# Supplementary material for: Multimodal single-cell omics analysis identifies epithelium–immune cell interactions and immune vulnerability associated with sex differences in COVID-19
Source: Signal Transduct Target Ther. 2021 Jul 30;6:292. doi: 10.1038/s41392-021-00709-x (PMC8322111; doi:10.1038/s41392-021-00709-x)
Supplement: Supplementary file 2 — Supplementary Table 1 [file 41392_2021_709_MOESM2_ESM.xlsx]

## Sheet: Supplementary Table 1
Supplementary Table 1. Statistics analysis of four COVID-19 outcomes across different age groups.
Outcomes	Age	Female total #	Female event #	Male total#	Male event #	Female %	Male %	p value (Fisher test)
COVID19-positive	0_10years	479	49	501	53	10.2296	10.5788	0.916763
COVID19-positive	10_20years	377	144	281	99	38.1963	35.2313	0.462814
COVID19-positive	20_30years	2394	889	1309	505	37.1345	38.5791	0.394621
COVID19-positive	30_40years	2777	730	1725	556	26.2874	32.2319	2.19084e-05
COVID19-positive	40_50years	2589	667	1577	545	25.7628	34.5593	1.73956e-09
COVID19-positive	50_60years	2760	697	1904	679	25.2536	35.6618	2.48401e-14
COVID19-positive	60_70years	2307	617	1989	601	26.7447	30.2162	0.0120296
COVID19-positive	70-80years	1428	372	1204	374	26.0504	31.0631	0.00477331
COVID19-positive	80_90years	857	329	637	201	38.3897	31.5542	0.00631264
COVID19-positive	>90years	384	186	178	68	48.4375	38.2022	0.0286455
Hospitalization	0_10years	49	2	53	5	4.08163	9.43396	0.439084
Hospitalization	10_20years	144	10	99	10	6.94444	10.101	0.477122
Hospitalization	20_30years	889	56	505	29	6.29921	5.74257	0.727736
Hospitalization	30_40years	730	60	556	62	8.21918	11.1511	0.0838237
Hospitalization	40_50years	667	106	545	90	15.8921	16.5138	0.814098
Hospitalization	50_60years	697	154	679	210	22.0947	30.9278	0.000239819
Hospitalization	60_70years	617	167	601	236	27.0665	39.2679	6.44137e-06
Hospitalization	70-80years	372	160	374	175	43.0108	46.7914	0.30382
Hospitalization	80_90years	329	128	201	111	38.9058	55.2239	0.00031184
Hospitalization	>90years	186	46	68	29	24.7312	42.6471	0.00799635
ICU admission	0_10years	49	2	53	5	4.08163	9.43396	0.439084
ICU admission	10_20years	144	2	99	4	1.38889	4.0404	0.228202
ICU admission	20_30years	889	5	505	6	0.56243	1.18812	0.220116
ICU admission	30_40years	730	8	556	11	1.09589	1.97842	0.244274
ICU admission	40_50years	667	23	545	28	3.44828	5.13761	0.152716
ICU admission	50_60years	697	46	679	76	6.59971	11.1929	0.00316921
ICU admission	60_70years	617	51	601	108	8.2658	17.97	4.39656e-07
ICU admission	70-80years	372	56	374	76	15.0538	20.3209	0.0682068
ICU admission	80_90years	329	34	201	43	10.3343	21.393	0.000582979
ICU admission	>90years	186	18	68	8	9.67742	11.7647	0.643052
ICU mechanical ventilators	0_10years	49	0	53	0	0	0	1
ICU mechanical ventilators	10_20years	144	0	99	0	0	0	1
ICU mechanical ventilators	20_30years	889	0	505	4	0	0.792079	0.0170928
ICU mechanical ventilators	30_40years	730	4	556	4	0.547945	0.719424	0.732536
ICU mechanical ventilators	40_50years	667	7	545	14	1.04948	2.56881	0.0484665
ICU mechanical ventilators	50_60years	697	20	679	37	2.86944	5.44919	0.0207682
ICU mechanical ventilators	60_70years	617	26	601	58	4.21394	9.65058	0.000174211
ICU mechanical ventilators	70-80years	372	29	374	38	7.7957	10.1604	0.305741
ICU mechanical ventilators	80_90years	329	10	201	19	3.03951	9.45274	0.00260096
ICU mechanical ventilators	>90years	186	3	68	0	1.6129	0	0.566529
