# Supplementary material for: Multimodal single-cell omics analysis identifies epithelium–immune cell interactions and immune vulnerability associated with sex differences in COVID-19
Source: Signal Transduct Target Ther. 2021 Jul 30;6:292. doi: 10.1038/s41392-021-00709-x (PMC8322111; doi:10.1038/s41392-021-00709-x)
Supplement: Supplementary file 3 — Supplementary Table 2 [file 41392_2021_709_MOESM3_ESM.xlsx]

## Sheet: Supplementary Table 2
Supplementary Table 2. The patient’s information and data sources of two single-cell RNA-sequencing datasets.
Patient ID	Sample	Sex	Age	Disease_type	Journal	PMID
BIH-CoV-09	nasopharynx and pharynx tissues	Female	53	Critical	Nature Biotechnology	32591762
BIH-CoV-08	nasopharynx and pharynx tissues	Female	62	Critical	Nature Biotechnology	32591762
BIH-CoV-01	nasopharynx and pharynx tissues	Female	50	Critical	Nature Biotechnology	32591762
BIH-Con-01	nasopharynx and pharynx tissues	Female	36	Healthy control	Nature Biotechnology	32591762
BIH-Con-02	nasopharynx and pharynx tissues	Female	34	Healthy control	Nature Biotechnology	32591762
BIH-Con-03	nasopharynx and pharynx tissues	Female	41	Healthy control	Nature Biotechnology	32591762
BIH-CoV-16	nasopharynx and pharynx tissues	Female	50	Moderate	Nature Biotechnology	32591766
BIH-CoV-11	nasopharynx and pharynx tissues	Male	61	Critical	Nature Biotechnology	32591762
BIH-CoV-10	nasopharynx and pharynx tissues	Male	68	Critical	Nature Biotechnology	32591762
BIH-CoV-07	nasopharynx and pharynx tissues	Male	32	Critical	Nature Biotechnology	32591762
BIH-CoV-06	nasopharynx and pharynx tissues	Male	63	Critical	Nature Biotechnology	32591762
BIH-CoV-05	nasopharynx and pharynx tissues	Male	75	Critical	Nature Biotechnology	32591762
BIH-CoV-02	nasopharynx and pharynx tissues	Male	54	Critical	Nature Biotechnology	32591763
BIH-CoV-03	nasopharynx and pharynx tissues	Male	52	Critical	Nature Biotechnology	32591764
BIH-CoV-04	nasopharynx and pharynx tissues	Male	73	Critical	Nature Biotechnology	32591765
BIH-Con-04	nasopharynx and pharynx tissues	Male	24	Healthy control	Nature Biotechnology	32591762
BIH-Con-05	nasopharynx and pharynx tissues	Male	33	Healthy control	Nature Biotechnology	32591762
BIH-CoV-19	nasopharynx and pharynx tissues	Male	64	Moderate	Nature Biotechnology	32591767
BIH-CoV-14	nasopharynx and pharynx tissues	Male	45	Moderate	Nature Biotechnology	32591768
BIH-CoV-17	nasopharynx and pharynx tissues	Male	73	Moderate	Nature Biotechnology	32591769
BIH-CoV-18	nasopharynx and pharynx tissues	Male	76	Moderate	Nature Biotechnology	32591770
BIH-CoV-15	nasopharynx and pharynx tissues	Male	21	Moderate	Nature Biotechnology	32591771
BIH-CoV-12	nasopharynx and pharynx tissues	Male	71	Moderate	Nature Biotechnology	32591772
BIH-CoV-13	nasopharynx and pharynx tissues	Male	52	Moderate	Nature Biotechnology	32591773
C2	PBMC	Female	82	Mild	Science Immunology	32651212
C5	PBMC	Female	38	Mild	Science Immunology	32651213
C8	PBMC	Female	62	Mild	Science Immunology	32651214
C3	PBMC	Female	67	Severe	Science Immunology	32651217
C6	PBMC	Female	73	Severe	Science Immunology	32651218
N1	PBMC	Female	63	Healthy control	Science Immunology	32651221
N2	PBMC	Female	54	Healthy control	Science Immunology	32651222
N3	PBMC	Female	67	Healthy control	Science Immunology	32651223
C4	PBMC	Male	46	Mild	Science Immunology	32651215
C7	PBMC	Male	61	Mild	Science Immunology	32651216
C1	PBMC	Male	63	Severe	Science Immunology	32651219
C7	PBMC	Male	61	Severe	Science Immunology	32651220
N4	PBMC	Male	63	Healthy control	Science Immunology	32651224
