# Supplementary material for: Multimodal single-cell omics analysis identifies epithelium–immune cell interactions and immune vulnerability associated with sex differences in COVID-19
Source: Signal Transduct Target Ther. 2021 Jul 30;6:292. doi: 10.1038/s41392-021-00709-x (PMC8322111; doi:10.1038/s41392-021-00709-x)
Supplement: Supplementary file 4 — Supplementary Table 3 [file 41392_2021_709_MOESM4_ESM.xlsx]

## Sheet: Supplementary Table 3
Supplementary Table 3 The maker gene lists for 22 cell types of nasal samples
Cell type	Category	Markers	samples
Basal	Epithelial cells	FABP5, SERPINB3, TMSB4X	nasal
Ciliated	Epithelial cells	EFHC1, CCDC153	nasal
Ciliated-diff	Epithelial cells	EFHC1, CCDC153, MLF1	nasal
IRC	Epithelial cells	IFIT1,IFITM3	nasal
Secretory	Epithelial cells	XBP1	nasal
Secretory-diff	Epithelial cells	XBP1, VMO1	nasal
Squamous	Epithelial cells	SPRR3, SPRR2A	nasal
FOXN4+	Epithelial cells	FOXN4,CDC20B	nasal
ionocytes	Epithelial cells	FOXI1, CFTR	nasal
B cell	Immune cells	CD19	nasal
CTL	Immune cells	CD4, GZMA, GZMB	nasal
MoD-Ma	Immune cells	CD14, CXCL10, IFIT1	nasal
moDC	Immune cells	CD74, HLA-DRA	nasal
Neu	Immune cells	CD16, LYN, FCGR3B	nasal
NK	Immune cells	NCAM1, FCGR3A,KLRD1	nasal
NKT-p	Immune cells	HIST1H4C, HMGB2,STMN1	nasal
nrMa	Immune cells	IL1B, VCAN, CD14	nasal
pDC	Immune cells	CD137, IRF7, IL3RA	nasal
rMa	Immune cells	CD74, HLA-DRA	nasal
Treg	Immune cells	CD3G, KLRB1	nasal
plasma cells	Immune cells	CD27, SDC1, CD79A	nasal
