# Supplementary material for: Multimodal single-cell omics analysis identifies epithelium–immune cell interactions and immune vulnerability associated with sex differences in COVID-19
Source: Signal Transduct Target Ther. 2021 Jul 30;6:292. doi: 10.1038/s41392-021-00709-x (PMC8322111; doi:10.1038/s41392-021-00709-x)
Supplement: Supplementary file 5 — Supplementary Table 4 [file 41392_2021_709_MOESM5_ESM.xlsx]

## Sheet: Supplementary Table 4
Supplementary Table 4. Summary of gene-set enrichment analysis results of a nasal tissue-based single-cell RNA-sequencing dataset.
Cell type	Severity	Term	ES	NES	p value	FDR	Geneset size	Matched size	Genes
B cell	Critical	Hematopoietic cell lineage	-0.429225	-2.25991	0	0	99	31	TNF,IL4R,CD9,CD59,TFRC,IL7,IL1B,IL1A,HLA-DPA1,ITGAM,CD44,ITGA2,MS4A1,HLA-DQA1,CR1L,ITGA6,KIT,HLA-DRA,CD55,HLA-DRB5,ITGA4,CR1,FCGR1A,IL6R,CR2,HLA-DOB,IL1R2,CD37,CSF3R,FCER2,HLA-DQA2
B cell	Critical	Intestinal immune network for IgA production	-0.398898	-1.66602	0.0487805	0.0477735	49	16	CD86,AICDA,PIGR,CD80,ITGB7,TNFRSF13B,HLA-DPA1,IL10,HLA-DQA1,HLA-DRA,TNFRSF13C,HLA-DRB5,ITGA4,HLA-DOB,CXCR4,HLA-DQA2
B cell	Critical	Th1 and Th2 cell differentiation	-0.228313	-1.2712	0.19084	0.221763	92	36	IL2RB,STAT6,NFKB1,IL4R,TBX21,JAK2,STAT4,RUNX3,IKBKB,IL2RG,NFATC2,STAT5B,IL12RB1,MAPK8,NFKBIE,TYK2,MAPK12,MAPK1,NFKBIB,PPP3R1,JAK1,HLA-DPA1,IL12RB2,NFATC3,JAK3,STAT5A,HLA-DQA1,HLA-DRA,HLA-DRB5,NFKBIA,STAT1,HLA-DOB,LCK,JUN,FOS,HLA-DQA2
B cell	Critical	IL-17 signaling pathway	0.338989	1.293	0.162353	0.37893	94	29	LCN2,S100A7,TNF,NFKB1,HSP90AA1,TNFAIP3,IKBKB,IKBKE,USP25,IL1B,MAPK8,CCL2,CXCL3,CASP3,PTGS2,MAPK6,MAPK12,MAPK1,MUC5AC,TAB3,CXCL5,TBK1,MUC5B,HSP90AB1,NFKBIA,CEBPB,JUN,FOS,S100A8
B cell	Critical	Chemokine signaling pathway	0.296685	1.30814	0.142857	0.404597	189	56	CCL22,HCK,GNG2,NFKB1,CCR1,CXCR3,JAK2,AKT2,CCR7,CCL5,IKBKB,BRAF,PTK2,ADCY3,PIK3CD,PREX1,PAK1,STAT5B,GNG10,STAT3,ELMO1,GNGT2,CCL2,SRC,CXCL3,FGR,SOS2,GNG5,DOCK2,MAPK1,NFKBIB,NRAS,GNB1,SOS1,ARRB2,CXCL5,CCR2,JAK3,CCR5,RAP1B,RHOA,GRB2,GRK4,CCL15,CDC42,GNG12,BCAR1,GNG11,NFKBIA,STAT1,GRK6,NCF1,CCL4,CCL3L1,GNG7,CXCR4
B cell	Critical	Antigen processing and presentation	0.429545	1.62141	0.0301974	0.433339	78	29	HSPA1A,HSPA1B,HSPA6,IFI30,TNF,HSP90AA1,CIITA,HSPA4,CTSB,HLA-DPA1,PSME3,CANX,RFXANK,CREB1,HSP90AB1,HLA-DQA1,HLA-DRA,HLA-A,CALR,HLA-DRB5,CD74,B2M,HLA-E,HLA-C,PSME1,HLA-F,HLA-DOB,CTSL,HLA-DQA2
B cell	Critical	NOD-like receptor signaling pathway	0.300815	1.31785	0.139254	0.44946	181	53	BIRC3,GABARAP,ITPR2,TNF,NFKB1,HSP90AA1,GABARAPL2,TP53BP1,TNFAIP3,NAIP,CCL5,NEK7,IKBKB,IKBKE,SUGT1,GBP2,VDAC1,BIRC2,MCU,CARD6,BRCC3,IL1B,MAPK8,CCL2,CXCL3,PKN2,CTSB,ITPR1,TYK2,MAPK12,MAPK1,NFKBIB,IFNAR1,IRAK4,JAK1,TAB3,TBK1,PYCARD,BCL2L1,CARD8,DNM1L,TANK,RHOA,HSP90AB1,CYBA,IRF9,NFKBIA,STAT1,GBP7,CASP1,GBP1,JUN,TXNIP
B cell	Critical	C-type lectin receptor signaling pathway	0.33173	1.38687	0.0919283	0.475657	104	46	CCL22,CBLB,EGR2,ITPR2,TNF,NFKB1,PLCG2,AKT2,NFKB2,IKBKB,IKBKE,MAPKAPK2,PIK3CD,NFATC2,PAK1,SYK,CYLD,MALT1,KSR1,IL1B,EGR3,MAPK8,SRC,ARHGEF12,ITPR1,PTGS2,MAPK12,MAPK1,NRAS,PPP3R1,PTPN11,MDM2,PYCARD,NFATC3,IL10,CALML4,RHOA,LSP1,CLEC4E,IRF9,NFKBIA,STAT1,CASP1,IRF1,JUN,FCER1G
B cell	Critical	RIG-I-like receptor signaling pathway	0.38103	1.19915	0.267176	0.490085	70	15	TNF,NFKB1,IKBKB,IKBKE,CASP10,CYLD,MAPK8,MAPK12,NFKBIB,AZI2,TRIM25,TBK1,TANK,SIKE1,NFKBIA
B cell	Critical	Toll-like receptor signaling pathway	0.342445	1.32391	0.156213	0.523295	104	29	CD86,SPP1,TNF,NFKB1,MAP3K8,AKT2,CCL5,IKBKB,IKBKE,CD80,PIK3CD,TLR7,LY96,IL1B,MAPK8,MAP2K6,MAPK12,MAPK1,IFNAR1,MAP2K3,IRAK4,MAP2K7,TBK1,NFKBIA,STAT1,CCL4,CCL3L1,JUN,FOS
B cell	Critical	Fc epsilon RI signaling pathway	-0.203128	-0.933254	0.56682	0.546741	68	20	TNF,PLCG2,AKT2,PIK3CD,SYK,MAPK8,INPP5D,MAP2K6,SOS2,MAPK12,MAPK1,NRAS,MAP2K3,SOS1,MAP2K7,BTK,GRB2,ALOX5,LCP2,FCER1G
B cell	Critical	Cytokines and growth factors	0.396491	1.4883	0.0699052	0.555215	238	26	CCL22,CD70,TNF,TNFSF11,CCL5,TNFSF9,LTA,IL7,CXCL17,IL1B,LTB,CCL2,CXCL3,IL1A,CXCL5,IL10,CCL15,IL36A,BMP6,GAS6,FGF23,HGF,TNFSF8,GDF7,CCL4,CCL3L1
B cell	Critical	Fc gamma R-mediated phagocytosis	0.390442	1.40776	0.0953545	0.569724	93	24	LIMK1,GSN,HCK,PLCG2,AKT2,ARPC5,PIP5K1B,PIK3CD,PAK1,SYK,PIP5K1A,ARPC1B,INPP5D,SPHK2,ARPC2,WASF2,DOCK2,MAPK1,ARPC3,PTPRC,CDC42,FCGR1A,NCF1,MARCKSL1
B cell	Critical	Complement and coagulation cascades	0.247596	0.903979	0.593976	0.594229	85	25	ITGAX,CLU,CD59,PLAT,ITGB2,CD46,CFD,ITGAM,F3,CFH,C3,F2R,SERPINE1,A2M,SERPINB2,CR1L,C1QA,MASP2,PLAU,CD55,CR1,C5AR1,CR2,SERPINA1,PLAUR
B cell	Critical	Natural killer cell mediated cytotoxicity	0.240748	0.936729	0.548881	0.619478	134	32	GZMB,TNF,PLCG2,HCST,BRAF,BID,PIK3CD,NFATC2,PAK1,SYK,ITGB2,FAS,CASP3,SOS2,MAPK1,NRAS,IFNAR1,PPP3R1,ITGAL,PTPN11,SOS1,GRB2,HLA-A,PTPN6,TNFRSF10A,HLA-E,HLA-C,LCP2,HLA-F,LCK,TYROBP,FCER1G
B cell	Critical	Cytokine receptors	0.233224	0.906507	0.58156	0.626054	112	31	IL2RB,IL4R,TNFRSF18,CCR1,IL10RA,CXCR3,CCR7,IL2RG,IL12RB1,IL21R,IL27RA,FAS,TNFRSF13B,IFNLR1,IFNAR1,TNFRSF1B,IL12RB2,IL13RA1,CCR2,CCR5,TNFRSF25,TNFRSF21,TNFRSF9,TNFRSF13C,TNFRSF10A,IL6R,CCRL2,IL1R2,CD27,CSF3R,CXCR4
B cell	Critical	Cytosolic DNA-sensing pathway	0.310463	0.943477	0.529183	0.650202	63	13	NFKB1,CCL5,IKBKB,IKBKE,POLR2L,IL1B,POLR2F,NFKBIB,TBK1,PYCARD,NFKBIA,CASP1,CCL4
B cell	Critical	T cell receptor signaling pathway	0.260338	1.04479	0.400232	0.679114	104	36	CBLB,TNF,NFKB1,MAP3K8,AKT2,RASGRP1,IKBKB,CARD11,PIK3CD,NFATC2,PAK1,MALT1,MAPK8,NFKBIE,PAK2,SOS2,MAPK12,MAPK1,NFKBIB,NRAS,PPP3R1,SOS1,MAP2K7,NFATC3,IL10,RHOA,GRB2,PTPRC,CDC42,PTPN6,NFKBIA,NCK2,LCP2,LCK,JUN,FOS
B cell	Critical	Platelet activation	0.257954	0.944447	0.540698	0.695055	124	27	ITGB1,ITPR2,PLCG2,AKT2,RASGRP1,ADCY3,TLN1,PIK3CD,SYK,GNA13,SNAP23,SRC,ARHGEF12,ITPR1,MAPK12,MAPK1,VAMP8,PPP1R12A,ITGA2,RAP1B,BTK,RHOA,F2R,COL1A1,ACTB,LCP2,FCER1G
B cell	Critical	Leukocyte transendothelial migration	0.277086	1.04985	0.415704	0.735612	112	30	ITGB1,PLCG2,CLDN7,CTNND1,PTK2,EZR,PIK3CD,CLDN4,CD99,ITGB2,RASSF5,ACTN4,OCLN,MAPK12,ITGAL,PTPN11,ITGAM,RAP1B,MSN,CLDN3,RHOA,CDC42,BCAR1,CLDN1,CYBA,RHOH,ITGA4,ACTB,NCF1,CXCR4
B cell	Critical	Th17 cell differentiation	0.224178	0.945626	0.557823	0.746438	107	44	IL2RB,STAT6,NFKB1,HSP90AA1,IL4R,IRF4,TBX21,JAK2,IKBKB,AHR,IL2RG,NFATC2,STAT5B,IL12RB1,IL21R,STAT3,IL1B,MAPK8,NFKBIE,IL27RA,TYK2,MAPK12,MAPK1,NFKBIB,PPP3R1,TGFBR2,JAK1,HLA-DPA1,NFATC3,JAK3,STAT5A,HIF1A,HSP90AB1,HLA-DQA1,HLA-DRA,HLA-DRB5,NFKBIA,STAT1,IL6R,HLA-DOB,LCK,JUN,FOS,HLA-DQA2
B cell	Critical	B cell receptor signaling pathway	0.246365	0.954028	0.520979	0.793406	82	32	RASGRP3,NFKB1,PLCG2,AKT2,LILRB1,IKBKB,CARD11,PIK3CD,NFATC2,SYK,MALT1,NFKBIE,INPP5D,PIK3AP1,SOS2,MAPK1,NFKBIB,NRAS,PPP3R1,SOS1,DAPP1,NFATC3,LILRB4,BTK,GRB2,LILRA4,PTPN6,NFKBIA,CR2,CD79A,JUN,FOS
B cell	Moderate	NOD-like receptor signaling pathway	0.228826	0.63938	0.914361	0.899847	181	7	TXNIP,CASP4,VDAC1,HSP90AA1,RHOA,IFI16,HSP90AB1
B cell	Moderate	Leukocyte transendothelial migration	-0.169625	-0.657637	0.911111	0.909811	112	10	RASSF5,CTNNB1,RHOH,NCF1,CXCR4,CDC42,RAC2,RHOA,ACTB,MYL12B
B cell	Moderate	Intestinal immune network for IgA production	0.207269	0.674283	0.855037	0.954687	49	11	TNFRSF13C,HLA-DRB1,HLA-DMA,HLA-DPB1,HLA-DRB5,HLA-DQB1,CXCR4,HLA-DMB,HLA-DRA,HLA-DQA1,HLA-DPA1
B cell	Moderate	IL-17 signaling pathway	-0.63745	-1.31206	0.16156	0.972268	94	3	JUND,HSP90AA1,HSP90AB1
B cell	Moderate	Antigen processing and presentation	0.182558	0.751278	0.771398	1	78	24	CTSS,HLA-DRB1,TAP1,HLA-DMA,HLA-DPB1,HLA-F,PDIA3,HLA-DRB5,CD74,HLA-DQB1,TAPBP,HLA-B,HSPA8,HLA-DMB,HLA-E,HLA-A,HLA-DRA,B2M,HSP90AA1,HLA-C,HLA-DQA1,PSME1,HSP90AB1,HLA-DPA1
B cell	Moderate	T cell receptor signaling pathway	-0.268537	-0.820111	0.718045	1	104	6	BCL10,KRAS,PTPRC,CDC42,GRB2,RHOA
B cell	Moderate	Platelet activation	-0.210926	-0.70637	0.861224	1	124	7	PPP1CB,APBB1IP,PPP1R12A,RHOA,ACTB,GNAS,MYL12B
B cell	Moderate	Natural killer cell mediated cytotoxicity	0.245968	0.755315	0.761724	1	134	9	IFNGR2,KRAS,HLA-F,HLA-B,HLA-E,HLA-A,RAC2,HLA-C,GRB2
B cell	Moderate	Hematopoietic cell lineage	0.201311	0.680005	0.861985	1	99	12	HLA-DRB1,CD37,CD19,HLA-DMA,HLA-DPB1,HLA-DRB5,HLA-DQB1,HLA-DMB,HLA-DRA,HLA-DQA1,MS4A1,HLA-DPA1
B cell	Moderate	Fc gamma R-mediated phagocytosis	-0.2306	-0.918774	0.546729	1	93	10	INPP5D,ARPC5L,NCF1,PTPRC,CDC42,RAC2,ARPC4,ARPC3,CFL1,ARPC2
B cell	Moderate	Fc epsilon RI signaling pathway	0.355	0.809572	0.719149	1	68	4	INPP5D,KRAS,RAC2,GRB2
B cell	Moderate	Cytokines and growth factors	0.986111	1.31836	0.0315582	1	238	1	IL16
B cell	Moderate	Cytokine receptors	0.437126	0.993374	0.482419	1	112	4	TNFRSF13C,IFNGR2,IL2RG,CXCR4
B cell	Moderate	Chemokine signaling pathway	0.2334	0.689606	0.840506	1	189	8	GNG2,KRAS,NCF1,CXCR4,CDC42,RAC2,GRB2,RHOA
B cell	Moderate	C-type lectin receptor signaling pathway	-0.268	-0.755859	0.771331	1	104	5	BCL10,KRAS,LSP1,CALM2,RHOA
B cell	Moderate	B cell receptor signaling pathway	0.372733	1.15859	0.27261	1	82	9	IFITM1,INPP5D,BCL10,KRAS,CD19,CD81,RAC2,GRB2,CD79A
B cell	Moderate	Th1 and Th2 cell differentiation	0.216744	0.744166	0.771257	1	92	12	HLA-DRB1,IFNGR2,HLA-DMA,HLA-DPB1,RUNX3,IL2RG,HLA-DRB5,HLA-DQB1,HLA-DMB,HLA-DRA,HLA-DQA1,HLA-DPA1
B cell	Moderate	Th17 cell differentiation	-0.166667	-0.77009	0.754491	1	107	13	HLA-DRB1,IFNGR2,HLA-DMA,HLA-DPB1,IL2RG,HLA-DRB5,HLA-DQB1,HLA-DMB,HLA-DRA,HSP90AA1,HLA-DQA1,HSP90AB1,HLA-DPA1
Basal	Critical	Th1 and Th2 cell differentiation	0.666667	0.861645	0.749499	0.703202	92	1	HLA-DRB1
Basal	Critical	Intestinal immune network for IgA production	0.666667	0.868124	0.73125	0.784175	49	1	HLA-DRB1
Basal	Critical	Fc gamma R-mediated phagocytosis	-0.583333	-0.779904	0.787321	0.810257	93	1	MARCKS
Basal	Critical	Hematopoietic cell lineage	0.666667	0.880651	0.702259	0.858462	99	1	HLA-DRB1
Basal	Critical	Leukocyte transendothelial migration	0.75	0.987755	0.54262	0.929557	112	1	CLDN7
Basal	Critical	Th17 cell differentiation	0.666667	0.882366	0.702703	0.991379	107	1	HLA-DRB1
Basal	Critical	Antigen processing and presentation	0.685714	1.20027	0.235908	1	78	2	HLA-C,HLA-DRB1
Basal	Critical	Cytokines and growth factors	0.777778	1.01752	0.518	1	238	1	GDF15
Basal	Critical	IL-17 signaling pathway	0.581961	1.01521	0.429769	1	94	2	LCN2,S100A8
Basal	Critical	Natural killer cell mediated cytotoxicity	0.888889	1.17262	0.287212	1	134	1	HLA-C
Basal	Health	T cell receptor signaling pathway	-0.975	-1.64396	0.0019084	0.0236952	104	2	FOS,JUN
Basal	Health	Th17 cell differentiation	-0.805982	-1.58427	0.0235935	0.0246199	107	3	HLA-DPB1,FOS,JUN
Basal	Health	Th1 and Th2 cell differentiation	-0.805982	-1.59126	0.0245614	0.029908	92	3	HLA-DPB1,FOS,JUN
Basal	Health	B cell receptor signaling pathway	-0.975	-1.64578	0	0.0346759	82	2	FOS,JUN
Basal	Health	Toll-like receptor signaling pathway	-0.975	-1.67055	0.00182149	0.0520139	104	2	FOS,JUN
Basal	Health	IL-17 signaling pathway	-0.759494	-1.47464	0.0429338	0.0554815	94	3	FOSB,FOS,JUN
Basal	Health	Antigen processing and presentation	-0.688412	-1.35689	0.112795	0.101303	78	3	HLA-DPB1,HSPA1B,HSPA1A
Basal	Health	NOD-like receptor signaling pathway	-1	-1.34271	0	0.104028	181	1	JUN
Basal	Health	C-type lectin receptor signaling pathway	-1	-1.31496	0	0.128879	104	1	JUN
Basal	Health	Platelet activation	-0.950617	-1.2598	0.0935551	0.175429	124	1	ACTB
Basal	Health	Leukocyte transendothelial migration	-0.950617	-1.27435	0.1002	0.1765	112	1	ACTB
Basal	Health	Hematopoietic cell lineage	-0.708319	-1.22656	0.190563	0.19852	99	2	HLA-DPB1,CD9
Basal	Health	Intestinal immune network for IgA production	0.716049	0.939478	0.617155	0.573054	49	1	HLA-DPB1
Basal	Health	Fc gamma R-mediated phagocytosis	-0.641975	-0.867706	0.657845	0.677247	93	1	ARPC2
Ciliated	Critical	Antigen processing and presentation	-0.380398	-1.69849	0.0108992	0.0431211	78	44	HLA-DQB1,HLA-DPA1,HLA-B,HLA-A,PSME2,HLA-DMB,HLA-DPB1,HLA-DMA,HLA-F,HLA-DRA,HLA-DRB1,HLA-DQA1,CTSB,CD74,CD4,HLA-E,RFXANK,NFYC,TAP1,TAPBP,RFX5,PSME3,PSME1,HLA-C,HSPA6,CD8A,KLRD1,LGMN,HSPA1L,CTSL,HSPA4,B2M,PDIA3,NFYB,HSPA8,HSP90AB1,HSP90AA1,CALR,HSPA1B,HSPA2,HLA-DRB5,HSPA1A,HSPA5,HLA-DQA2
Ciliated	Critical	IL-17 signaling pathway	0.455452	1.7506	0.00914634	0.0508164	94	39	S100A8,MUC5AC,S100A9,S100A7,FOSB,JUN,IKBKE,CXCL6,FOS,CXCL3,CASP3,TRAF4,IL1B,MAPK6,MMP1,MAPK3,IL17RE,MAP3K7,TRAF3IP2,MAPK9,CCL7,CXCL5,ELAVL1,MAPK14,USP25,SRSF1,TRAF3,MAPK15,TRAF2,TRADD,TAB3,MAPK10,CEBPB,MAPK1,CASP8,HSP90B1,HSP90AB1,HSP90AA1,CCL20
Ciliated	Critical	Cytokines and growth factors	-0.325518	-1.53453	0.0258065	0.0558265	238	62	GDF15,IL33,CCL5,IL18,CXCL6,FGF12,BDNF,CCL25,IL37,CXCL3,IL19,FGF11,CCL4,CXCL17,IL1B,LTB,TGFB1,TGFB2,CXCL16,EGF,FGF7,BMP1,VEGFC,FGF20,FGF8,PF4V1,CCL26,IL1A,IGF2,IFNL1,FGF1,CCL7,CCL8,FGF9,PPBP,CXCL14,TNFSF13B,CXCL5,CCL15,CCL3L3,KITLG,CTF1,CXCL9,CCL3L1,CSF1,FGF5,TNFSF12,EFNB3,CNTF,CCL14,INHBB,IL16,IL7,EFNB2,NRG4,GAS6,IL12A,CCL3,BMP4,FGF14,IL32,CCL20
Ciliated	Critical	Complement and coagulation cascades	0.502273	1.81649	0.00955414	0.0621833	85	31	SERPINB2,PROC,F2R,CFI,TFPI,C3,SERPINE1,PLAU,BDKRB2,BDKRB1,SERPING1,PLAT,F3,CFH,C6,C4BPB,CFB,F2RL2,CFHR1,CD46,C4A,ITGAX,MASP1,F12,PLG,C5,F5,CD59,SERPINA1,CFD,PROS1
Ciliated	Critical	Cytosolic DNA-sensing pathway	0.524691	1.76787	0.0100334	0.0624062	63	22	IL33,CCL5,PYCARD,IL18,TREX1,IKBKE,CCL4,POLR3K,POLR2H,IL1B,POLR3E,POLR3C,POLR1D,NFKBIB,POLR2L,POLR3GL,POLR3D,AIM2,POLR1C,DDX58,ZBP1,IRF7
Ciliated	Critical	Hematopoietic cell lineage	0.482653	1.86526	0.00451807	0.0869229	99	40	HLA-DQB1,ANPEP,TFRC,HLA-DPA1,CSF2RA,IL4R,CD19,ITGA2,CD14,HLA-DMB,HLA-DPB1,HLA-DMA,HLA-DRA,HLA-DRB1,HLA-DQA1,IL1R1,CD4,IL1B,GP9,IL3RA,ITGA6,IL1A,CD8A,IL1R2,CD5,IL7R,ITGA4,IL5RA,KITLG,CD37,ITGA3,EPOR,CSF1,CD9,KIT,CD38,IL7,CD59,HLA-DRB5,HLA-DQA2
Ciliated	Critical	Intestinal immune network for IgA production	0.47032	1.54789	0.056314	0.168497	49	19	HLA-DQB1,HLA-DPA1,HLA-DMB,HLA-DPB1,PIGR,HLA-DMA,HLA-DRA,HLA-DRB1,HLA-DQA1,CCL25,TGFB1,CCR10,TNFSF13B,ITGA4,MADCAM1,ICOSLG,CXCR4,HLA-DRB5,HLA-DQA2
Ciliated	Critical	RIG-I-like receptor signaling pathway	-0.299802	-1.14299	0.291444	0.267197	70	24	IKBKE,MAP3K1,SIKE1,NFKBIB,PIN1,ATG12,MAP3K7,CASP10,MAPK9,AZI2,MAPK14,DDX58,TRAF3,TRAF2,TRADD,DDX3X,MAPK10,TRIM25,IFIH1,NLRX1,ISG15,CASP8,IRF7,IL12A
Ciliated	Critical	C-type lectin receptor signaling pathway	0.344189	1.35385	0.115854	0.286511	104	45	LSP1,JUN,PYCARD,MDM2,IKBKE,BCL3,HRAS,KRAS,SRC,PIK3R3,NRAS,ITPR3,IRF1,IL1B,MAPK3,PIK3CB,AKT1,CALML5,IRF9,CLEC7A,PIK3R1,MAPKAPK2,PIK3CD,MALT1,PTPN11,MAPK9,PAK1,EGR3,CALM2,STAT2,MAPK14,PIK3CA,CALM1,PPP3CB,NFKB2,MAPK10,MAPK1,RRAS,AKT2,CASP8,NFATC2,CALML4,PPP3CA,PLCG2,IL12A
Ciliated	Critical	Th17 cell differentiation	0.35023	1.36915	0.113636	0.305663	107	42	HLA-DQB1,JUN,HLA-DPA1,IL4R,IL27RA,HLA-DMB,HLA-DPB1,FOS,HLA-DMA,HLA-DRA,HLA-DRB1,HLA-DQA1,IL1R1,CD4,RXRA,IL1B,AHR,TGFB1,RORA,TGFBR1,MAPK3,NFKBIB,JAK2,MTOR,MAPK9,STAT5A,ZAP70,JAK1,STAT6,MAPK14,TGFBR2,PPP3CB,SMAD2,MAPK10,MAPK1,NFATC2,PPP3CA,SMAD4,HSP90AB1,HSP90AA1,HLA-DRB5,HLA-DQA2
Ciliated	Critical	Th1 and Th2 cell differentiation	0.370077	1.3854	0.109955	0.331644	92	35	HLA-DQB1,JUN,HLA-DPA1,IL4R,HLA-DMB,HLA-DPB1,FOS,HLA-DMA,HLA-DRA,HLA-DRB1,HLA-DQA1,CD4,MAML3,MAPK3,NFKBIB,JAK2,JAG1,MAPK9,STAT5A,ZAP70,JAK1,STAT6,MAPK14,NOTCH1,PPP3CB,MAPK10,MAPK1,MAML2,DLL1,NFATC2,PPP3CA,IL12A,JAG2,HLA-DRB5,HLA-DQA2
Ciliated	Critical	Cytokine receptors	0.352572	1.26256	0.174629	0.339267	112	29	TNFRSF12A,CSF2RA,IL4R,IL27RA,TNFRSF11A,IL1R1,IL18R1,CCRL2,IL17RE,IL3RA,OSMR,CCR10,IL10RA,MPL,IL1R2,SIGIRR,IL7R,TNFRSF14,CXCR5,ACKR4,GPR75,IL5RA,TNFRSF21,TNFRSF19,GPR35,IFNAR2,EPOR,CXCR4,FAS
Ciliated	Critical	Leukocyte transendothelial migration	0.300362	1.22655	0.200642	0.359119	112	50	CLDN9,MYL5,CLDN3,CLDN7,OCLN,CYBA,MYLPF,CLDN10,MYL9,ROCK2,CLDN15,PIK3R3,CLDN1,VAV2,ICAM1,NCF1,CLDN22,BCAR1,VASP,PIK3CB,ACTB,ARHGAP35,CD99,RAC1,PIK3R1,PIK3CD,CTNND1,PTPN11,ACTN4,RAPGEF3,CLDN4,ITGB1,MYL2,ITGA4,MAPK14,PTK2B,PIK3CA,MSN,ITGAL,THY1,VAV3,PRKCA,CLDN16,CLDN8,CLDN23,CLDN18,CTNNB1,CXCR4,PLCG2,GNAI1
Ciliated	Critical	Platelet activation	0.321574	1.27252	0.167712	0.363739	124	43	F2R,PLCB2,ITGA2,PRKG1,PPP1CA,PLCB1,SRC,PRKACB,ROCK2,PIK3R3,ITPR3,PLA2G4A,LYN,ADCY2,MAPK3,GP9,VASP,PIK3CB,AKT1,ACTB,ARHGAP35,COL1A1,PIK3R1,PIK3CD,PRKG2,ADCY4,VAMP8,ITGB1,PTGIR,LCP2,PPP1CB,GNAS,MAPK14,PIK3CA,MAPK1,AKT2,PRKCZ,FYN,GP6,PLCB4,PLCG2,NOS3,GNAI1
Ciliated	Critical	NOD-like receptor signaling pathway	0.258546	1.13742	0.288276	0.428648	181	74	TXN,JUN,CCL5,PYCARD,PLCB2,IL18,CARD6,IKBKE,CYBA,TRIP6,CTSB,PLCB1,CXCL3,ITPR3,OAS1,RBCK1,RNASEL,IL1B,NAMPT,GABARAPL1,CARD16,MAPK3,GBP3,NFKBIB,ATG12,TICAM1,MCU,MYD88,XIAP,IRF9,MAP3K7,BRCC3,GBP2,DNM1L,MAPK9,MFN1,AIM2,VDAC1,NLRP7,JAK1,GABARAPL2,GSDMD,BCL2L1,STAT2,GBP4,IRAK4,MAPK14,VDAC3,TXNIP,BIRC3,TRAF3,TRAF2,IFNAR2,TAB3,MAPK10,NAIP,GBP5,MAPK1,NLRX1,OAS2,GBP1,OAS3,NOD2,GBP7,CASP8,TP53BP1,ANTXR1,SUGT…
Ciliated	Critical	B cell receptor signaling pathway	0.302531	1.14968	0.304279	0.443195	82	35	JUN,CD19,FOS,RASGRP3,CARD11,HRAS,KRAS,PIK3R3,NRAS,LYN,VAV2,MAPK3,NFKBIB,PIK3CB,AKT1,MAP2K2,RAC1,PIK3R1,DAPP1,PIK3CD,MALT1,CD79B,CD79A,CD81,PTPN6,PIK3CA,VAV3,PPP3CB,MAPK1,RAC3,AKT2,IFITM1,NFATC2,PPP3CA,PLCG2
Ciliated	Critical	Chemokine signaling pathway	0.248822	1.08319	0.348665	0.480655	189	69	CCL5,ARRB2,PLCB2,CXCL6,TIAM1,CCL25,HRAS,PLCB1,CXCL3,KRAS,SRC,PRKACB,ROCK2,CCL4,PIK3R3,NRAS,LYN,GNB2,ADCY2,VAV2,GNG11,NCF1,GRK6,MAPK3,CXCL16,NFKBIB,BCAR1,PIK3CB,GRK4,AKT1,RAC1,JAK2,PIK3R1,PIK3CD,CCR10,PAK1,ADCY4,GNG5,PF4V1,CCL26,CCL7,CCL8,PPBP,SHC2,CXCL14,GNG12,CXCL5,CCL15,CCL3L3,STAT2,CXCR5,PTK2B,PIK3CA,VAV3,CXCL9,CCL3L1,MAPK1,RAC3,AKT2,PRKCZ,PREX1,CCL14,ARRB1,GNGT1,PLCB4,CXCR4,GNAI1,CCL3,CCL20
Ciliated	Critical	Fc gamma R-mediated phagocytosis	0.26923	1.03572	0.411392	0.493454	93	41	MARCKSL1,PLD2,ARPC1B,RPS6KB1,PIK3R3,PLA2G4A,LYN,ASAP1,VAV2,ASAP2,RPS6KB2,CFL2,NCF1,MAPK3,VASP,PIK3CB,AKT1,ARPC5L,ARPC5,RAC1,PIK3R1,SPHK1,PIK3CD,ARPC2,CFL1,PAK1,WASF1,PIP5K1A,SPHK2,PLD1,PIK3CA,PIP5K1B,ARPC1A,VAV3,PRKCA,MAPK1,GAB2,AKT2,PLA2G6,MARCKS,PLCG2
Ciliated	Critical	Toll-like receptor signaling pathway	0.258738	1.00521	0.46851	0.507456	104	43	JUN,CCL5,CD14,IKBKE,FOS,MAP2K6,MAP3K8,TLR2,CCL4,PIK3R3,IRAK1,IL1B,IRF5,MAPK3,TLR3,PIK3CB,TICAM1,AKT1,MYD88,MAP2K2,MAP3K7,RAC1,PIK3R1,MAP2K3,PIK3CD,MAPK9,CCL3L3,IRAK4,MAPK14,MAP2K7,PIK3CA,TRAF3,IFNAR2,CXCL9,CCL3L1,MAPK10,MAPK1,AKT2,CASP8,TLR5,IRF7,IL12A,CCL3
Ciliated	Critical	T cell receptor signaling pathway	0.268225	1.04267	0.396682	0.514583	104	40	JUN,FOS,CARD11,HRAS,MAP3K8,KRAS,PIK3R3,NRAS,PAK6,CD4,VAV2,MAPK3,NFKBIB,PIK3CB,AKT1,MAP2K2,MAP3K7,PIK3R1,PIK3CD,MALT1,NCK1,MAPK9,DLG1,PAK1,LCP2,CD8A,ZAP70,MAPK14,PTPN6,MAP2K7,CDK4,PIK3CA,VAV3,PPP3CB,MAPK10,MAPK1,AKT2,NFATC2,FYN,PPP3CA
Ciliated	Critical	Natural killer cell mediated cytotoxicity	0.218027	0.886918	0.608828	0.646498	134	46	RAET1G,HLA-B,HLA-A,HLA-F,HRAS,KRAS,PIK3R3,NRAS,CASP3,VAV2,ICAM1,MAPK3,RAET1E,BID,HLA-E,PIK3CB,MAP2K2,RAC1,PIK3R1,PIK3CD,PTPN11,HLA-C,PAK1,HCST,RAET1L,PRF1,LCP2,SHC2,ZAP70,KLRD1,PTK2B,PTPN6,PIK3CA,ITGAL,VAV3,PPP3CB,ICAM2,IFNAR2,PRKCA,MAPK1,RAC3,NFATC2,FYN,PPP3CA,PLCG2,FAS
Ciliated	Critical	Fc epsilon RI signaling pathway	0.184864	0.676495	0.843014	0.878308	68	31	MAP2K6,HRAS,KRAS,PIK3R3,NRAS,PLA2G4A,LYN,VAV2,MAPK3,PIK3CB,AKT1,MAP2K2,RAC1,PIK3R1,MAP2K3,PIK3CD,MAPK9,LCP2,MAPK14,MAP2K7,PIK3CA,ALOX5AP,VAV3,MAPK10,PRKCA,MAPK1,RAC3,GAB2,AKT2,FYN,PLCG2
Ciliated	Health	IL-17 signaling pathway	-0.540344	-2.11299	0.00137931	0.0133971	94	21	CCL20,MUC5B,IL17RE,MAPK15,S100A7,HSP90AB1,MAPK10,CASP3,SRSF1,HSP90B1,CXCL1,DEFB4A,TRAF5,CXCL10,JUN,S100A8,LCN2,FOS,FOSB,S100A9,MUC5AC
Ciliated	Health	NOD-like receptor signaling pathway	-0.40778	-1.96651	0.00126422	0.0267943	181	42	RHOA,YWHAE,JAK1,PYCARD,VDAC1,HSP90AB1,DNM1L,MFN1,GBP3,PKN2,STAT2,OAS2,MAPK10,SUGT1,GBP1,STAT1,IL18,GABARAP,ATG12,RIPK2,CXCL1,GABARAPL1,CARD16,IFNAR1,CASP1,MCU,CTSB,IRF9,NAMPT,GBP4,IFI16,CYBA,CARD6,DEFB4A,TRAF5,BIRC3,GBP5,TXNIP,JUN,PLCB1,GBP2,TXN
Ciliated	Health	Toll-like receptor signaling pathway	-0.524261	-1.85089	0.0126939	0.037512	104	16	CCL4,CXCL9,PIK3R3,MAPK10,STAT1,IL12A,AKT3,IFNAR1,TLR1,TLR3,MAP3K8,CXCL10,MAP2K1,JUN,LY96,FOS
Ciliated	Health	Hematopoietic cell lineage	-0.538985	-1.87114	0.00577201	0.0442105	99	15	GP5,CD9,HLA-DMA,HLA-DRB1,KIT,HLA-DMB,ITGA6,HLA-DQA1,CD38,CD55,HLA-DPA1,HLA-DPB1,ANPEP,HLA-DQA2,HLA-DRB5
Ciliated	Health	Th1 and Th2 cell differentiation	-0.421212	-1.70428	0.0177596	0.0712281	92	23	NFATC2,IFNGR2,JAK1,STAT6,HLA-DMA,HLA-DRB1,JAK2,MAPK10,MAML2,STAT1,HLA-DMB,MAML3,IL12A,NOTCH2,HLA-DQA1,HLA-DPA1,HLA-DPB1,JAG1,JUN,IFNGR1,FOS,HLA-DQA2,HLA-DRB5
Ciliated	Health	Th17 cell differentiation	-0.413308	-1.67564	0.0305556	0.0771292	107	24	NFATC2,IFNGR2,JAK1,HSP90AB1,STAT6,HLA-DMA,HLA-DRB1,AHR,JAK2,MAPK10,STAT1,SMAD3,HLA-DMB,IL27RA,HLA-DQA1,TGFBR1,HLA-DPA1,HLA-DPB1,HIF1A,JUN,IFNGR1,FOS,HLA-DQA2,HLA-DRB5
Ciliated	Health	Intestinal immune network for IgA production	-0.528879	-1.71093	0.0218023	0.0809187	49	12	HLA-DMA,HLA-DRB1,CCL28,ITGB7,HLA-DMB,CCL25,HLA-DQA1,HLA-DPA1,PIGR,HLA-DPB1,HLA-DQA2,HLA-DRB5
Ciliated	Health	Antigen processing and presentation	-0.325024	-1.44652	0.0832232	0.233278	78	32	TAPBP,CANX,HLA-C,HLA-F,CTSS,HSP90AB1,HLA-DMA,HLA-DRB1,HLA-G,HSPA5,CALR,PSME1,PSME2,TAP1,HSPA4,RFX5,HLA-E,PDIA3,HLA-DMB,CTSL,HSPA1B,CIITA,HLA-DQA1,CTSB,HLA-DPA1,B2M,HLA-DPB1,HLA-A,HLA-B,CD74,HLA-DQA2,HLA-DRB5
Ciliated	Health	Complement and coagulation cascades	-0.422962	-1.39868	0.111111	0.258862	85	12	PROS1,CFD,CD46,SERPINB2,CFB,C3,TFPI,CD55,F12,CFH,SERPING1,F2R
Ciliated	Health	B cell receptor signaling pathway	-0.387049	-1.33645	0.150805	0.279513	82	15	NFATC2,PRKCB,CD81,KRAS,GRB2,PIK3R3,LYN,SOS2,INPP5D,AKT3,VAV3,MAP2K1,JUN,IFITM1,FOS
Ciliated	Health	RIG-I-like receptor signaling pathway	-0.490245	-1.31483	0.163551	0.281228	70	7	MAPK10,SIKE1,ATG12,IL12A,MAP3K1,DDX3X,CXCL10
Ciliated	Health	C-type lectin receptor signaling pathway	-0.35303	-1.35537	0.143236	0.284287	104	21	NFATC2,MRAS,CALM1,RHOA,CALM2,PYCARD,KRAS,PIK3R3,STAT2,MAPK10,STAT1,IL12A,AKT3,CASP1,IRF1,IRF9,CLEC7A,CALML4,MDM2,JUN,LSP1
Ciliated	Health	T cell receptor signaling pathway	-0.311562	-1.1696	0.290098	0.459728	104	19	NFATC2,RHOA,PAK2,CDC42,KRAS,GRB2,PIK3R3,DLG1,MAPK10,SOS2,TEC,FYN,AKT3,NCK1,VAV3,MAP3K8,MAP2K1,JUN,FOS
Ciliated	Health	Cytosolic DNA-sensing pathway	-0.387357	-1.04465	0.407012	0.509958	63	7	CCL4,PYCARD,POLR2L,IL18,CASP1,TREX1,CXCL10
Ciliated	Health	Platelet activation	-0.294484	-1.08077	0.345455	0.52097	124	17	GP6,MYLK,GP5,GNAS,RHOA,ACTB,PIK3R3,PPP1R12A,LYN,GNAI1,FYN,AKT3,ITGB1,TLN1,SNAP23,F2R,PLCB1
Ciliated	Health	Leukocyte transendothelial migration	-0.249702	-1.05831	0.406166	0.521316	112	26	NCF1,PRKCB,ICAM1,VCAM1,RHOA,ACTB,F11R,CDC42,PIK3R3,OCLN,EZR,CLDN23,ACTN4,GNAI1,CLDN1,ARHGAP5,CLDN7,CLDN4,ITGB1,VCL,VAV3,CLDN3,CYBA,MYL9,CLDN5,CLDN10
Ciliated	Health	Natural killer cell mediated cytotoxicity	-0.266903	-1.08627	0.377809	0.549569	134	23	NFATC2,PRKCB,IFNGR2,ICAM1,HLA-C,KRAS,HLA-F,GRB2,PIK3R3,HLA-G,SOS2,CASP3,HLA-E,FYN,BRAF,TNFRSF10A,IFNAR1,VAV3,HLA-A,MAP2K1,HLA-B,IFNGR1,TNFSF10
Ciliated	Health	Fc epsilon RI signaling pathway	-0.288376	-0.920771	0.53037	0.58599	68	11	KRAS,GRB2,PIK3R3,LYN,MAPK10,SOS2,FYN,INPP5D,AKT3,VAV3,MAP2K1
Ciliated	Health	Cytokines and growth factors	-0.238062	-0.958001	0.507402	0.598926	238	23	FGF14,CCL20,IL32,BMP4,EFNB3,INHBB,CX3CL1,CCL4,IL19,CXCL9,FGF13,IL18,CCL28,CXCL1,IL12A,CCL25,ANGPT2,EFNA5,CXCL10,GDF15,BMP3,VEGFA,TNFSF10
Ciliated	Health	Cytokine receptors	-0.32566	-0.922288	0.554054	0.614717	112	8	IL22RA1,IFNGR2,IL17RE,TNFRSF1A,IL27RA,TNFRSF10A,IFNAR1,IFNGR1
Ciliated	Health	Chemokine signaling pathway	0.164171	0.85339	0.634855	0.635731	189	28	NCF1,CCL20,PRKCB,CX3CL1,CCL4,RHOA,CDC42,KRAS,CXCL9,GRB2,PIK3R3,LYN,STAT2,JAK2,SOS2,GNAI1,STAT1,CCL28,BRAF,CXCL1,CCL25,ARRB2,AKT3,VAV3,GNGT1,CXCL10,MAP2K1,PLCB1
Ciliated	Health	Fc gamma R-mediated phagocytosis	-0.216406	-0.743546	0.752825	0.775821	93	14	NCF1,PRKCB,RPS6KB2,MARCKS,CFL1,CDC42,PIK3R3,LYN,ASAP2,INPP5D,AKT3,VAV3,PLD1,MAP2K1
Ciliated	Moderate	Antigen processing and presentation	-0.667781	-3.16858	0	0	78	27	NFYB,HSP90AA1,HSPA5,CTSL,CALR,PDIA3,HLA-DMA,B2M,HLA-F,HLA-A,HSP90AB1,HSPA4,HLA-DRA,HLA-C,PSME1,HLA-B,HLA-DMB,HLA-DRB5,HLA-DQB1,PSME2,HLA-DPB1,CD74,IFI30,HLA-DPA1,HLA-DQA1,HLA-DRB1,HLA-DQA2
Ciliated	Moderate	Intestinal immune network for IgA production	-0.853651	-2.96601	0	0	49	11	HLA-DMA,HLA-DRA,IL15RA,HLA-DMB,HLA-DRB5,HLA-DQB1,HLA-DPB1,HLA-DPA1,HLA-DQA1,HLA-DRB1,HLA-DQA2
Ciliated	Moderate	Hematopoietic cell lineage	-0.707463	-3.12596	0	0	99	20	IL1B,IL4R,IL6R,CD38,HLA-DMA,TFRC,CD55,HLA-DRA,CD9,CSF3,CSF2RA,CD36,HLA-DMB,HLA-DRB5,HLA-DQB1,HLA-DPB1,HLA-DPA1,HLA-DQA1,HLA-DRB1,HLA-DQA2
Ciliated	Moderate	Th1 and Th2 cell differentiation	-0.473308	-2.30057	0.0026738	0.00097629	92	26	FOS,JAG2,NFATC2,IL4R,STAT5B,PPP3CB,NOTCH2,NFKB1,MAML3,MAPK1,MAPK10,IFNGR1,HLA-DMA,PPP3CA,NFATC3,HLA-DRA,HLA-DMB,HLA-DRB5,HLA-DQB1,STAT1,NFKBIA,HLA-DPB1,HLA-DPA1,HLA-DQA1,HLA-DRB1,HLA-DQA2
Ciliated	Moderate	Th17 cell differentiation	-0.443962	-2.31255	0.00274725	0.00122036	107	31	FOS,IL1B,RORC,NFATC2,IL4R,STAT5B,PPP3CB,NFKB1,SMAD4,IL6R,MAPK1,MAPK10,SMAD2,STAT3,HSP90AA1,IFNGR1,HLA-DMA,PPP3CA,HSP90AB1,NFATC3,HLA-DRA,HLA-DMB,HLA-DRB5,HLA-DQB1,STAT1,NFKBIA,HLA-DPB1,HLA-DPA1,HLA-DQA1,HLA-DRB1,HLA-DQA2
Ciliated	Moderate	IL-17 signaling pathway	0.536377	2.28953	0	0.00238877	94	26	MUC5AC,FOS,CCL20,FOSB,CXCL6,S100A7,IL1B,DEFB4A,CXCL3,MUC5B,CXCL10,PTGS2,MMP1,NFKB1,MAPK1,CASP8,MAPK10,HSP90AA1,JUND,HSP90B1,HSP90AB1,CSF3,MMP3,DEFB4B,LCN2,NFKBIA
Ciliated	Moderate	NOD-like receptor signaling pathway	-0.311871	-1.65372	0.0221607	0.0829847	181	36	IL1B,DEFB4A,ITPR1,TP53BP1,PLCB2,CXCL3,DHX33,PLCB4,NEK7,NFKB1,MAVS,MAPK1,CASP8,MAPK10,HSP90AA1,CASP4,PYCARD,TRIP6,CARD16,IFNAR2,IRF7,RHOA,IFI16,PKN2,HSP90AB1,OAS3,VDAC2,GBP2,DEFB4B,GABARAP,GBP4,STAT1,NFKBIA,TXN,STAT2,OAS1
Ciliated	Moderate	Cytokines and growth factors	-0.293194	-1.40939	0.116751	0.216876	238	26	CCL20,CXCL6,FGF14,IL1RN,IL1B,INHBB,CXCL3,IL33,CXCL10,ANGPT2,CCL3,EFNA1,CCL4,LTB,CXCL14,VEGFB,CXCL16,BMP3,TNFSF10,CCL15,CSF3,TNFSF12,BMP4,GDF15,CXCL9,IL32
Ciliated	Moderate	Leukocyte transendothelial migration	-0.278172	-1.33997	0.145455	0.225089	112	27	PTK2B,VAV3,CLDN8,RAPGEF3,CLDN22,ACTN1,PXN,CTNND1,F11R,CTNNA1,ITK,RAC1,EZR,MYL12A,CTNNB1,CLDN3,CLDN7,SIPA1,RHOA,OCLN,ICAM1,MYL12B,ACTB,CLDN1,NCF2,CLDN23,CLDN10
Ciliated	Moderate	C-type lectin receptor signaling pathway	-0.277515	-1.35336	0.146067	0.239191	104	27	IL1B,ITPR1,NFATC2,PTGS2,PPP3CB,KSR1,FCER1G,NFKB1,PAK1,MAPK1,CASP8,MAPK10,MDM2,PYCARD,IRF1,CALM2,KRAS,RHOA,PPP3CA,BCL10,NFATC3,RELB,STAT1,CLEC7A,NFKBIA,LSP1,STAT2
Ciliated	Moderate	RIG-I-like receptor signaling pathway	-0.334846	-1.15084	0.290618	0.364038	70	11	CXCL10,NFKB1,MAVS,OTUD5,CASP8,MAPK10,DDX58,IRF7,DDX3X,NFKBIA,ISG15
Ciliated	Moderate	Natural killer cell mediated cytotoxicity	-0.235119	-1.16869	0.283951	0.376848	134	26	PTK2B,VAV3,NFATC2,PPP3CB,FCER1G,TYROBP,SOS2,PTPN6,PAK1,MAPK1,RAC1,BID,RAET1L,IFNGR1,IFNAR2,KRAS,HLA-F,PPP3CA,HLA-A,TNFRSF10A,ICAM1,TNFSF10,HLA-C,GRB2,HLA-B,RAET1G
Ciliated	Moderate	Cytokine receptors	-0.293416	-1.08429	0.314904	0.408279	112	13	ACKR4,IL4R,IL13RA1,IL6R,TNFRSF19,SIGIRR,IFNGR1,IFNAR2,TNFRSF10A,TNFRSF18,CSF2RA,IL15RA,TNFRSF12A
Ciliated	Moderate	Toll-like receptor signaling pathway	-0.24273	-1.02658	0.432225	0.447717	104	18	FOS,IL1B,CXCL10,CCL3,TLR1,NFKB1,CCL4,MAPK1,CASP8,MAPK10,RAC1,MAP3K8,IFNAR2,IRF7,LY96,STAT1,NFKBIA,CXCL9
Ciliated	Moderate	Chemokine signaling pathway	0.229472	1.08576	0.350158	0.479447	189	35	CCL20,CXCL6,PTK2B,VAV3,PRKACB,PLCB2,FOXO3,CXCL3,CXCL10,STAT5B,ADCY6,PLCB4,CCL3,NFKB1,PRKCZ,SOS2,CCL4,PXN,PAK1,MAPK1,STAT3,ITK,RAC1,CXCL14,KRAS,GNG5,RHOA,CXCL16,CCL15,GRB2,ARRB2,STAT1,NFKBIA,STAT2,CXCL9
Ciliated	Moderate	Fc gamma R-mediated phagocytosis	0.301621	1.09952	0.367003	0.553479	93	16	VAV3,SCIN,LIMK2,RPS6KB1,DNM2,PAK1,MAPK1,MARCKS,WASF2,RAC1,ARPC3,ARPC1B,ARF6,ARPC2,ARPC1A,CFL2
Ciliated	Moderate	B cell receptor signaling pathway	0.265846	0.97349	0.477113	0.559143	82	17	FOS,VAV3,NFATC2,PPP3CB,NFKB1,SOS2,PTPN6,MAPK1,RAC1,KRAS,PPP3CA,BCL10,NFATC3,CARD11,GRB2,NFKBIA,IFITM1
Ciliated	Moderate	Complement and coagulation cascades	0.409323	1.35236	0.12585	0.565243	85	12	CFD,PROS1,C5AR1,PLAUR,CLU,CD46,SERPING1,CFB,CD55,PLAU,F3,SERPINB2
Ciliated	Moderate	Platelet activation	0.327447	1.2247	0.223881	0.615905	124	17	MYLK,ITPR1,PRKACB,PLCB2,ADCY6,STIM1,PLCB4,FCER1G,PRKCZ,MYLK3,GNAQ,MAPK1,VAMP8,MYL12A,RHOA,MYL12B,ACTB
Ciliated	Moderate	T cell receptor signaling pathway	0.281498	1.13136	0.322528	0.631233	104	21	FOS,VAV3,NFATC2,PPP3CB,NFKB1,SOS2,PTPN6,PAK1,MAPK1,MAPK10,ITK,PAK2,MAP3K8,KRAS,RHOA,PPP3CA,BCL10,NFATC3,CARD11,GRB2,NFKBIA
Ciliated	Moderate	Fc epsilon RI signaling pathway	0.239119	0.689737	0.816014	0.829651	68	8	VAV3,FCER1G,SOS2,MAPK1,MAPK10,RAC1,KRAS,GRB2
Ciliated	Moderate	Cytosolic DNA-sensing pathway	-0.162988	-0.651982	0.865385	0.877731	63	16	IL1B,IL33,CXCL10,NFKB1,MAVS,CCL4,POLR3E,POLR2K,POLR2F,POLR2E,PYCARD,DDX58,IRF7,POLR3K,TREX1,NFKBIA
Ciliated-diff	Critical	IL-17 signaling pathway	0.704934	2.13239	0	0.00304216	94	13	S100A9,S100A8,S100A7,MUC5AC,IL1B,LCN2,CCL2,CXCL3,CXCL2,MAPK1,CEBPB,FOS,MUC5B
Ciliated-diff	Critical	NOD-like receptor signaling pathway	0.574851	1.58579	0.0538244	0.336665	181	9	TXN,IL1B,CYBA,CCL2,CTSB,CCL5,CXCL3,CXCL2,MAPK1
Ciliated-diff	Critical	C-type lectin receptor signaling pathway	0.657937	1.37692	0.105769	0.385543	104	4	FCER1G,IL1B,CALML4,MAPK1
Ciliated-diff	Critical	Cytosolic DNA-sensing pathway	0.673472	1.42522	0.111821	0.393452	63	4	CCL4,IL1B,TREX1,CCL5
Ciliated-diff	Critical	Cytokines and growth factors	0.550345	1.44526	0.10271	0.475252	238	8	CCL4,IL1B,CCL2,IL1RN,VEGFB,CCL5,CXCL3,CXCL2
Ciliated-diff	Critical	Fc epsilon RI signaling pathway	0.456219	0.937142	0.551506	0.678216	68	4	FCER1G,GRB2,RAC1,MAPK1
Ciliated-diff	Critical	Fc gamma R-mediated phagocytosis	-0.242616	-0.811134	0.685393	0.710203	93	8	ARPC2,CFL1,ARPC1B,ARPC5,RAC1,ARPC4,FCGR3B,MAPK1
Ciliated-diff	Critical	Platelet activation	0.571525	1.0959	0.362876	0.712589	124	3	FCER1G,ACTB,MAPK1
Ciliated-diff	Critical	Intestinal immune network for IgA production	0.485356	1.04451	0.410606	0.717188	49	4	HLA-DQB1,HLA-DRA,HLA-DMA,HLA-DRB1
Ciliated-diff	Critical	Chemokine signaling pathway	0.348202	0.948046	0.518219	0.730219	189	9	CCL4,CCL2,GRB2,GNG5,RAC1,CCL5,CXCL3,CXCL2,MAPK1
Ciliated-diff	Critical	T cell receptor signaling pathway	-0.512781	-1.05905	0.407895	0.738779	104	3	GRB2,MAPK1,FOS
Ciliated-diff	Critical	Toll-like receptor signaling pathway	0.428633	1.13331	0.316667	0.742624	104	8	CCL4,IL1B,RAC1,CD14,SPP1,CCL5,MAPK1,FOS
Ciliated-diff	Critical	Natural killer cell mediated cytotoxicity	0.329413	0.958322	0.510554	0.792538	134	11	FCER1G,TYROBP,HLA-B,GRB2,HLA-C,RAC1,HCST,HLA-A,CD48,FCGR3B,MAPK1
Ciliated-diff	Critical	Antigen processing and presentation	-0.190171	-0.824002	0.717073	0.829771	78	14	PSME2,HLA-B,CTSB,HLA-C,CTSL,HLA-DQB1,HLA-DRA,HLA-DMA,HLA-DRB1,HLA-A,B2M,HSPA1B,CALR,HSPA1A
Ciliated-diff	Critical	Th1 and Th2 cell differentiation	-0.394958	-1.13228	0.302632	0.872296	92	6	HLA-DQB1,HLA-DRA,HLA-DMA,HLA-DRB1,MAPK1,FOS
Ciliated-diff	Critical	B cell receptor signaling pathway	-0.37353	-0.877046	0.596591	0.917582	82	4	GRB2,RAC1,MAPK1,FOS
Ciliated-diff	Critical	Leukocyte transendothelial migration	0.170706	0.431908	0.992754	0.992105	112	7	CYBA,CLDN7,CLDN3,ACTB,RAC1,CLDN10,CTNNB1
Ciliated-diff	Critical	Th17 cell differentiation	0.228981	0.574937	0.939655	0.998841	107	7	IL1B,HLA-DQB1,HLA-DRA,HLA-DMA,HLA-DRB1,MAPK1,FOS
Ciliated-diff	Critical	Complement and coagulation cascades	-0.441176	-1.26554	0.178914	1	85	6	SERPINB2,C1QB,C1QA,C1QC,C5,CD59
Ciliated-diff	Critical	Hematopoietic cell lineage	0.224891	0.594125	0.901288	1	99	8	IL1B,HLA-DQB1,HLA-DRA,HLA-DMA,HLA-DRB1,CD14,CD36,CD59
Ciliated-diff	Health	Antigen processing and presentation	0.987421	1.34108	0.0368098	0.0274251	78	1	HLA-F
Ciliated-diff	Health	Natural killer cell mediated cytotoxicity	0.987421	1.32166	0.0363636	0.0495175	134	1	HLA-F
Ciliated-diff	Health	NOD-like receptor signaling pathway	-0.855346	-1.1373	0.297456	0.303299	181	1	VDAC3
Ciliated-diff	Health	B cell receptor signaling pathway	0.578616	0.766062	0.852823	0.852717	82	1	CD81
Ciliated-diff	Moderate	IL-17 signaling pathway	0.526036	1.71489	0.0209546	0.379201	94	14	S100A8,S100A9,FOS,IL1B,NFKBIA,CXCL2,CCL2,PTGS2,FOSB,JUND,CEBPB,CXCL3,CXCL1,DEFB4A
Ciliated-diff	Moderate	T cell receptor signaling pathway	0.400852	1.03376	0.420191	0.592342	104	7	FOS,CDC42,PTPRC,NFKBIA,PTPN6,LCP2,CD3E
Ciliated-diff	Moderate	Intestinal immune network for IgA production	0.418308	1.04251	0.430499	0.617749	49	6	HLA-DPB1,HLA-DQB1,HLA-DQA1,HLA-DRB5,TNFSF13B,HLA-DMA
Ciliated-diff	Moderate	Platelet activation	0.345409	1.17565	0.280559	0.624663	124	16	ACTB,FCER1G,ACTG1,MYL12A,RAP1A,GNAI2,VAMP8,MYL12B,GNAS,PPP1CB,GNAI3,PPP1CA,VASP,APBB1IP,LCP2,MYLK
Ciliated-diff	Moderate	Natural killer cell mediated cytotoxicity	0.383828	1.13912	0.321429	0.641911	134	10	TYROBP,FCER1G,RAC1,HCST,RAC2,CD48,FCGR3B,PTPN6,LCP2,HLA-B
Ciliated-diff	Moderate	Fc gamma R-mediated phagocytosis	0.321712	1.10746	0.35977	0.644302	93	16	ARPC2,CFL1,CDC42,RAC1,ARPC3,MARCKS,PTPRC,ARPC1B,NCF1,ARPC5,RAC2,LIMK2,ARPC4,FCGR3B,VASP,WAS
Ciliated-diff	Moderate	B cell receptor signaling pathway	0.4354	1.07923	0.368421	0.64515	82	6	FOS,RAC1,NFKBIA,RAC2,PTPN6,IFITM1
Ciliated-diff	Moderate	Cytokines and growth factors	0.31739	1.04832	0.42823	0.650785	238	15	CCL5,IL32,IL1B,CCL4,IL1RN,CXCL2,CCL2,CCL3,CXCL3,TNFSF13B,CXCL1,LTB,CXCL16,VEGFA,IL7
Ciliated-diff	Moderate	NOD-like receptor signaling pathway	0.320431	1.1835	0.28125	0.675973	181	20	CCL5,NAMPT,YWHAE,SUGT1,IL1B,GABARAPL2,VDAC2,CASP4,VDAC1,NFKBIA,CXCL2,CCL2,TXN,TANK,TXNIP,GABARAP,CXCL3,CXCL1,DEFB4A,CYBA
Ciliated-diff	Moderate	Chemokine signaling pathway	0.225036	0.808205	0.682432	0.725014	189	19	CCL5,CDC42,RAC1,RAP1A,GNAI2,CCL4,NFKBIA,NCF1,CXCL2,CCL2,RAC2,GNG5,GNB1,GNAI3,CCL3,CXCL3,CXCL1,CXCL16,WAS
Ciliated-diff	Moderate	Antigen processing and presentation	0.313983	0.892267	0.574026	0.725317	78	9	HLA-DPB1,PSME1,HLA-DQB1,PSME2,HLA-DQA1,HLA-DRB5,HLA-DMA,IFI30,HLA-B
Ciliated-diff	Moderate	Cytosolic DNA-sensing pathway	0.457715	1.26979	0.198198	0.743344	63	8	CCL5,POLR2L,IL1B,CCL4,POLR2E,NFKBIA,POLR2K,POLR2F
Ciliated-diff	Moderate	Hematopoietic cell lineage	0.255907	0.844359	0.644737	0.750565	99	14	HLA-DPB1,CD2,IL1B,CSF3R,HLA-DQB1,CD44,HLA-DQA1,CD55,HLA-DRB5,HLA-DMA,CD37,CD3E,IL7,CD59
Ciliated-diff	Moderate	RIG-I-like receptor signaling pathway	0.42087	0.815673	0.693182	0.750703	70	3	NFKBIA,AZI2,TANK
Ciliated-diff	Moderate	C-type lectin receptor signaling pathway	0.408988	1.18417	0.268135	0.758719	104	9	FCER1G,CALM2,IL1B,LSP1,NFKBIA,CALM3,PTGS2,CALML4,CLEC7A
Ciliated-diff	Moderate	Fc epsilon RI signaling pathway	0.356224	0.892415	0.581989	0.767608	68	6	FCER1G,RAC1,ALOX5AP,RAC2,MAP2K3,LCP2
Ciliated-diff	Moderate	Cytokine receptors	0.428874	0.72801	0.844221	0.782636	112	2	CSF3R,TNFRSF1B
Ciliated-diff	Moderate	Leukocyte transendothelial migration	0.360958	1.19626	0.260306	0.82966	112	15	ACTB,CDC42,ACTG1,RAC1,MYL12A,RAP1A,GNAI2,MYL12B,CTNNB1,NCF1,RAC2,GNAI3,MSN,VASP,CYBA
Ciliated-diff	Moderate	Th17 cell differentiation	0.431658	1.2829	0.192308	0.841113	107	10	HLA-DPB1,FOS,IL1B,HLA-DQB1,NFKBIA,HLA-DQA1,HIF1A,HLA-DRB5,HLA-DMA,CD3E
Ciliated-diff	Moderate	Complement and coagulation cascades	0.467716	1.28333	0.18509	1	85	8	C1QC,C1QA,C1QB,PLAUR,CD55,ITGAX,CD46,CD59
Ciliated-diff	Moderate	Th1 and Th2 cell differentiation	0.457183	1.33731	0.15099	1	92	10	HLA-DPB1,FOS,HLA-DQB1,RBPJ,NFKBIA,HLA-DQA1,HLA-DRB5,HLA-DMA,CD3E,MAML3
Ciliated-diff	Moderate	Toll-like receptor signaling pathway	0.525592	1.41449	0.100257	1	104	8	CCL5,FOS,RAC1,IL1B,CCL4,NFKBIA,CCL3,MAP2K3
CTL	Critical	Cytosolic DNA-sensing pathway	-0.651327	-2.46501	0	0.00374181	63	12	CCL5,IKBKB,NFKB1,POLR2E,DDX58,CCL4L1,IL1B,TREX1,CCL4,NFKBIA,IRF7,CCL4L2
CTL	Critical	Cytokines and growth factors	-0.512631	-2.30984	0	0.00436545	238	20	TNF,XCL1,LTB,CCL5,CCL20,ANGPT2,TGFB1,CXCL2,CSF2,CCL3L3,OSM,TNFSF10,IL10,CCL4L1,IL1B,CCL4,TNFSF9,CXCL13,CCL4L2,CCL3L1
CTL	Critical	Toll-like receptor signaling pathway	-0.511716	-2.33949	0.00248756	0.00467727	104	20	TNF,CCL5,IKBKB,MAPK14,NFKB1,MAP2K4,MAP3K7,TRAF3,PIK3CB,LY96,STAT1,CCL3L3,CCL4L1,IL1B,CCL4,NFKBIA,IRF7,CCL4L2,FOS,CCL3L1
CTL	Critical	Antigen processing and presentation	-0.438686	-2.15808	0	0.00673527	78	25	TNF,KLRC2,KLRC1,KLRC4,HLA-DQB1,KLRD1,KLRC3,KIR2DL2,CTSL,B2M,HLA-E,HLA-C,CALR,TAP1,HSP90AA1,IFI30,HLA-A,HSP90AB1,HLA-F,HLA-DQA1,HSPA1B,HSPA6,HSPA1A,HLA-DRB5,HLA-DQA2
CTL	Critical	Intestinal immune network for IgA production	-0.719705	-2.21225	0.00257069	0.00748363	49	8	ITGA4,HLA-DQB1,TGFB1,IL10,HLA-DQA1,HLA-DRB5,HLA-DQA2,CXCR4
CTL	Critical	Th17 cell differentiation	-0.39773	-1.99915	0.00869565	0.0136309	107	26	RORA,IKBKB,PPP3CA,MAPK14,NFATC3,NFKB1,CD3G,HLA-DQB1,AHR,STAT6,JAK2,IL2RB,JAK1,TGFB1,IL2RG,HSP90AA1,IL6ST,STAT1,IL2RA,HSP90AB1,IL1B,HLA-DQA1,NFKBIA,HLA-DRB5,HLA-DQA2,FOS
CTL	Critical	Chemokine signaling pathway	-0.368571	-2.00134	0.00524934	0.0152791	189	34	XCL1,CCL5,CCR2,IKBKB,SOS2,ROCK1,CCL20,CCR5,PTK2B,GNG2,NFKB1,SOS1,CCR1,JAK2,PRKCZ,CXCR6,ARRB2,PIK3CB,KRAS,PREX1,CXCL2,RAC2,STAT2,STAT1,CCL3L3,CCL4L1,CCL4,CXCR5,NFKBIA,CXCL13,CCR7,CCL4L2,CXCR4,CCL3L1
CTL	Critical	Th1 and Th2 cell differentiation	-0.378222	-1.7609	0.0222841	0.0420954	92	21	RBPJ,IKBKB,PPP3CA,MAPK14,NFATC3,NFKB1,CD3G,HLA-DQB1,STAT6,JAK2,RUNX3,IL2RB,JAK1,IL2RG,STAT1,IL2RA,HLA-DQA1,NFKBIA,HLA-DRB5,HLA-DQA2,FOS
CTL	Critical	NOD-like receptor signaling pathway	-0.288855	-1.55923	0.0516796	0.108097	181	32	TNF,GBP5,CCL5,IKBKB,ANTXR2,TRPM7,ATG12,MAPK14,GABARAPL1,NFKB1,NLRP1,TRAF5,TAB3,BIRC2,MAP3K7,TRAF3,ATG16L1,JAK1,CXCL2,GBP7,STAT2,CARD16,HSP90AA1,RBCK1,STAT1,HSP90AB1,IL1B,NFKBIA,IRF7,GBP1,OAS3,OAS1
CTL	Critical	Cytokine receptors	-0.344472	-1.47284	0.0892388	0.137138	112	16	CCR2,IL18RAP,CCR5,IL18R1,CCR1,CXCR6,IL17RA,IL2RB,IL2RG,IL31RA,TNFRSF18,IL6ST,IL2RA,CXCR5,CCR7,CXCR4
CTL	Critical	Complement and coagulation cascades	-0.654736	-1.32947	0.150754	0.223999	85	3	CD46,SERPINB2,PLAUR
CTL	Critical	Fc gamma R-mediated phagocytosis	-0.619636	-1.25105	0.199005	0.248975	93	3	PIK3CB,RAC2,RPS6KB2
CTL	Critical	Hematopoietic cell lineage	-0.316326	-1.26755	0.193798	0.254443	99	15	ITGA1,TNF,ITGA4,TFRC,ITGA2,CD3G,HLA-DQB1,CD2,CSF2,MS4A1,IL2RA,IL1B,HLA-DQA1,HLA-DRB5,HLA-DQA2
CTL	Critical	RIG-I-like receptor signaling pathway	-0.320413	-1.21863	0.235925	0.259789	70	13	TNF,IKBKB,CYLD,ATG12,MAPK14,NFKB1,OTUD5,MAP3K7,TRAF3,DDX58,NFKBIA,IRF7,ISG15
CTL	Critical	B cell receptor signaling pathway	-0.282579	-1.08028	0.346734	0.376801	82	13	IKBKB,SOS2,PPP3CA,NFATC3,NFKB1,SOS1,PIK3AP1,PIK3CB,KRAS,RAC2,CD79B,NFKBIA,FOS
CTL	Critical	IL-17 signaling pathway	-0.218923	-0.996431	0.448925	0.445861	94	22	TNF,LCN2,IKBKB,CCL20,S100A7,MAPK14,NFKB1,TRAF5,TAB3,MAP3K7,IL17RA,TRAF3,ANAPC5,CXCL2,CSF2,FOSL1,HSP90AA1,JUND,HSP90AB1,IL1B,NFKBIA,FOS
CTL	Critical	Platelet activation	0.450867	1.46031	0.0735043	0.477394	124	10	ITGB1,ARHGEF12,ROCK1,ARHGAP35,MAPK14,ITGA2,PRKCZ,PIK3CB,PPP1R12A,ACTB
CTL	Critical	T cell receptor signaling pathway	0.253519	1.04916	0.400974	0.598081	104	18	TNF,IKBKB,CBLB,SOS2,PPP3CA,MAPK14,NFATC3,NFKB1,SOS1,CD3G,MAP3K7,PIK3CB,KRAS,DLG1,CSF2,IL10,NFKBIA,FOS
CTL	Critical	C-type lectin receptor signaling pathway	0.27076	1.13179	0.305882	0.617341	104	20	TNF,ARHGEF12,IKBKB,CBLB,CYLD,PPP3CA,MAPK14,NFATC3,NFKB1,PTPN11,BCL3,PIK3CB,KRAS,MDM2,IRF1,STAT2,STAT1,IL10,IL1B,NFKBIA
CTL	Critical	Fc epsilon RI signaling pathway	0.271975	0.877863	0.612565	0.741612	68	10	TNF,SOS2,MAPK14,SOS1,MAP2K4,PIK3CB,KRAS,ALOX5AP,CSF2,RAC2
CTL	Critical	Leukocyte transendothelial migration	0.200287	0.748295	0.773649	0.777142	112	15	ITGB1,ITGA4,ROCK1,ARHGAP35,PTK2B,MAPK14,PTPN11,NCF4,PIK3CB,ACTN4,CD99,RAC2,ACTB,RHOH,CXCR4
CTL	Critical	Natural killer cell mediated cytotoxicity	0.251	1.15424	0.288889	0.854402	134	27	TNF,KLRC2,KLRC1,KLRC4,SOS2,PTK2B,PPP3CA,SOS1,PTPN11,KLRK1,KLRD1,GZMB,KLRC3,NCR1,KIR2DL2,PIK3CB,KRAS,KLRC4-KLRK1,CSF2,HLA-E,HLA-C,RAC2,CD48,SH2D1A,HLA-A,TNFSF10,HLA-F
CTL	Moderate	Antigen processing and presentation	0.683481	2.89259	0	0	78	26	HLA-DRA,HSPA1B,HSPA1A,HLA-DRB5,HLA-DPB1,IFNG,HLA-DRB1,HLA-DQA1,HLA-DQB1,HSP90AA1,HLA-DPA1,NFYB,CD74,KLRC4,TAPBP,HLA-F,B2M,KIR3DL1,HLA-B,PSME2,KIR2DL4,PDIA3,CD8A,CD8B,KIR3DL2,HLA-DQA2
CTL	Moderate	Th1 and Th2 cell differentiation	0.582804	2.40315	0	0	92	24	HLA-DRA,HLA-DRB5,FOS,HLA-DPB1,IFNG,HLA-DRB1,HLA-DQA1,HLA-DQB1,HLA-DPA1,NFKBIA,NFATC2,IKBKB,MAML1,JUN,MAML2,NOTCH1,IL2RB,IL2,CD3E,LCK,IL2RG,IFNGR1,MAF,HLA-DQA2
CTL	Moderate	Intestinal immune network for IgA production	0.828061	2.77671	0	0	49	13	HLA-DRA,HLA-DRB5,HLA-DPB1,HLA-DRB1,CXCR4,HLA-DQA1,TNFSF13B,HLA-DQB1,HLA-DPA1,IL2,CCR9,TGFB1,HLA-DQA2
CTL	Moderate	IL-17 signaling pathway	0.721488	2.64972	0	0	94	17	S100A8,FOSB,FOS,S100A9,IFNG,IL17F,HSP90AA1,IL17A,TNFAIP3,PTGS2,NFKBIA,CSF2,IKBKB,JUND,IL1B,JUN,CXCL1
CTL	Moderate	Th17 cell differentiation	0.609815	2.67697	0	0	107	30	HLA-DRA,HLA-DRB5,FOS,HLA-DPB1,IFNG,HLA-DRB1,HLA-DQA1,IL17F,HLA-DQB1,HSP90AA1,HLA-DPA1,IL17A,RUNX1,TGFBR2,NFKBIA,NFATC2,IKBKB,IL1B,AHR,JUN,RXRA,IL2RB,IL2,IL6R,CD3E,LCK,TGFB1,IL2RG,IFNGR1,HLA-DQA2
CTL	Moderate	Hematopoietic cell lineage	0.53741	2.10661	0	0.0021835	99	21	HLA-DRA,HLA-DRB5,HLA-DPB1,HLA-DRB1,HLA-DQA1,HLA-DQB1,HLA-DPA1,CD55,CSF2,CSF3R,IL7R,IL1B,CD44,IL6R,CD3E,CD59,CD8A,CD8B,CD38,CD7,HLA-DQA2
CTL	Moderate	Cytokines and growth factors	0.556595	1.97829	0.00526316	0.00782656	238	16	IFNG,IL17F,TNFSF13B,IL17A,CCL3L1,IL1RN,TNFSF10,CSF2,IL26,IL1B,TNFSF14,IL2,CXCL1,OSM,TGFB1,CXCL13
CTL	Moderate	T cell receptor signaling pathway	0.432484	1.60213	0.0423841	0.089176	104	18	FOS,IFNG,RASGRP1,NFKBIA,CSF2,NFATC2,IKBKB,SOS1,JUN,ITK,AKT3,CBLB,IL2,CD3E,LCK,CD8A,CD8B,MAP2K2
CTL	Moderate	Complement and coagulation cascades	0.496795	1.28737	0.181102	0.394088	85	6	C1QC,CD55,C1QA,C1QB,C5AR1,CD59
CTL	Moderate	Toll-like receptor signaling pathway	0.422755	1.21384	0.250712	0.464728	104	9	FOS,CCL3L1,NFKBIA,IKBKB,IL1B,JUN,AKT3,MAP2K2,IRF7
CTL	Moderate	Natural killer cell mediated cytotoxicity	0.297358	1.17476	0.285525	0.483654	134	21	IFNG,TNFSF10,CSF2,NFATC2,TYROBP,ITGAL,SOS1,FCGR3B,KLRC4,HLA-F,KIR3DL1,HLA-B,LCK,KIR2DL4,PRF1,IFNGR1,FCGR3A,RAC2,MAP2K2,GZMB,KIR3DL2
CTL	Moderate	NOD-like receptor signaling pathway	0.316236	1.14594	0.301609	0.484439	181	16	NAMPT,HSP90AA1,TNFAIP3,NFKBIA,BIRC3,IKBKB,IL1B,JUN,TRPM7,NAIP,CXCL1,GBP5,GABARAP,IRF7,IRF9,OAS1
CTL	Moderate	Chemokine signaling pathway	0.272777	1.10637	0.351852	0.503884	189	24	CXCR4,CCL3L1,NFKBIA,NCF1,CCR6,PREX1,IKBKB,SOS1,GNB5,CCR5,ITK,AKT3,DOCK2,GNAI3,PRKACB,GNB1,CXCL1,CCR9,CCR2,CXCR6,GRK6,RAC2,CXCR3,CXCL13
CTL	Moderate	B cell receptor signaling pathway	0.33229	1.07576	0.366255	0.51247	82	12	FOS,NFKBIA,NFATC2,IKBKB,SOS1,JUN,INPPL1,AKT3,RAC2,MAP2K2,CD81,IFITM1
CTL	Moderate	RIG-I-like receptor signaling pathway	0.515522	1.0171	0.455631	0.564057	70	3	NFKBIA,IKBKB,IRF7
CTL	Moderate	Leukocyte transendothelial migration	0.328946	0.958627	0.5	0.610759	112	9	CXCR4,NCF1,ITGAL,ITK,GNAI3,MSN,MYL12B,RAC2,ACTB
CTL	Moderate	C-type lectin receptor signaling pathway	0.258813	0.910943	0.5625	0.636133	104	15	PTGS2,NFKBIA,NFATC2,IKBKB,IL1B,JUN,PLK3,ARHGEF12,AKT3,CBLB,CALM1,IL2,CLEC7A,LSP1,IRF9
CTL	Moderate	Fc epsilon RI signaling pathway	0.297286	0.709972	0.811594	0.85077	68	5	CSF2,SOS1,AKT3,RAC2,MAP2K2
CTL	Moderate	Fc gamma R-mediated phagocytosis	-0.155221	-0.582677	0.938907	0.951381	93	11	NCF1,MARCKS,INPPL1,AKT3,DOCK2,FCGR3B,FCGR2A,ARPC4,FCGR3A,ARPC1B,RAC2
CTL	Moderate	Platelet activation	0.158312	0.512952	0.966398	0.965963	124	12	RASGRP1,PPP1R12A,GNA13,ARHGEF12,AKT3,GNAI3,PRKACB,TLN1,APBB1IP,FCGR2A,MYL12B,ACTB
CTL	Moderate	Cytosolic DNA-sensing pathway	-0.299045	-0.838142	0.661064	0.993468	63	6	NFKBIA,IKBKB,IL1B,TREX1,POLR2E,IRF7
CTL	Moderate	Cytokine receptors	-0.213804	-0.938917	0.539062	1	112	15	CXCR4,CCR6,CSF3R,IL7R,CCR5,IL2RB,IL6R,CCR9,CCR2,CXCR6,IL2RG,IFNGR1,CXCR3,TNFRSF9,CD27
FOXN4	Critical	Antigen processing and presentation	-0.542468	-2.39216	0	0	78	28	HSP90AB1,RFXANK,HLA-A,RFX5,CTSS,HLA-DQB1,CD74,HLA-DPA1,HLA-F,HLA-DRA,HLA-E,HLA-DMA,HSPA1B,HLA-DRB1,HSPA8,TNF,HSP90AA1,CTSL,HLA-G,HLA-DMB,TAP1,CD4,HLA-DPB1,HSPA1A,HLA-DQA1,HLA-DOA,HLA-DRB5,HLA-DQA2
FOXN4	Critical	Th1 and Th2 cell differentiation	-0.618503	-2.24959	0	0.00286435	92	16	HLA-DQB1,IL2RG,HLA-DPA1,MAPK12,HLA-DRA,HLA-DMA,HLA-DRB1,STAT1,HLA-DMB,FOS,CD4,HLA-DPB1,HLA-DQA1,HLA-DOA,HLA-DRB5,HLA-DQA2
FOXN4	Critical	Th17 cell differentiation	-0.559444	-2.21588	0.00147059	0.00286435	107	21	AHR,HSP90AB1,IL6,HLA-DQB1,IL2RG,HLA-DPA1,TGFB1,MAPK12,HLA-DRA,HLA-DMA,HLA-DRB1,HSP90AA1,STAT1,HLA-DMB,FOS,CD4,HLA-DPB1,HLA-DQA1,HLA-DOA,HLA-DRB5,HLA-DQA2
FOXN4	Critical	Intestinal immune network for IgA production	-0.560777	-1.94617	0.00436681	0.0186183	49	15	PIGR,IL6,HLA-DQB1,HLA-DPA1,TGFB1,HLA-DRA,HLA-DMA,HLA-DRB1,HLA-DMB,CXCR4,HLA-DPB1,HLA-DQA1,HLA-DOA,HLA-DRB5,HLA-DQA2
FOXN4	Critical	Hematopoietic cell lineage	-0.453335	-1.84156	0.00587372	0.0295028	99	22	CD36,IL1R2,ITGA3,CD38,CD19,IL6,HLA-DQB1,HLA-DPA1,CD7,HLA-DRA,HLA-DMA,HLA-DRB1,TNF,IL7,CR1L,HLA-DMB,CD4,HLA-DPB1,HLA-DQA1,HLA-DOA,HLA-DRB5,HLA-DQA2
FOXN4	Critical	NOD-like receptor signaling pathway	-0.314144	-1.48538	0.0699208	0.193344	181	33	CCL5,CARD6,TRPM7,XIAP,PKN2,HSP90AB1,YWHAE,FADD,PKN1,GBP3,TLR4,IRF3,CASP1,TNFAIP3,SUGT1,VDAC3,IL6,CCL2,MAPK12,GSDMD,TNF,HSP90AA1,NLRP1,DEFB4B,OAS3,STAT1,GBP4,IRF7,OAS2,GBP7,GBP2,GBP1,GBP5
FOXN4	Critical	IL-17 signaling pathway	-0.383686	-1.50247	0.0715328	0.200914	94	19	CXCL5,MMP1,HSP90B1,HSP90AB1,FADD,CEBPB,TNFAIP3,IL6,CCL2,MAPK12,TRADD,TNF,HSP90AA1,DEFB4B,MAPK15,FOS,S100A9,CCL20,S100A8
FOXN4	Critical	Complement and coagulation cascades	-0.526284	-1.51891	0.0620032	0.213633	85	8	CFB,SERPINB2,SERPING1,C5AR1,CR1L,SERPINE1,PLAU,PLAUR
FOXN4	Critical	RIG-I-like receptor signaling pathway	-0.446891	-1.42686	0.0872894	0.229944	70	11	FADD,IRF3,PIN1,IFIH1,MAPK12,TRADD,TNF,DDX58,DHX58,IRF7,ISG15
FOXN4	Critical	Toll-like receptor signaling pathway	-0.354708	-1.32742	0.167951	0.323815	104	17	PIK3R3,CCL5,MAP2K2,FADD,CCL3L1,TLR2,TLR4,IRF3,IL6,MAPK12,TNF,STAT1,FOS,IRF7,LY96,CXCL9,CXCL11
FOXN4	Critical	Cytokines and growth factors	-0.307978	-1.23131	0.221751	0.425747	238	20	CXCL5,IL37,IL33,IGF1,CCL5,IL19,CCL3L1,BMP4,IL6,CCL2,TGFB1,EFNB3,EFNA1,TNF,IL7,IL1RN,CXCL9,CXCL11,IL32,CCL20
FOXN4	Critical	Natural killer cell mediated cytotoxicity	-0.331605	-1.14954	0.315169	0.450113	134	14	PIK3R3,VAV1,MAP2K2,HLA-A,TYROBP,LCP2,FAS,HLA-F,HLA-E,TNF,RAC2,HLA-G,ICAM1,FCER1G
FOXN4	Critical	Chemokine signaling pathway	-0.297297	-1.15591	0.305476	0.475372	189	19	CXCL5,PIK3R3,ARRB2,CCL5,VAV1,CCR1,CCL3L1,FGR,BAD,ADCY9,GNB4,CCL2,GNGT1,RAC2,STAT1,CXCR4,CXCL9,CXCL11,CCL20
FOXN4	Critical	Fc epsilon RI signaling pathway	-0.375414	-1.16666	0.289985	0.496488	68	10	PIK3R3,VAV1,MAP2K2,LCP2,MAPK12,INPP5D,TNF,RAC2,ALOX5AP,FCER1G
FOXN4	Critical	Leukocyte transendothelial migration	-0.260631	-0.986414	0.47976	0.671977	112	17	CLDN22,MYLPF,PIK3R3,VAV1,ARHGAP35,CLDN5,MSN,CLDN4,CLDN23,MAPK12,CLDN3,MYL9,RAC2,NCF2,CXCR4,CLDN10,ICAM1
FOXN4	Critical	C-type lectin receptor signaling pathway	-0.29268	-0.900804	0.581538	0.724091	104	10	PIK3R3,RRAS2,CALM2,CASP1,IL6,MAPK12,IRF1,TNF,STAT1,FCER1G
FOXN4	Critical	Fc gamma R-mediated phagocytosis	-0.351567	-0.869431	0.650255	0.730728	93	5	PIK3R3,VAV1,INPP5D,MYO10,RAC2
FOXN4	Critical	Platelet activation	-0.304869	-0.911377	0.568254	0.752967	124	9	PIK3R3,TLN2,ARHGAP35,GP6,ADCY9,LCP2,MAPK12,NOS3,FCER1G
FOXN4	Critical	B cell receptor signaling pathway	-0.266455	-0.794055	0.703883	0.793275	82	9	PIK3R3,VAV1,MAP2K2,CD81,CD19,IFITM1,INPP5D,RAC2,FOS
FOXN4	Critical	T cell receptor signaling pathway	-0.264095	-0.760487	0.756757	0.79586	104	8	PIK3R3,VAV1,MAP2K2,LCP2,MAPK12,TNF,FOS,CD4
FOXN4	Critical	Cytokine receptors	-0.194068	-0.603302	0.930781	0.912978	112	10	ACKR3,IL1R2,CSF2RB,CCR1,SIGIRR,TNFRSF1B,FAS,IL2RG,TNFRSF12A,CXCR4
FOXN4	Critical	Cytosolic DNA-sensing pathway	0.162468	0.580096	0.963788	0.951479	63	10	IL33,CCL5,POLR1C,IRF3,CASP1,POLR3F,ZBP1,IL6,DDX58,IRF7
FOXN4	Moderate	Antigen processing and presentation	-0.935484	-1.58932	0.0154867	0.0159348	78	2	HLA-DQA1,HLA-DQA2
FOXN4	Moderate	Intestinal immune network for IgA production	-0.935484	-1.59319	0.0149254	0.0177054	49	2	HLA-DQA1,HLA-DQA2
FOXN4	Moderate	Th1 and Th2 cell differentiation	-0.935484	-1.61211	0.00898876	0.0212465	92	2	HLA-DQA1,HLA-DQA2
FOXN4	Moderate	Hematopoietic cell lineage	-0.935484	-1.62055	0.00862069	0.0300992	99	2	HLA-DQA1,HLA-DQA2
FOXN4	Moderate	Th17 cell differentiation	-0.935484	-1.63549	0.0105485	0.0442635	107	2	HLA-DQA1,HLA-DQA2
FOXN4	Moderate	Fc gamma R-mediated phagocytosis	0.68254	0.915096	0.64375	0.619018	93	1	MARCKS
Ionocyte	Critical	Leukocyte transendothelial migration	-0.655602	-1.50664	0.0524194	0.0724156	112	4	CLDN3,MSN,CLDN8,NCF2
Ionocyte	Critical	Toll-like receptor signaling pathway	-0.685987	-1.41623	0.0888031	0.0983396	104	3	MAP2K6,SPP1,CXCL10
Ionocyte	Critical	IL-17 signaling pathway	-0.654653	-1.51859	0.050813	0.0989823	94	4	CEBPB,TRAF2,CXCL10,S100A8
Ionocyte	Critical	Cytokines and growth factors	-0.934156	-1.58832	0.012987	0.116979	238	2	CXCL10,IL32
Ionocyte	Critical	Complement and coagulation cascades	0.876543	1.49125	0.0252918	0.133264	85	2	CLU,C3
Ionocyte	Critical	Intestinal immune network for IgA production	0.983607	1.31091	0.0255906	0.276306	49	1	PIGR
Ionocyte	Critical	Cytosolic DNA-sensing pathway	-0.930328	-1.23734	0.142586	0.334869	63	1	CXCL10
Ionocyte	Critical	Chemokine signaling pathway	-0.930328	-1.24496	0.129032	0.380246	189	1	CXCL10
Ionocyte	Critical	B cell receptor signaling pathway	-0.836066	-1.11318	0.340726	0.564879	82	1	IFITM1
Ionocyte	Critical	Th17 cell differentiation	-0.614754	-0.806093	0.788955	0.76872	107	1	IL2RG
Ionocyte	Critical	Fc epsilon RI signaling pathway	0.506173	0.864333	0.659176	0.793913	68	2	ALOX5AP,MAP2K6
Ionocyte	Critical	Cytokine receptors	-0.358333	-0.876177	0.625277	0.798929	112	5	CSF2RB,TNFRSF4,IL2RG,CSF3R,NGFR
Ionocyte	Critical	Th1 and Th2 cell differentiation	-0.614754	-0.823253	0.753535	0.812193	92	1	IL2RG
Ionocyte	Critical	RIG-I-like receptor signaling pathway	-0.577388	-0.955027	0.547368	0.83203	70	2	TRAF2,CXCL10
Ionocyte	Critical	C-type lectin receptor signaling pathway	0.827869	1.09725	0.338614	0.840145	104	1	CALML3
Ionocyte	Critical	NOD-like receptor signaling pathway	0.553279	0.741505	0.90566	0.855251	181	1	TRAF2
Ionocyte	Critical	Hematopoietic cell lineage	-0.663934	-0.890341	0.652259	0.860418	99	1	CSF3R
Ionocyte	Critical	T cell receptor signaling pathway	0.668033	0.882059	0.672584	0.918076	104	1	PTPRC
Ionocyte	Critical	Fc gamma R-mediated phagocytosis	0.668033	0.890452	0.671429	1	93	1	PTPRC
Ionocyte	Moderate	Hematopoietic cell lineage	-0.629733	-1.3139	0.138889	0.202174	99	4	HLA-DPA1,HLA-DRB1,HLA-DQA2,HLA-DQA1
Ionocyte	Moderate	Th17 cell differentiation	-0.629733	-1.34456	0.135417	0.242319	107	4	HLA-DPA1,HLA-DRB1,HLA-DQA2,HLA-DQA1
Ionocyte	Moderate	Antigen processing and presentation	-0.506445	-1.16599	0.293076	0.333913	78	5	IFI30,HLA-DPA1,HLA-DRB1,HLA-DQA2,HLA-DQA1
Ionocyte	Moderate	Intestinal immune network for IgA production	-0.629733	-1.3605	0.127768	0.334783	49	4	HLA-DPA1,HLA-DRB1,HLA-DQA2,HLA-DQA1
Ionocyte	Moderate	Th1 and Th2 cell differentiation	-0.629733	-1.38912	0.118044	0.553043	92	4	HLA-DPA1,HLA-DRB1,HLA-DQA2,HLA-DQA1
Ionocyte	Moderate	Cytokines and growth factors	-0.578947	-0.745229	0.810865	0.823478	238	1	IL32
IRC	Critical	Antigen processing and presentation	0.646832	3.27799	0	0	78	18	HLA-DRB5,HLA-DRB1,HLA-DPA1,HLA-DRA,CD74,HLA-DPB1,HLA-DQA1,PSME2,HLA-DMB,HSP90AB1,HSP90AA1,CIITA,TAP1,HSPA2,HLA-F,HSPA1A,HSPA1B,CTSB
IRC	Critical	Intestinal immune network for IgA production	0.774876	2.90366	0	0	49	10	HLA-DRB5,HLA-DRB1,HLA-DPA1,HLA-DRA,HLA-DPB1,HLA-DQA1,HLA-DMB,CXCR4,LTBR,ICOSLG
IRC	Critical	Hematopoietic cell lineage	0.729346	2.84772	0	0	99	10	HLA-DRB5,HLA-DRB1,HLA-DPA1,HLA-DRA,HLA-DPB1,HLA-DQA1,HLA-DMB,IL4R,CD9,KIT
IRC	Critical	Th17 cell differentiation	0.426871	2.32492	0	0.000868702	107	21	HLA-DRB5,HLA-DRB1,HLA-DPA1,HLA-DRA,HLA-DPB1,HLA-DQA1,HLA-DMB,HSP90AB1,HSP90AA1,LCK,SMAD4,SMAD3,JAK1,IL4R,STAT1,FOS,STAT6,STAT3,JUN,IL2RG,NFKBIA
IRC	Critical	Th1 and Th2 cell differentiation	0.39584	2.10649	0	0.00277985	92	20	HLA-DRB5,HLA-DRB1,HLA-DPA1,HLA-DRA,HLA-DPB1,HLA-DQA1,HLA-DMB,IL12A,LCK,MAF,JAK1,NOTCH2,IL4R,STAT1,JAG1,FOS,STAT6,JUN,IL2RG,NFKBIA
IRC	Critical	Natural killer cell mediated cytotoxicity	0.337897	1.49893	0.0591398	0.0761562	134	13	TNFSF10,FCER1G,TYROBP,FYN,LCK,RAET1E,LCP2,RAF1,TNFRSF10B,SH3BP2,HLA-F,MAP2K2,ICAM1
IRC	Critical	RIG-I-like receptor signaling pathway	-0.484763	-1.47702	0.0778894	0.144712	70	11	TBKBP1,IL12A,OTUD5,DHX58,CYLD,IKBKE,IRF7,TRIM25,IFIH1,DDX58,NFKBIA
IRC	Critical	B cell receptor signaling pathway	-0.594585	-1.57129	0.0449591	0.145067	82	7	RAF1,BCL10,MAP2K2,FOS,JUN,IFITM1,NFKBIA
IRC	Critical	Complement and coagulation cascades	-0.524239	-1.51631	0.0446194	0.161232	85	10	C5,TFPI,SERPINA1,C1QB,F2R,SERPINE1,PLAUR,F3,CFB,PLAU
IRC	Critical	Leukocyte transendothelial migration	-0.431649	-1.48037	0.0705596	0.162285	112	16	CLDN3,ESAM,RAPGEF3,CXCR4,ARHGAP5,VCL,CLDN1,ACTG1,F11R,RHOA,ACTN4,CLDN4,ACTB,CTNND1,CTNNB1,ICAM1
IRC	Critical	NOD-like receptor signaling pathway	-0.414803	-1.65269	0.0391937	0.164988	181	28	TXN,HSP90AB1,HSP90AA1,GBP4,NAIP,MFN1,NAMPT,GABARAP,ITPR2,JAK1,BCL2L1,OAS3,BIRC2,STAT1,TXNIP,IKBKE,RHOA,IRF7,CXCL2,CXCL1,CTSB,OAS2,JUN,CXCL3,STAT2,NFKBIA,BIRC3,TNFAIP3
IRC	Critical	IL-17 signaling pathway	-0.452974	-1.58946	0.0463183	0.165684	94	18	S100A8,S100A9,LCN2,HSP90AB1,HSP90AA1,MUC5AC,IKBKE,CXCL2,S100A7,CXCL1,FOS,JUN,CXCL6,JUND,CXCL3,CEBPB,NFKBIA,TNFAIP3
IRC	Critical	Toll-like receptor signaling pathway	-0.545704	-1.69573	0.0258621	0.189055	104	12	CCL4,IL12A,SPP1,MAP2K2,STAT1,IKBKE,MAP2K3,IRF7,TLR2,FOS,JUN,NFKBIA
IRC	Critical	Cytosolic DNA-sensing pathway	-0.504841	-1.38012	0.120482	0.205795	63	8	CCL4,ZBP1,POLR1D,IKBKE,IRF7,ADAR,DDX58,NFKBIA
IRC	Critical	Cytokines and growth factors	-0.487417	-1.74963	0.01373	0.276278	238	21	TNFSF10,CCL4,NRG2,IGF1,IL12A,CCL8,BMP2,GAS6,PPBP,EFNA1,GDF15,CXCL2,CXCL1,FGF2,CX3CL1,VEGFA,IFNL2,CXCL6,CXCL3,IL1RN,IFNL1
IRC	Critical	Chemokine signaling pathway	-0.330879	-1.27405	0.192519	0.290385	189	26	CCL4,CXCR3,PRKACB,DOCK2,CCL8,GNG10,GNG11,PREX1,CXCR4,RAF1,PPBP,GNB2,GNB1,ADCY5,CRK,STAT1,SRC,RHOA,CXCL2,CXCL1,CX3CL1,STAT3,CXCL6,CXCL3,STAT2,NFKBIA
IRC	Critical	Cytokine receptors	-0.340454	-1.01927	0.454883	0.602486	112	11	CXCR3,TNFRSF4,CXCR4,TNFRSF10B,TNFRSF1A,LTBR,LIFR,IL4R,TNFRSF14,IL2RG,TNFRSF21
IRC	Critical	T cell receptor signaling pathway	-0.316426	-0.97046	0.491824	0.622461	104	12	FYN,LCK,CBLB,LCP2,RAF1,BCL10,DLG1,MAP2K2,RHOA,FOS,JUN,NFKBIA
IRC	Critical	Fc epsilon RI signaling pathway	0.289451	0.851553	0.620438	0.659469	68	6	FCER1G,FYN,LCP2,RAF1,MAP2K2,MAP2K3
IRC	Critical	C-type lectin receptor signaling pathway	-0.210216	-0.786712	0.726136	0.831404	104	24	FCER1G,CALM1,CALML3,IL12A,CALML5,CBLB,RAF1,ARHGEF12,ITPR2,IRF1,BCL10,PLK3,NFKB2,LSP1,CYLD,STAT1,MDM2,IKBKE,SRC,RHOA,BCL3,JUN,STAT2,NFKBIA
IRC	Critical	Fc gamma R-mediated phagocytosis	-0.229061	-0.693174	0.821847	0.882434	93	11	DOCK2,ASAP3,RAF1,ARPC5,PIP5K1A,MARCKS,CRK,ARPC4,ARF6,GSN,DNM2
IRC	Critical	Platelet activation	-0.161791	-0.547455	0.92823	0.946636	124	16	FCER1G,FYN,PRKACB,TBXAS1,LCP2,ARHGEF12,GNA13,ITPR2,PPP1CB,ADCY5,F2R,SNAP23,ACTG1,SRC,RHOA,ACTB
IRC	Health	IL-17 signaling pathway	1	1	1	1	94	1	S100A8
MC	Moderate	NOD-like receptor signaling pathway	-0.686275	-1.78425	0.011745	0.042929	181	5	TNFAIP3,IRF7,NFKBIA,GBP1,BIRC3
MC	Moderate	Cytosolic DNA-sensing pathway	-0.722222	-1.29427	0.139037	0.590703	63	2	IRF7,NFKBIA
MC	Moderate	Leukocyte transendothelial migration	0.654545	0.85115	0.743191	0.678837	112	1	ITK
MC	Moderate	RIG-I-like receptor signaling pathway	-0.722222	-1.30788	0.128975	0.821661	70	2	IRF7,NFKBIA
MC	Moderate	B cell receptor signaling pathway	-0.745455	-0.98199	0.517442	0.859438	82	1	NFKBIA
MC	Moderate	Th17 cell differentiation	-0.745455	-1.00705	0.467213	0.907151	107	1	NFKBIA
MC	Moderate	Chemokine signaling pathway	-0.351852	-0.627711	0.933206	0.954986	189	2	ITK,NFKBIA
MC	Moderate	IL-17 signaling pathway	-0.648148	-1.1518	0.22735	0.959033	94	2	TNFAIP3,NFKBIA
MC	Moderate	Toll-like receptor signaling pathway	-0.509434	-1.08141	0.316254	0.988053	104	3	MAP3K8,IRF7,NFKBIA
MC	Moderate	Hematopoietic cell lineage	-0.509091	-0.679352	0.957661	0.991593	99	1	IL1A
MC	Moderate	Antigen processing and presentation	-0.381932	-0.805088	0.71558	1	78	3	PSME2,CD74,TAP1
MC	Moderate	C-type lectin receptor signaling pathway	-0.311961	-0.732122	0.814189	1	104	4	IRF1,NFKB2,NFKBIA,RELB
MC	Moderate	Cytokines and growth factors	-0.509091	-0.679506	0.967936	1	238	1	IL1A
MC	Moderate	T cell receptor signaling pathway	-0.358491	-0.746012	0.779051	1	104	3	ITK,MAP3K8,NFKBIA
MC	Moderate	Th1 and Th2 cell differentiation	-0.745455	-1.00744	0.452427	1	92	1	NFKBIA
MoD-Ma	Critical	Toll-like receptor signaling pathway	-0.986301	-2.41007	0	0	104	4	CCL4L2,CCL4L1,CCL3L3,CCL3L1
MoD-Ma	Critical	Cytokines and growth factors	-0.797413	-2.20808	0	0	238	5	CCL18,CCL4L2,CCL4L1,CCL3L3,CCL3L1
MoD-Ma	Critical	Chemokine signaling pathway	-0.524146	-1.94625	0.00324675	0.0121652	189	9	CCL18,FGR,SOS1,GNAI3,CCR7,CCL4L2,CCL4L1,CCL3L3,CCL3L1
MoD-Ma	Critical	Antigen processing and presentation	0.793142	1.81559	0.00986842	0.028724	78	4	HSPA6,HSP90AB1,HSP90AA1,HSPA4
MoD-Ma	Critical	NOD-like receptor signaling pathway	0.802048	1.69054	0.0134907	0.0456638	181	3	HSP90AB1,HSP90AA1,SUGT1
MoD-Ma	Critical	IL-17 signaling pathway	0.918367	1.60312	0.00914077	0.0628491	94	2	HSP90AB1,HSP90AA1
MoD-Ma	Critical	Th17 cell differentiation	0.737719	1.52506	0.0463122	0.0799116	107	3	HSP90AB1,HSP90AA1,SMAD3
MoD-Ma	Critical	Cytosolic DNA-sensing pathway	-0.702433	-1.53496	0.038835	0.0846154	63	3	POLR2L,CCL4L2,CCL4L1
MoD-Ma	Critical	Cytokine receptors	-0.85034	-1.53698	0.04	0.105431	112	2	CCR7,TNFRSF10D
MoD-Ma	Critical	Complement and coagulation cascades	0.683673	1.23543	0.201107	0.308157	85	2	CLU,PLAU
MoD-Ma	Critical	Platelet activation	0.423208	0.865137	0.662162	0.749244	124	3	SNAP23,PPP1CC,GNAI3
MoD-Ma	Critical	Hematopoietic cell lineage	0.388076	0.786558	0.760274	0.761002	99	3	CD36,TFRC,CD1D
MoD-Ma	Critical	Th1 and Th2 cell differentiation	0.52381	0.925412	0.568627	0.764255	92	2	JAG1,MAF
MoD-Ma	Critical	Fc epsilon RI signaling pathway	-0.511864	-0.683628	0.97451	0.889039	68	1	SOS1
MoD-Ma	Critical	Natural killer cell mediated cytotoxicity	-0.511864	-0.685017	0.968254	0.976591	134	1	SOS1
MoD-Ma	Critical	B cell receptor signaling pathway	-0.513605	-0.89071	0.595745	1	82	2	SOS1,IFITM1
MoD-Ma	Critical	Leukocyte transendothelial migration	-0.284348	-0.701131	0.839695	1	112	4	CD99,GNAI3,ACTN1,RHOH
MoD-Ma	Critical	T cell receptor signaling pathway	-0.511864	-0.686547	0.972426	1	104	1	SOS1
MoD-Ma	Critical	C-type lectin receptor signaling pathway	-0.375427	-0.811799	0.688889	1	104	3	RRAS,CALM3,MDM2
moDC	Critical	Th17 cell differentiation	-0.761539	-1.61278	0.017341	0.0747126	107	4	FOS,NFKB1,HLA-DRB5,HLA-DQA2
moDC	Critical	Hematopoietic cell lineage	-0.642947	-1.67263	0.028169	0.0858901	99	7	CD59,CD9,CD1D,CD1E,IL1R2,HLA-DRB5,HLA-DQA2
moDC	Critical	Th1 and Th2 cell differentiation	-0.761539	-1.62665	0.02	0.0862823	92	4	FOS,NFKB1,HLA-DRB5,HLA-DQA2
moDC	Critical	Intestinal immune network for IgA production	-0.995536	-1.67668	0	0.168251	49	2	HLA-DRB5,HLA-DQA2
moDC	Critical	Cytokine receptors	-0.757848	-1.44854	0.0598456	0.200018	112	3	TNFRSF1B,IL1R2,IL22RA2
moDC	Critical	Fc gamma R-mediated phagocytosis	-0.816964	-1.37826	0.0786948	0.253552	93	2	FCGR2B,PAK1
moDC	Critical	Fc epsilon RI signaling pathway	-0.806842	-1.31789	0.135417	0.297842	68	2	FCER1A,ALOX5AP
moDC	Critical	Antigen processing and presentation	-0.47301	-1.26084	0.185484	0.331942	78	7	LGMN,CTSL,HLA-B,HLA-A,B2M,HLA-DRB5,HLA-DQA2
moDC	Critical	IL-17 signaling pathway	-0.448782	-1.11017	0.317365	0.510242	94	6	CCL2,FOS,NFKB1,CXCL10,CXCL1,MMP9
moDC	Critical	Leukocyte transendothelial migration	-0.496593	-1.06581	0.392233	0.5204	112	4	CD99,CTNND1,ACTB,MMP9
moDC	Critical	RIG-I-like receptor signaling pathway	-0.507209	-0.85801	0.683884	0.695749	70	2	NFKB1,CXCL10
moDC	Critical	Cytosolic DNA-sensing pathway	-0.445394	-0.868187	0.620482	0.744559	63	3	NFKB1,IL18,CXCL10
moDC	Critical	Platelet activation	-0.331839	-0.623591	0.893204	0.901439	124	3	GNA13,ACTB,TBXAS1
moDC	Critical	C-type lectin receptor signaling pathway	0.265381	0.581594	0.947471	0.94521	104	4	CALM2,NFKB1,EGR3,PAK1
moDC	Critical	Chemokine signaling pathway	0.289157	0.768261	0.752988	0.970831	189	7	CCL2,NFKB1,TIAM1,CCL3L1,PAK1,CXCL10,CXCL1
moDC	Critical	Cytokines and growth factors	0.337668	0.872393	0.605428	1	238	6	CCL2,GAS6,CCL3L1,IL18,CXCL10,CXCL1
moDC	Critical	Complement and coagulation cascades	0.505615	0.997854	0.476285	1	85	3	CD59,SERPING1,C3AR1
moDC	Critical	NOD-like receptor signaling pathway	0.323797	0.905499	0.556452	1	181	8	CCL2,TXN,NFKB1,MYD88,ANTXR1,IL18,NAIP,CXCL1
moDC	Critical	Natural killer cell mediated cytotoxicity	0.666372	1.32442	0.142292	1	134	3	HLA-B,HLA-A,PAK1
moDC	Critical	T cell receptor signaling pathway	0.406207	0.789534	0.745455	1	104	3	FOS,NFKB1,PAK1
moDC	Critical	B cell receptor signaling pathway	0.411886	0.810736	0.694093	1	82	3	FOS,NFKB1,FCGR2B
moDC	Critical	Toll-like receptor signaling pathway	0.24969	0.584398	0.927875	1	104	5	FOS,NFKB1,MYD88,CCL3L1,CXCL10
moDC	Moderate	Antigen processing and presentation	-0.746075	-2.93648	0	0	78	21	HSP90AA1,HLA-DMA,HLA-DPA1,HLA-DQB1,PSME2,HLA-DMB,HSPA5,PDIA3,B2M,CTSS,CALR,HLA-A,CTSB,HLA-C,LGMN,CD74,HLA-DRB1,HLA-B,CTSL,IFI30,HLA-DQA2
moDC	Moderate	Complement and coagulation cascades	-0.640764	-2.14003	0	0.000720461	85	12	A2M,C3,F3,SERPINA1,C2,PLAUR,VSIG4,CD59,C1QA,C1QC,C1QB,SERPING1
moDC	Moderate	Natural killer cell mediated cytotoxicity	-0.676259	-1.87479	0.00453515	0.0172911	134	8	RAC2,GRB2,TYROBP,IFNGR1,HLA-A,FCER1G,HLA-C,HLA-B
moDC	Moderate	Intestinal immune network for IgA production	-0.572378	-1.71008	0.0287611	0.0652017	49	9	PIGR,HLA-DMA,HLA-DPA1,HLA-DQB1,CD86,TGFB1,HLA-DMB,HLA-DRB1,HLA-DQA2
moDC	Moderate	Hematopoietic cell lineage	-0.438416	-1.49289	0.0814815	0.17147	99	14	CD2,CD3D,CSF3R,CD3E,CD3G,HLA-DMA,HLA-DPA1,HLA-DQB1,TFRC,CD14,HLA-DMB,CD59,HLA-DRB1,HLA-DQA2
moDC	Moderate	C-type lectin receptor signaling pathway	-0.559438	-1.51882	0.0722101	0.175216	104	7	RHOA,CASP1,STAT1,CLEC7A,IRF1,NFKBIA,FCER1G
moDC	Moderate	RIG-I-like receptor signaling pathway	-0.747807	-1.44421	0.0653061	0.191025	70	3	NFKBIA,CXCL10,ISG15
moDC	Moderate	Th1 and Th2 cell differentiation	-0.41053	-1.39734	0.115183	0.210555	92	14	CD3D,FOS,CD3E,CD3G,HLA-DMA,HLA-DPA1,HLA-DQB1,IL2RG,STAT1,NFKBIA,HLA-DMB,IFNGR1,HLA-DRB1,HLA-DQA2
moDC	Moderate	Th17 cell differentiation	-0.349441	-1.2486	0.194774	0.32821	107	16	HSP90AA1,CD3D,FOS,CD3E,CD3G,HLA-DMA,HLA-DPA1,HLA-DQB1,IL2RG,STAT1,TGFB1,NFKBIA,HLA-DMB,IFNGR1,HLA-DRB1,HLA-DQA2
moDC	Moderate	B cell receptor signaling pathway	-0.413478	-1.12154	0.318376	0.455476	82	7	FOS,RAC2,GRB2,NFKBIA,FCGR2B,IFITM1,CD81
moDC	Moderate	Cytokine receptors	-0.367033	-0.78792	0.706114	0.918391	112	4	CSF3R,GPR35,IL2RG,IFNGR1
moDC	Moderate	Fc gamma R-mediated phagocytosis	-0.303965	-0.729622	0.805804	0.926033	93	5	WASF2,RAC2,ARPC1B,NCF1,FCGR2B
moDC	Moderate	Platelet activation	-0.311111	-0.651648	0.895928	0.945245	124	4	ACTG1,RHOA,ACTB,FCER1G
moDC	Moderate	Fc epsilon RI signaling pathway	-0.229409	-0.523864	0.963283	0.968608	68	5	FCER1A,ALOX5AP,RAC2,GRB2,FCER1G
moDC	Moderate	Leukocyte transendothelial migration	0.203091	0.472598	0.98088	0.975008	112	6	ACTG1,RAC2,RHOA,ACTB,CYBA,NCF1
moDC	Moderate	Chemokine signaling pathway	0.206805	0.564906	0.907965	1	189	11	CCL5,RAC2,CCL19,RHOA,CXCL9,GRB2,STAT1,NFKBIA,NCF1,CCL18,CXCL10
moDC	Moderate	IL-17 signaling pathway	0.384351	0.97115	0.470163	1	94	8	LCN2,HSP90AA1,FOS,MUC5AC,NFKBIA,HSP90B1,CXCL10,S100A8
moDC	Moderate	Cytosolic DNA-sensing pathway	0.501384	1.08282	0.394097	1	63	5	CCL5,POLR2L,CASP1,NFKBIA,CXCL10
moDC	Moderate	T cell receptor signaling pathway	0.25885	0.63292	0.860952	1	104	7	CD3D,FOS,CD3E,CD3G,RHOA,GRB2,NFKBIA
moDC	Moderate	Cytokines and growth factors	0.440929	1.13867	0.311594	1	238	9	IL32,CCL5,CCL19,IL1RN,CXCL9,TGFB1,VEGFB,CCL18,CXCL10
moDC	Moderate	NOD-like receptor signaling pathway	0.271805	0.777673	0.700326	1	181	13	CCL5,HSP90AA1,RHOA,GABARAP,CASP4,RIPK2,CASP1,CYBA,STAT1,NFKBIA,GBP5,OAS1,CTSB
moDC	Moderate	Toll-like receptor signaling pathway	0.269208	0.687216	0.781544	1	104	8	CCL5,FOS,CD86,CXCL9,STAT1,NFKBIA,CD14,CXCL10
Neu	Critical	Cytokines and growth factors	-0.653733	-1.77458	0	0.00134065	238	52	IL1B,CCL20,CCL2,IL1RN,TNFSF10,CXCL3,IL18,FGF13,CXCL6,CCL8,BMP6,TNFSF8,CCL18,CCL7,INHBB,CSF3,TNFSF12,LIF,ANGPT1,IL6,FGF11,IL36G,CXCL9,INHBE,IL36RN,CTF1,PF4V1,TNFSF13,GDF9,CD40LG,PDGFC,IL27,PDGFA,CCL5,LTB,TGFB1,VEGFB,IL1A,HGF,CCL4,CCL4L2,OSM,TNFSF13B,CXCL1,CXCL16,GDF15,CCL4L1,TNFSF14,CCL3,CSF1,CCL3L3,CCL3L1
Neu	Critical	Cytosolic DNA-sensing pathway	-0.627579	-1.5428	0.0140845	0.030835	63	30	IL1B,IKBKB,CHUK,RIPK3,IL18,POLR1D,POLR2F,POLR3GL,POLR3K,IKBKE,IL6,MAVS,POLR2E,CCL5,RELA,ADAR,TBK1,PYCARD,POLR2L,NFKBIB,CASP1,CCL4,CCL4L2,DDX58,AIM2,TREX1,ZBP1,CCL4L1,NFKBIA,IRF7
Neu	Critical	Th1 and Th2 cell differentiation	0.497487	1.54378	0.0151057	0.187027	92	46	HLA-DRA,MAPK14,NOTCH2,JAK2,HLA-DRB1,NOTCH1,PPP3CA,JAK3,MAPK1,STAT5B,STAT5A,HLA-DQB1,STAT6,MAPK3,HLA-DQA1,TYK2,DLL1,IKBKB,RBPJ,MAML1,CHUK,NFATC3,FOS,HLA-DPA1,NFKBIE,JAG1,RUNX3,MAPK9,HLA-DMB,MAML3,HLA-DMA,CD3E,CD3G,LAT,RELA,CD3D,HLA-DQA2,IFNGR1,IL2RG,MAPK13,STAT4,NFKBIB,STAT1,IFNGR2,JUN,NFKBIA
Neu	Critical	Fc epsilon RI signaling pathway	0.451494	1.31486	0.0875421	0.192551	68	36	MAPK14,ALOX5,PIK3CD,SOS2,MAPK1,SYK,VAV1,MAP2K4,INPP5D,RAF1,PIK3CA,MAPK3,SOS1,LYN,BTK,PLCG2,VAV3,PDPK1,AKT1,GAB2,MAPK9,AKT3,PIK3R2,FYN,PLA2G4C,LAT,KRAS,GRB2,MAP2K1,MAPK13,MAP2K2,LCP2,PIK3R1,ALOX5AP,RAC2,FCER1G
Neu	Critical	Cytokine receptors	0.409362	1.32322	0.0533808	0.220644	112	52	CXCR2,TNFRSF10C,CXCR1,IL13RA1,IL17RA,IFNAR1,CSF3R,TNFRSF1B,IL6ST,IL10RA,CSF2RB,SIGIRR,CXCR4,CCR1,CX3CR1,CCR3,TNFRSF9,TNFRSF8,EPOR,LEPR,CCR4,ACKR3,GPR35,CXCR6,IL17RD,IL20RB,IL31RA,CXCR3,CXCR5,TNFRSF13C,TNFRSF18,CCR6,CCR7,TNFRSF13B,TNFRSF4,CD27,IL7R,IFNGR1,IL18RAP,IL2RG,CSF2RA,TNFRSF12A,TNFRSF10D,IL1R2,IL1RL1,TNFRSF14,IL1R1,IFNGR2,FAS,IL18R1,CCRL2,IL3RA
Neu	Critical	Fc gamma R-mediated phagocytosis	0.420496	1.34255	0.0437956	0.240885	93	62	FCGR3B,NCF1,MARCKSL1,PIK3CD,FCGR3A,PTPRC,HCK,MAPK1,SYK,VAV1,CRK,WAS,PAK1,INPP5D,RAF1,PIK3CA,MAPK3,LYN,MARCKS,VASP,PLCG2,VAV3,FCGR2A,RPS6KB1,GSN,PRKCB,ARPC5,INPPL1,AKT1,LIMK2,CRKL,GAB2,DOCK2,PIP5K1A,PLD2,SPHK2,PIP5K1B,PLA2G6,AKT3,CFL2,AMPH,PIK3R2,PLA2G4C,LAT,PLD1,ARPC1A,DNM2,FCGR2B,ARPC1B,ARPC5L,MAP2K1,ARPC4,ARPC2,ASAP1,PRKCD,PIK3R1,CDC42,SPHK1,RAC2,FCGR1A,CFL1,ARPC3
Neu	Critical	Th17 cell differentiation	0.423689	1.35351	0.0454545	0.299085	107	56	HLA-DRA,MAPK14,IL1B,TGFBR2,JAK2,HLA-DRB1,PPP3CA,JAK3,MAPK1,STAT5B,STAT5A,IL6ST,HLA-DQB1,STAT6,MAPK3,HLA-DQA1,SMAD4,TGFBR1,TYK2,IKBKB,SMAD2,CHUK,NFATC3,SMAD3,FOS,HLA-DPA1,NFKBIE,RXRB,RXRA,MAPK9,HLA-DMB,MTOR,HLA-DMA,IL6,RORA,CD3E,CD3G,LAT,RELA,CD3D,HLA-DQA2,IFNGR1,TGFB1,IL2RG,MAPK13,HIF1A,STAT3,NFKBIB,STAT1,RUNX1,IL1R1,HSP90AA1,IFNGR2,JUN,HSP90AB1,NFKBIA
Neu	Critical	Platelet activation	0.362529	1.17209	0.183908	0.341205	124	61	MAPK14,PIK3CD,ROCK1,SNAP23,GNAQ,RAP1A,MAPK1,ADCY7,PPP1R12A,SYK,GNAI2,PRKACA,PIK3CG,PLCB2,ROCK2,PIK3CA,RASGRP2,MAPK3,LYN,P2RX1,BTK,VASP,PLCG2,SRC,APBB1IP,FCGR2A,ARHGEF1,PPP1CC,ADCY4,ITPR2,AKT1,PRKCI,VAMP8,GNA13,PRKCZ,STIM1,PIK3R6,PTGS1,AKT3,VWF,PIK3R2,FYN,TLN2,PLA2G4C,GP6,PPP1CB,GNAS,ACTG1,GNAI3,MAPK13,LCP2,PIK3R1,ADCY3,ITGB1,FERMT3,ITPR1,ACTB,MYL12B,RHOA,MYL12A,FCER1G
Neu	Critical	B cell receptor signaling pathway	0.370392	1.19367	0.129278	0.346659	82	58	LILRB2,PIK3CD,SOS2,PPP3CA,MAPK1,SYK,VAV1,INPP5D,LILRA3,RAF1,PIK3CA,LILRB3,MAPK3,SOS1,LYN,BTK,PLCG2,GSK3B,VAV3,PRKCB,IKBKB,CHUK,NFATC3,FOS,LILRA2,INPPL1,NFKBIE,LILRA1,LILRB4,AKT1,MALT1,DAPP1,LILRA6,CD81,LILRB1,LILRB5,AKT3,CR2,CD19,PIK3R2,CD79B,RELA,KRAS,FCGR2B,CD79A,GRB2,PIK3AP1,BCL10,MAP2K1,MAP2K2,IFITM1,CD22,NFKBIB,LILRA5,PIK3R1,JUN,RAC2,NFKBIA
Neu	Critical	Intestinal immune network for IgA production	0.535286	1.38588	0.0822943	0.355114	49	18	HLA-DRA,HLA-DRB1,HLA-DQB1,HLA-DQA1,HLA-DPA1,CXCR4,HLA-DMB,ITGA4,HLA-DMA,IL6,ICOSLG,TNFSF13,CD40LG,TNFRSF13C,TNFRSF13B,HLA-DQA2,TGFB1,TNFSF13B
Neu	Critical	Chemokine signaling pathway	0.322796	1.13682	0.163636	0.364846	189	102	CXCR2,CXCR1,NCF1,PIK3CD,CCL20,ROCK1,JAK2,SOS2,RAP1A,JAK3,HCK,MAPK1,PXN,ADCY7,GNAI2,VAV1,CRK,WAS,STAT5B,PRKACA,FOXO3,PIK3CG,PLCB2,CCL2,PAK1,ROCK2,RAF1,PIK3CA,RASGRP2,MAPK3,PTK2B,SOS1,LYN,ELMO1,SRC,GSK3B,PREX1,VAV3,BRAF,PRKCB,IKBKB,CHUK,ARRB1,CXCL3,CXCR4,ADCY4,GNG10,AKT1,CXCL6,CCR1,CRKL,CCL8,DOCK2,PRKCZ,CX3CR1,CCR3,CCL18,CCL7,BAD,GRK5,PIK3R6,CCR4,CXCL9,AKT3,PF4V1,CXCR6,CXCR3,CXCR5,CCR6,PIK3R2,CCR7,…
Neu	Critical	Leukocyte transendothelial migration	0.336122	1.0816	0.282609	0.371488	112	59	MAPK14,NCF1,F11R,PIK3CD,ROCK1,RAP1A,PXN,ITGAM,RASSF5,GNAI2,VAV1,ITGB2,ITGAL,ACTN4,ROCK2,PIK3CA,MSN,PTK2B,SIPA1,CYBB,VASP,PLCG2,VAV3,ACTN1,CTNNA1,PRKCB,VCL,CXCR4,PTPN11,CLDN11,ARHGAP5,ITGA4,CLDN15,CLDN9,CLDN4,OCLN,VCAM1,JAM3,MYL5,PIK3R2,EZR,ACTG1,NCF2,GNAI3,MAPK13,MMP9,NCF4,PIK3R1,CDC42,ICAM1,ITGB1,CTNNB1,CYBA,RAC2,ACTB,MYL12B,RHOA,MYL12A,RHOH
Neu	Critical	NOD-like receptor signaling pathway	-0.412404	-1.23101	0.121175	0.380895	181	113	TXNIP,BIRC3,MAPK14,IL1B,PKN2,TLR4,NAIP,IFNAR1,TNFAIP3,CASP5,CTSB,MAPK1,PSTPIP1,IRAK4,NEK7,PLCB2,NLRP1,TAB2,CCL2,MEFV,NLRP12,MFN2,TAB3,NLRC4,MAPK3,PKN1,TYK2,CYBB,TANK,ANTXR2,CASP8,GABARAP,IKBKB,CAMP,CHUK,CARD8,RIPK3,CXCL3,TP53BP1,NOD2,IL18,NAMPT,MFN1,MAP3K7,ITPR2,TRAF6,TRPM7,MCU,P2RX7,MAPK9,DNM1L,ATG16L1,NLRP6,IKBKE,SUGT1,TRIP6,IL6,MAVS,NLRX1,CARD9,TRAF5,BCL2,TXN2,FADD,CCL5,TRPV2,RELA,OAS1,GBP3,GB…
Neu	Critical	Natural killer cell mediated cytotoxicity	0.348147	1.09258	0.281046	0.382877	134	52	FCGR3B,PIK3CD,FCGR3A,SOS2,IFNAR1,PPP3CA,MAPK1,SYK,VAV1,ITGB2,PAK1,ITGAL,RAF1,PIK3CA,MAPK3,PTK2B,SOS1,TNFSF10,PLCG2,VAV3,BRAF,PRKCB,HLA-F,NCR1,CD244,ARAF,PTPN11,PRF1,SH2D1A,PIK3R2,FYN,LAT,IFNGR1,HLA-B,KRAS,GRB2,MAP2K1,MAP2K2,HLA-A,HLA-C,LCP2,PIK3R1,IFNGR2,ICAM1,TYROBP,HCST,FAS,CD48,RAC2,HLA-E,BID,FCER1G
Neu	Critical	Hematopoietic cell lineage	0.333381	1.02718	0.403785	0.390152	99	47	MME,CD14,HLA-DRA,IL1B,HLA-DRB1,CR1,ITGAM,CSF3R,CD55,HLA-DQB1,HLA-DQA1,ANPEP,HLA-DPA1,ITGA5,CD7,CD9,HLA-DMB,CD38,CSF3,CD33,CD36,EPOR,ITGA4,HLA-DMA,IL6,CSF1R,CD1D,CR2,CD19,CD3E,CD3G,CD2,CD3D,IL7R,HLA-DQA2,IL1A,MS4A1,CSF2RA,CD22,IL1R2,IL1R1,CD59,CD37,FCGR1A,CD44,IL3RA,CSF1
Neu	Critical	IL-17 signaling pathway	0.328455	1.05415	0.319298	0.392628	94	53	PTGS2,MAPK14,IL1B,CCL20,IL17RA,TNFAIP3,MAPK1,S100A7,TAB2,CCL2,TAB3,MAPK3,GSK3B,CASP8,LCN2,USP25,IKBKB,CHUK,FOS,CXCL3,MAP3K7,CXCL6,TRAF6,ANAPC5,SRSF1,MAPK9,CCL7,CSF3,IKBKE,ELAVL1,IL6,MAPK15,MMP1,TRAF5,MAPK7,TRADD,FADD,RELA,TBK1,MAPK13,MMP9,S100A9,HSP90B1,HSP90AA1,FOSL1,FOSB,JUND,JUN,HSP90AB1,CXCL1,MAPK6,S100A8,NFKBIA
Neu	Critical	Complement and coagulation cascades	0.392925	1.10248	0.258786	0.397254	85	32	CD46,THBD,C3AR1,CR1,ITGAM,CD55,ITGB2,C1QA,C1QB,CFD,C5AR1,C1QC,F5,C3,VSIG4,C2,F8,PROCR,PROC,VWF,PLG,C1S,CR2,F2RL2,C8B,C4BPA,PLAU,ITGAX,F3,CLU,CD59,PLAUR
Neu	Critical	RIG-I-like receptor signaling pathway	-0.460189	-1.12601	0.295352	0.397727	70	30	MAPK14,MAP3K1,TANK,CASP8,IKBKB,CHUK,CYLD,MAP3K7,TRAF6,DDX3X,TRIM25,CASP10,MAPK9,IKBKE,MAVS,NLRX1,SIKE1,TRADD,DHX58,FADD,RELA,IFIH1,TBK1,MAPK13,ATG12,NFKBIB,DDX58,NFKBIA,IRF7,ISG15
Neu	Critical	Antigen processing and presentation	-0.412936	-1.07934	0.355153	0.409123	78	41	HSPA6,HLA-DRA,HSPA1B,HLA-DRB1,HSPA1A,CTSB,HLA-DQB1,CREB1,HLA-DQA1,CD74,RFXANK,HLA-DPA1,NFYA,LGMN,PSME3,HLA-F,CALR,HLA-DMB,NFYB,HSPA1L,HLA-DMA,CIITA,HLA-DQA2,HLA-B,HSPA4,CANX,PDIA3,HLA-A,HSPA5,TAP1,HLA-C,TAPBP,CTSS,HSP90AA1,HSP90AB1,PSME2,PSME1,IFI30,HLA-E,B2M,CTSL
Neu	Critical	T cell receptor signaling pathway	0.334225	1.02835	0.391608	0.416836	104	52	MAPK14,PIK3CD,PTPRC,SOS2,PPP3CA,MAPK1,VAV1,PAK1,RAF1,PIK3CA,MAPK3,SOS1,GSK3B,VAV3,IKBKB,PAK2,CHUK,NFATC3,FOS,NFKBIE,PDPK1,MAP3K7,AKT1,NCK1,MALT1,NCK2,MAP3K8,MAPK9,CBLB,AKT3,CD40LG,PIK3R2,FYN,CD3E,CD3G,LAT,RELA,CD3D,KRAS,CDK4,GRB2,BCL10,MAP2K1,MAPK13,MAP2K2,LCP2,NFKBIB,PIK3R1,CDC42,JUN,RHOA,NFKBIA
Neu	Critical	Toll-like receptor signaling pathway	-0.421261	-1.1374	0.280108	0.469005	104	55	CD14,MAPK14,TLR1,IL1B,TLR4,PIK3CD,TLR8,TLR6,IFNAR1,SPP1,MAPK1,MAP2K4,IRAK4,TAB2,PIK3CA,MAPK3,TLR5,CASP8,IKBKB,CHUK,FOS,MAP3K7,AKT1,TRAF6,MAP3K8,MAPK9,IKBKE,IL6,CTSK,CXCL9,AKT3,PIK3R2,FADD,CCL5,RELA,LY96,TLR2,TBK1,TICAM1,MAP2K1,MAPK13,MAP2K2,STAT1,CCL4,CCL4L2,PIK3R1,TOLLIP,JUN,IRAK1,CCL4L1,NFKBIA,IRF7,CCL3,CCL3L3,CCL3L1
Neu	Critical	C-type lectin receptor signaling pathway	-0.317107	-0.890796	0.675524	0.652835	104	66	PTGS2,MAPK14,IL1B,CLEC7A,PIK3CD,BCL3,PPP3CA,MAPK1,SYK,PAK1,RAF1,PIK3CA,CALM2,MAPK3,PLCG2,SRC,CASP8,EGR3,IKBKB,CHUK,NFATC3,CYLD,MDM2,ITPR2,AKT1,MALT1,MAPKAPK2,MAPK9,PTPN11,IKBKE,IL6,KSR1,CALML4,MRAS,CLEC1B,CBLB,AKT3,CARD9,CLEC4M,CLEC6A,PIK3R2,RELA,RRAS,KRAS,EGR2,BCL10,CLEC4D,MAPK13,PRKCD,PYCARD,LSP1,PLK3,IRF9,CASP1,STAT1,CLEC4E,PIK3R1,CALM3,STAT2,RELB,JUN,ITPR1,RHOA,NFKBIA,IRF1,FCER1G
Neu	Moderate	Toll-like receptor signaling pathway	0.639681	2.07799	0	0	104	27	CCL4,CCL3,IL1B,CCL3L1,CCL4L2,FOS,NFKBIA,MAP2K3,CD14,NFKB1,TLR2,IFNAR1,RAC1,MYD88,MAP3K8,MAPK1,PIK3CD,TLR1,TLR4,MAP2K4,TNF,SPP1,PIK3CA,IRAK1,MAPK8,LY96,IRF7
Neu	Moderate	IL-17 signaling pathway	0.694599	2.22606	0	0	94	24	IL1B,PTGS2,CXCL2,FOS,FOSB,TNFAIP3,HSP90AA1,CXCL1,NFKBIA,CEBPB,JUND,NFKB1,MAPK1,MAPK6,HSP90AB1,HSP90B1,LCN2,CXCL3,TNF,MUC5AC,MAPK8,MMP9,S100A9,S100A8
Neu	Moderate	Cytokines and growth factors	0.772434	2.41507	0	0	238	20	CCL4,CCL3,IL1B,CCL3L1,CXCL2,CCL4L2,OSM,IL1RN,CXCL1,VEGFA,TNFSF15,TNFSF14,LIF,CXCL16,IL1A,CSF1,CXCL3,TNF,IL32,TNFSF10
Neu	Moderate	Cytosolic DNA-sensing pathway	0.742962	1.92311	0	0.00284399	63	10	CCL4,IL1B,CCL4L2,NFKBIA,NFKB1,ZBP1,TREX1,PYCARD,POLR2F,IRF7
Neu	Moderate	Chemokine signaling pathway	0.515327	1.86119	0	0.00591551	189	44	CCL4,CCL3,CCL3L1,CXCL2,CCL4L2,CXCL1,NFKBIA,CXCR4,STAT3,RHOA,LYN,FOXO3,NFKB1,PRKCB,GNAI2,STAT5B,PAK1,RAC1,CXCL16,RAP1A,CRK,PTK2B,KRAS,BRAF,GNB1,MAPK1,PIK3CD,GRB2,GNAI3,CDC42,ROCK1,SOS2,PRKACA,DOCK2,CXCR2,PREX1,PIK3CG,FGR,CXCL3,GNB2,GRK6,PIK3CA,ARRB1,CCR3
Neu	Moderate	Cytokine receptors	0.555937	1.70481	0.00807382	0.0318527	112	19	CXCR4,IL1R2,CSF2RB,CSF3R,IL1RAP,TNFRSF1B,IFNGR1,IL6R,TNFRSF1A,IFNAR1,CXCR2,RELT,IL4R,IL6ST,IL1R1,TNFRSF10C,TNFRSF10D,IL1RL2,CCR3
Neu	Moderate	Th17 cell differentiation	0.489125	1.64372	0.00981461	0.046804	107	30	IL1B,FOS,HSP90AA1,NFKBIA,STAT3,IL1RAP,NFKB1,IFNGR1,IL6R,JAK1,STAT5B,HLA-DPB1,HLA-DRA,HLA-DPA1,PPP3CA,MAPK1,HIF1A,STAT6,HSP90AB1,PPP3R1,STAT5A,RXRA,HLA-DRB1,IL4R,IL6ST,IL1R1,NFATC3,SMAD4,HLA-DMA,MAPK8
Neu	Moderate	Hematopoietic cell lineage	0.511896	1.60124	0.0214932	0.0612881	99	20	IL1B,CD55,CD44,IL1R2,CSF3R,CD14,IL6R,HLA-DPB1,HLA-DRA,IL1A,HLA-DPA1,MME,HLA-DRB1,CSF1,IL4R,ITGA5,TNF,IL1R1,HLA-DMA,CD37
Neu	Moderate	Complement and coagulation cascades	0.575146	1.55684	0.0338983	0.0783678	85	12	CD55,PLAUR,PLAU,THBD,C5AR1,CFD,CD46,ITGB2,SERPINA1,ITGAX,C4BPA,SERPING1
Neu	Moderate	Leukocyte transendothelial migration	0.441394	1.43293	0.0734149	0.165748	112	24	CXCR4,ICAM1,RHOA,PRKCB,MSN,GNAI2,ACTN1,RASSF5,RAC1,RAP1A,ITGB2,PTK2B,PIK3CD,VASP,GNAI3,NCF2,ACTB,CDC42,ROCK1,F11R,ACTG1,PIK3CA,MMP9,MYL12A
Neu	Moderate	C-type lectin receptor signaling pathway	0.411732	1.37396	0.094195	0.179478	104	30	IL1B,PTGS2,EGR3,NFKBIA,RHOA,PLK3,NLRP3,NFKB1,NFKB2,PAK1,IRF1,KRAS,MAPKAPK2,PPP3CA,MAPK1,PIK3CD,LSP1,CYLD,RELB,PPP3R1,SYK,TNF,BCL3,PIK3CA,NFATC3,MAPK8,PYCARD,CLEC4D,CLEC4E,FCER1G
Neu	Moderate	Th1 and Th2 cell differentiation	0.437837	1.39745	0.0976693	0.182326	92	23	FOS,NFKBIA,NFKB1,IFNGR1,JAK1,NOTCH1,RBPJ,STAT5B,HLA-DPB1,HLA-DRA,HLA-DPA1,PPP3CA,MAPK1,NOTCH2,STAT6,PPP3R1,MAML2,STAT5A,HLA-DRB1,IL4R,NFATC3,HLA-DMA,MAPK8
Neu	Moderate	T cell receptor signaling pathway	0.425475	1.3557	0.137773	0.185753	104	22	FOS,NFKBIA,PTPRC,RHOA,LCP2,NFKB1,PAK1,KRAS,PPP3CA,MAP3K8,MAPK1,PIK3CD,GRB2,CDC42,SOS2,PPP3R1,PAK2,PTPN6,TNF,PIK3CA,NFATC3,MAPK8
Neu	Moderate	NOD-like receptor signaling pathway	0.387639	1.37443	0.0967056	0.19396	181	38	IL1B,CXCL2,TNFAIP3,NAMPT,HSP90AA1,CXCL1,NFKBIA,RHOA,NLRP3,NFKB1,JAK1,TANK,GABARAPL2,ANTXR2,IFNAR1,BIRC3,GBP2,MYD88,NLRP1,MEFV,MAPK1,HSP90AB1,TLR4,GABARAPL1,NOD2,CXCL3,TNF,MFN2,MAPK8,PYCARD,GBP5,GABARAP,GBP1,OAS1,CAMP,IRF7,TXN,CARD16
Neu	Moderate	Intestinal immune network for IgA production	0.562455	1.2723	0.172367	0.266729	49	6	CXCR4,HLA-DPB1,HLA-DRA,HLA-DPA1,HLA-DRB1,HLA-DMA
Neu	Moderate	Fc gamma R-mediated phagocytosis	0.392372	1.25349	0.208009	0.273592	93	23	FCGR2A,PTPRC,LYN,PRKCB,PAK1,LIMK2,RAC1,MARCKS,CRK,FCGR3B,MAPK1,FCGR3A,PIK3CD,VASP,CDC42,DOCK2,WASF2,SYK,ARPC2,GSN,CFL1,PIK3CA,PLD1
Neu	Moderate	B cell receptor signaling pathway	0.348614	1.07488	0.411429	0.504759	82	21	FOS,NFKBIA,LYN,NFKB1,PRKCB,LILRB3,RAC1,PIK3AP1,KRAS,PPP3CA,MAPK1,PIK3CD,GRB2,SOS2,PPP3R1,SYK,PTPN6,PIK3CA,NFATC3,LILRB4,IFITM1
Neu	Moderate	RIG-I-like receptor signaling pathway	0.383186	1.01987	0.46087	0.559445	70	11	NFKBIA,DDX3X,TRIM25,NFKB1,TANK,CYLD,TNF,OTUD5,MAPK8,IRF7,ISG15
Neu	Moderate	Platelet activation	0.289287	0.97297	0.519042	0.599873	124	30	FCGR2A,RHOA,LYN,LCP2,PPP1CB,GNAQ,GNAI2,RAP1A,MAPK1,PIK3CD,GNA13,VASP,PPP1R12A,TBXAS1,GNAI3,APBB1IP,ACTB,SNAP23,ROCK1,TLN1,PRKACA,GNAS,SYK,PIK3CG,ACTG1,PPP1CA,PIK3CA,PPP1CC,MYL12A,FCER1G
Neu	Moderate	Antigen processing and presentation	0.285208	0.924288	0.604004	0.637908	78	25	HSP90AA1,CTSS,HSPA1A,HSPA1B,HLA-A,HLA-DPB1,HLA-DRA,HSPA5,HLA-DPA1,HSPA6,TAPBP,HSP90AB1,HSPA8,HLA-F,HLA-DRB1,IFI30,TNF,CREB1,CANX,PSME3,HLA-DMA,HLA-B,HLA-C,PSME1,PSME2
Neu	Moderate	Natural killer cell mediated cytotoxicity	0.242554	0.843957	0.694861	0.71219	134	33	ICAM1,LCP2,PRKCB,IFNGR1,HLA-A,IFNAR1,PAK1,RAC1,ITGB2,PTK2B,KRAS,PPP3CA,BRAF,FCGR3B,MAPK1,FCGR3A,PIK3CD,GRB2,SH3BP2,SOS2,PPP3R1,BID,SYK,HLA-F,PTPN6,HCST,TNF,PIK3CA,TYROBP,HLA-B,HLA-C,TNFSF10,FCER1G
Neu	Moderate	Fc epsilon RI signaling pathway	0.21078	0.620416	0.896592	0.905735	68	17	MAP2K3,LYN,LCP2,RAC1,KRAS,MAPK1,PIK3CD,GRB2,SOS2,SYK,ALOX5,MAP2K4,TNF,PIK3CA,MAPK8,ALOX5AP,FCER1G
NK	Critical	IL-17 signaling pathway	0.78133	2.61494	0	0	94	8	MMP3,S100A9,MMP1,S100A8,S100A7,FOS,CASP8,FOSL1
NK	Critical	Cytokines and growth factors	0.568266	2.05621	0	0.0155263	238	10	IL11,PDGFB,ANGPT2,PDGFA,PGF,CCL5,IL33,TGFB1,EFNB1,VEGFB
NK	Critical	Platelet activation	0.605516	2.0114	0.0131234	0.0179778	124	8	VWF,ITPR3,ITGA2,PLCB1,ITGB3,PIK3R3,NOS3,ACTG1
NK	Critical	Toll-like receptor signaling pathway	0.508814	1.45902	0.0804878	0.164835	104	6	FOS,CCL5,PIK3R3,CASP8,IFNAR2,SPP1
NK	Critical	Natural killer cell mediated cytotoxicity	0.611559	1.47162	0.0960591	0.182774	134	4	ICAM2,PIK3R3,IFNAR2,PPP3CA
NK	Critical	Leukocyte transendothelial migration	0.413595	1.5352	0.0686813	0.208787	112	10	CDH5,MMP2,ESAM,PIK3R3,ACTN1,CLDN7,F11R,CLDN4,JAM2,ACTG1
NK	Critical	B cell receptor signaling pathway	0.617458	1.48381	0.0721154	0.211157	82	4	RASGRP3,FOS,PIK3R3,PPP3CA
NK	Critical	T cell receptor signaling pathway	0.610738	1.29891	0.17562	0.295203	104	3	FOS,PIK3R3,PPP3CA
NK	Critical	Fc epsilon RI signaling pathway	0.796519	1.07197	0.386965	0.453939	68	1	PIK3R3
NK	Critical	C-type lectin receptor signaling pathway	0.32973	1.08268	0.334218	0.47812	104	8	ITPR3,PIK3R3,CASP8,PPP3CA,LSP1,BCL3,STAT2,PYCARD
NK	Critical	RIG-I-like receptor signaling pathway	0.75502	1.0132	0.466801	0.491812	70	1	CASP8
NK	Critical	Chemokine signaling pathway	0.41855	1.10344	0.345154	0.496513	189	5	PLCB1,CCL5,PIK3R3,ELMO1,STAT2
NK	Critical	Complement and coagulation cascades	0.34203	1.11014	0.325926	0.538607	85	8	VWF,PLAUR,THBD,BDKRB2,PLAU,CFH,C2,CLU
NK	Critical	Antigen processing and presentation	-0.475101	-1.1877	0.250871	0.585062	78	5	NFYA,HLA-DPB1,B2M,HLA-DPA1,HLA-DRA
NK	Critical	Intestinal immune network for IgA production	-0.564825	-1.27564	0.184991	0.614998	49	4	TGFB1,HLA-DPB1,HLA-DPA1,HLA-DRA
NK	Critical	Fc gamma R-mediated phagocytosis	0.418792	0.878857	0.566964	0.641013	93	3	PIK3R3,ARPC1A,MARCKS
NK	Critical	Hematopoietic cell lineage	-0.312083	-1.07736	0.374801	0.642977	99	11	IL11,ITGA6,ITGA5,ITGA2,ITGB3,ITGA1,IL3RA,HLA-DPB1,HLA-DPA1,HLA-DRA,KIT
NK	Critical	Cytokine receptors	-0.408657	-0.925984	0.565836	0.777523	112	4	IFNAR2,IL3RA,TNFRSF14,SIGIRR
NK	Critical	Th17 cell differentiation	-0.254854	-0.81707	0.681282	0.818268	107	9	FOS,HIF1A,TGFB1,SMAD3,PPP3CA,HLA-DPB1,IRF4,HLA-DPA1,HLA-DRA
NK	Critical	NOD-like receptor signaling pathway	-0.206384	-0.705279	0.85738	0.84394	181	11	ITPR3,PLCB1,CCL5,CASP8,IFNAR2,CARD8,STAT2,PYCARD,P2RX7,BCL2,TXNIP
NK	Critical	Cytosolic DNA-sensing pathway	0.271859	0.662165	0.88993	0.89671	63	4	CCL5,IL33,PYCARD,POLR2K
NK	Critical	Th1 and Th2 cell differentiation	-0.492202	-1.32189	0.13036	0.988691	92	6	FOS,PPP3CA,HLA-DPB1,MAF,HLA-DPA1,HLA-DRA
NKT	Critical	NOD-like receptor signaling pathway	0.487725	1.50406	0.0655226	0.797686	181	11	CCL5,GBP5,TXN,JUN,SUGT1,CTSB,CYBA,HSP90AA1,ATG12,TNF,TXNIP
NKT	Critical	C-type lectin receptor signaling pathway	-0.258016	-0.701111	0.821333	0.823378	104	6	JUN,CALM2,CALM1,LSP1,TNF,FCER1G
NKT	Critical	Fc gamma R-mediated phagocytosis	-0.312775	-0.769759	0.746556	0.847001	93	5	RAC1,ARPC3,ARPC2,GSN,MARCKS
NKT	Critical	T cell receptor signaling pathway	0.28607	0.785584	0.735524	0.944561	104	8	JUN,IFNG,GRAP2,CD3G,CD3D,GRB2,TNF,FOS
NKT	Critical	Chemokine signaling pathway	0.217373	0.721592	0.802083	0.952398	189	15	CCL5,GNAI2,RAC1,XCL1,CCL3,ARRB2,CXCR6,PRKACB,GRB2,CXCR3,RAP1B,CCL20,JAK3,CCL4,CXCR4
NKT	Critical	B cell receptor signaling pathway	0.254399	0.546417	0.970732	0.961533	82	4	JUN,RAC1,GRB2,FOS
NKT	Critical	Cytokine receptors	-0.457462	-1.20752	0.238095	0.962546	112	6	CXCR6,SIGIRR,CXCR3,IL6R,CXCR4,IL7R
NKT	Critical	RIG-I-like receptor signaling pathway	-0.466374	-0.785078	0.75814	0.962872	70	2	ATG12,TNF
NKT	Critical	Antigen processing and presentation	0.349354	1.02991	0.431062	1	78	10	KLRD1,IFNG,CTSB,HLA-C,HLA-B,HSP90AA1,KLRC1,KLRC2,TNF,KLRC4
NKT	Critical	Th1 and Th2 cell differentiation	0.383835	1.06188	0.394945	1	92	8	RBPJ,JUN,IFNG,RUNX3,CD3G,CD3D,JAK3,FOS
NKT	Critical	Platelet activation	-0.311175	-0.808031	0.694087	1	124	6	GNAI2,APBB1IP,PRKACB,RAP1B,ACTB,FCER1G
NKT	Critical	Natural killer cell mediated cytotoxicity	0.286178	0.995322	0.463378	1	134	15	GZMB,KLRD1,HCST,IFNG,HLA-C,RAC1,HLA-B,GRB2,KLRC1,KLRC2,FASLG,TNF,KLRC4,CD48,FCER1G
NKT	Critical	Leukocyte transendothelial migration	0.299331	0.945408	0.53125	1	112	12	CLDN7,CYBA,ITGA4,GNAI2,RAC1,EZR,CLDN3,MSN,RAP1B,CLDN4,ACTB,CXCR4
NKT	Critical	Hematopoietic cell lineage	0.284232	0.820024	0.69313	1	99	9	CD2,CD9,ITGA1,ITGA4,CD3G,CD3D,TNF,IL6R,IL7R
NKT	Critical	IL-17 signaling pathway	-0.367643	-1.21067	0.228814	1	94	11	LCN2,JUN,IFNG,JUND,HSP90AA1,TNF,CCL20,IL17A,FOS,S100A8,S100A9
NKT	Critical	Th17 cell differentiation	0.255377	0.795405	0.702823	1	107	11	JUN,IFNG,RORA,CD3G,HSP90AA1,CD3D,TGFB1,IL17A,IL6R,JAK3,FOS
NKT	Critical	Fc epsilon RI signaling pathway	-0.421296	-0.932058	0.533007	1	68	4	RAC1,GRB2,TNF,FCER1G
NKT	Critical	Cytosolic DNA-sensing pathway	0.586457	1.25023	0.194305	1	63	4	CCL5,POLR3GL,POLR3C,CCL4
NKT	Critical	Cytokines and growth factors	0.267186	0.854959	0.641838	1	238	13	CCL5,IFNG,XCL1,CCL3,IL16,TGFB1,CXCL17,FASLG,TNF,CCL20,GDF15,IL17A,CCL4
NKT	Critical	Complement and coagulation cascades	-0.443631	-0.879478	0.623762	1	85	3	CLU,F12,PLAUR
NKT	Critical	Intestinal immune network for IgA production	0.276578	0.591922	0.947883	1	49	4	PIGR,ITGA4,TGFB1,CXCR4
NKT	Critical	Toll-like receptor signaling pathway	0.431129	1.11586	0.337621	1	104	7	CCL5,JUN,RAC1,CCL3,TNF,CCL4,FOS
NKT	Moderate	Natural killer cell mediated cytotoxicity	-0.655173	-1.81157	0.0223642	0.0924547	134	6	NCR3,FAS,RAC2,GZMB,TNF,HLA-B
NKT	Moderate	Fc epsilon RI signaling pathway	-0.886486	-1.49088	0.0323326	0.137971	68	2	RAC2,TNF
NKT	Moderate	Fc gamma R-mediated phagocytosis	-0.805405	-1.39395	0.0770975	0.145127	93	2	ARPC1B,RAC2
NKT	Moderate	Leukocyte transendothelial migration	-0.886486	-1.52213	0.0384615	0.148016	112	2	RAC2,ACTB
NKT	Moderate	Chemokine signaling pathway	-0.816216	-1.39547	0.0985915	0.16332	189	2	CCL3,RAC2
NKT	Moderate	Toll-like receptor signaling pathway	-0.816216	-1.41945	0.0666667	0.168315	104	2	CCL3,TNF
NKT	Moderate	RIG-I-like receptor signaling pathway	-0.891892	-1.53995	0.0269058	0.177798	70	2	ISG15,TNF
NKT	Moderate	Platelet activation	-0.978495	-1.30517	0.0361446	0.224222	124	1	ACTB
NKT	Moderate	NOD-like receptor signaling pathway	-0.478022	-1.25723	0.199377	0.231878	181	5	TXN,HSP90AA1,OAS1,GBP5,TNF
NKT	Moderate	B cell receptor signaling pathway	-0.886486	-1.55536	0.0251142	0.238249	82	2	RAC2,IFITM1
NKT	Moderate	IL-17 signaling pathway	-0.472472	-1.26766	0.181269	0.239218	94	6	LCN2,MUC5AC,HSP90AA1,S100A9,TNF,S100A8
NKT	Moderate	T cell receptor signaling pathway	-0.94086	-1.2713	0.103516	0.257273	104	1	TNF
NKT	Moderate	C-type lectin receptor signaling pathway	-0.543478	-1.09504	0.361702	0.42097	104	3	CALM2,CALM1,TNF
NKT	Moderate	Th1 and Th2 cell differentiation	0.666244	1.30357	0.189103	0.421814	92	4	HLA-DRA,HLA-DPB1,HLA-DPA1,HLA-DQA1
NKT	Moderate	Th17 cell differentiation	0.535258	1.18153	0.295522	0.553804	107	6	HLA-DRA,HLA-DPB1,HLA-DPA1,HLA-DQA1,HSP90AA1,IL21
NKT	Moderate	Cytokine receptors	-0.747312	-0.982544	0.510848	0.554474	112	1	FAS
NKT	Moderate	Cytokines and growth factors	-0.40831	-0.940529	0.539683	0.579383	238	4	LTB,IL21,CCL3,TNF
NKT	Moderate	Antigen processing and presentation	0.369265	0.850311	0.677511	0.675102	78	7	HLA-DRA,HLA-DPB1,HLA-DPA1,HLA-DQA1,HSP90AA1,TNF,HLA-B
NKT	Moderate	Cytosolic DNA-sensing pathway	0.677419	0.909359	0.645291	0.721052	63	1	POLR2L
NKT	Moderate	Hematopoietic cell lineage	0.441953	0.985312	0.519882	0.757788	99	6	HLA-DRA,HLA-DPB1,HLA-DPA1,HLA-DQA1,CD7,TNF
NKT	Moderate	Complement and coagulation cascades	-0.586022	-0.782275	0.837209	0.774642	85	1	C1QA
NKT	Moderate	Intestinal immune network for IgA production	0.666244	1.30794	0.160256	0.819168	49	4	HLA-DRA,HLA-DPB1,HLA-DPA1,HLA-DQA1
NKT-p	Critical	B cell receptor signaling pathway	-0.361194	-2.55875	0	0	82	49	PIK3R3,MAPK1,NFATC3,SOS2,IFITM1,PIK3R1,IKBKB,PIK3CB,KRAS,CHUK,SOS1,PIK3CA,JUN,NRAS,GSK3B,RELA,AKT1,NFKB1,RAC1,PPP3CA,AKT3,NFATC2,RAC3,HRAS,RAF1,PPP3R1,BCL10,MAPK3,VAV3,LILRB3,LILRB2,LILRB4,PIK3R2,LILRA3,GRB2,LILRB1,FCGR2B,CR2,PTPN6,PLCG2,SYK,RASGRP3,BTK,CD22,CD19,CD72,CD79B,BLNK,CD79A
NKT-p	Critical	Complement and coagulation cascades	0.563569	2.04432	0	0	85	32	F3,CD55,CFB,PLAU,F2R,CD59,CFD,CD46,C3,CFH,PLAT,SERPINB2,A2M,C1QB,SERPING1,CFI,CLU,C1QA,ITGB2,C2,VSIG4,TFPI,C5AR1,BDKRB2,SERPINE1,F8,F5,C4BPB,SERPINF2,F13A1,CR1,CR2
NKT-p	Critical	Intestinal immune network for IgA production	-0.559092	-3.36302	0	0	49	26	PIGR,ITGA4,ICOS,CD40LG,CCL28,CD28,TGFB1,LTBR,TNFSF13B,IL15,TNFSF13,CXCR4,ICOSLG,HLA-DRA,HLA-DMB,HLA-DQB1,HLA-DPB1,TNFRSF13C,HLA-DOB,CD40,HLA-DQA1,TNFRSF17,TNFRSF13B,HLA-DRB5,AICDA,HLA-DQA2
NKT-p	Critical	Fc epsilon RI signaling pathway	-0.194614	-1.30236	0.0909091	0.159052	68	38	PIK3R3,FYN,LAT,MAPK1,SOS2,LCP2,PIK3R1,PIK3CB,KRAS,PDPK1,SOS1,PIK3CA,MAPK10,NRAS,GAB2,TNF,AKT1,MAP2K3,RAC1,MAP2K4,AKT3,PLA2G4A,PLCG1,RAC3,MAPK14,HRAS,RAF1,MAPK13,MAPK3,VAV3,MAPK9,PIK3R2,GRB2,FCER1A,PLCG2,SYK,BTK,CSF2
NKT-p	Critical	Platelet activation	0.368266	1.44473	0.0375635	0.193071	124	57	PIK3R3,GNAI1,GNAQ,F2R,ITGA2,ITGB1,FYN,MAPK1,PLCB4,ARHGAP35,LCP2,PIK3R1,PRKCI,MYL12B,STIM1,ADCY2,VAMP8,ROCK2,ITPR3,ARHGEF12,FCGR2A,ROCK1,PPP1CB,PIK3CB,ORAI1,PIK3CA,ADCY6,SRC,ARHGEF1,AKT1,PPP1R12A,PRKCZ,AKT3,PLA2G4A,COL1A1,RASGRP1,MAPK14,PRKACB,PLCB3,PRKACA,MAPK13,PLCB2,MAPK3,TLN1,GNA13,RHOA,PIK3R2,TLN2,ADCY1,P2RY12,ACTG1,ACTB,RASGRP2,FERMT3,PLCG2,SYK,BTK
NKT-p	Critical	Leukocyte transendothelial migration	0.371865	1.47673	0.0281124	0.199667	112	59	CLDN7,CLDN4,PIK3R3,GNAI1,ITGA4,CTNND1,CTNNA1,ITK,ITGB1,ARHGAP5,OCLN,CD99,F11R,CLDN1,VCL,ACTN4,ARHGAP35,PXN,CLDN22,PIK3R1,MYL12B,ROCK2,ROCK1,PIK3CB,CLDN23,PTK2,PTPN11,MSN,BCAR1,PIK3CA,CYBA,CLDN3,ITGB2,RAC1,CTNNB1,MYLPF,NCF2,PLCG1,MAPK14,EZR,MAPK13,ACTN1,RASSF5,VAV3,CLDN10,CDC42,RHOA,RAPGEF3,PIK3R2,JAM2,MYL2,ACTG1,ACTB,CXCR4,RHOH,NCF4,PLCG2,NCF1,MMP9
NKT-p	Critical	Hematopoietic cell lineage	0.381762	1.50803	0.0262361	0.233269	99	54	CD55,CD2,CD36,CD9,CD3G,ITGA4,CD3E,ITGA2,CD59,CD3D,ITGA1,ITGA6,CD44,IL1R1,KITLG,IL7R,CD8A,CD4,CD8B,CD5,FCGR1A,FLT3LG,CD7,ITGA3,TNF,CSF1,TFRC,ANPEP,IL1A,ITGA5,CSF3,IL11RA,CD1E,CR1,IL6R,HLA-DRA,IL1R2,CD1C,DNTT,HLA-DMB,CR2,IL1B,MME,HLA-DQB1,CD37,HLA-DPB1,HLA-DOB,HLA-DQA1,CD22,CD19,HLA-DRB5,MS4A1,CSF2,HLA-DQA2
NKT-p	Critical	IL-17 signaling pathway	0.344113	1.36905	0.0799595	0.278756	94	58	S100A9,S100A8,MUC5AC,CXCL6,LCN2,CXCL3,CXCL1,TAB2,MAPK1,CCL2,TAB3,S100A7,CXCL5,IKBKB,MAPK6,CASP8,IL17RC,TNFAIP3,CHUK,USP25,CEBPB,MAPK10,JUN,GSK3B,TNF,IL17RA,RELA,IL17C,MMP1,NFKB1,TRAF4,TRADD,MAPK14,CASP3,TRAF3IP2,PTGS2,HSP90B1,MAPK13,CXCL2,MAPK7,HSP90AA1,TBK1,MAPK3,MAPK9,JUND,ANAPC5,IL17RB,IL17RE,CSF3,DEFB4A,CCL17,HSP90AB1,IL1B,CXCL10,CCL20,MUC5B,CSF2,MMP9
NKT-p	Critical	Cytosolic DNA-sensing pathway	-0.192134	-1.11639	0.314286	0.296954	63	25	CCL5,RIPK1,IL18,PYCARD,IKBKB,IL33,CHUK,ADAR,RELA,POLR2L,NFKB1,CASP1,TREX1,MAVS,POLR3GL,TBK1,RIPK3,POLR2K,IRF3,POLR3G,CCL4L1,IL1B,CXCL10,CCL4L2,AIM2
NKT-p	Critical	Cytokines and growth factors	0.312988	1.27456	0.126506	0.371325	238	78	CXCL6,CXCL17,CXCL3,GDF15,CXCL1,CXCL9,CCL5,IL1RN,IL32,IL19,TNFSF10,EFNA5,IL36G,KITLG,CXCL16,CD40LG,CCL2,IL18,CCL28,CXCL5,FLT3LG,IL33,TGFB1,IL23A,TNF,CSF1,IL17C,CXCL14,INHBA,TNFSF13B,CX3CL1,BMP1,ANGPT2,EFNB2,IL1A,TNFSF8,VEGFC,CXCL2,TNFSF14,PDGFC,IL36RN,TNFSF15,TGFB2,EFNA4,NRG4,BDNF,CXCL13,BMP7,GDF11,BMP3,EFNA1,IL15,CSF3,FGF13,PF4V1,EDA,CXCL11,PDGFB,TNFSF13,CLCF1,EGF,IL21,NRG1,CCL17,TSLP,CCL8,XCL2,C…
NKT-p	Critical	NOD-like receptor signaling pathway	0.296493	1.24911	0.124124	0.376874	181	99	CXCL3,CXCL1,CCL5,GBP3,TXN,PKN2,GBP5,MCU,TRIP6,GABARAPL1,CTSB,GBP4,TXNIP,TAB2,MAPK1,RIPK1,TRPM7,STAT1,CCL2,PLCB4,TAB3,IL18,GBP2,XIAP,ANTXR2,IFNAR1,NEK7,BCL2L1,PYCARD,IKBKB,ITPR3,NLRP1,CASP8,MFN1,TNFAIP3,CHUK,NAMPT,BIRC2,CARD16,CYBA,IFNAR2,MAPK10,GSDMD,JUN,CASP4,OAS3,ATG5,GBP1,MFN2,OAS1,TNF,GABARAP,CARD6,RELA,NFKB1,ATG16L1,PSTPIP1,CASP1,OAS2,IRF9,IRAK4,MAPK14,RNASEL,MYD88,IFI16,PLCB3,TANK,TP53BP1,M…
NKT-p	Critical	T cell receptor signaling pathway	0.321805	1.28645	0.112337	0.399056	104	69	PIK3R3,CD3G,CD3E,ITK,CD3D,FYN,LAT,PRKCQ,PDCD1,CTLA4,CD8A,CD4,ICOS,MAPK1,CD40LG,NFATC3,CD8B,DLG1,SOS2,LCP2,PIK3R1,CBLB,CD247,PTPRC,IKBKB,PIK3CB,KRAS,CD28,PDPK1,CHUK,PAK4,SOS1,PIK3CA,NCK2,MAPK10,JUN,NRAS,GSK3B,TNF,RELA,AKT1,NFKB1,GRAP2,LCK,PPP3CA,AKT3,NFATC2,RASGRP1,PLCG1,MAPK14,PAK2,HRAS,RAF1,MAPK13,PPP3R1,BCL10,MAPK3,PAK6,VAV3,PAK1,MAPK9,CDC42,RHOA,NCK1,PIK3R2,GRB2,TEC,PTPN6,CSF2
NKT-p	Critical	Chemokine signaling pathway	0.246398	1.03842	0.439439	0.657665	189	103	CXCL6,CXCL3,CXCL1,PIK3R3,GNAI1,CXCL9,GNG12,ITK,CCL5,CXCR6,PARD3,MAPK1,CXCL16,STAT1,GNG4,CCL2,PLCB4,PXN,SOS2,PIK3R1,FOXO3,CCL28,ADCY2,TIAM1,CRK,ROCK2,CXCL5,IKBKB,ROCK1,ARRB2,PIK3CB,KRAS,STAT5B,JAK2,CHUK,PTK2,CCR5,SOS1,BCAR1,PIK3CA,GNG2,CCR2,CXCR3,NRAS,GSK3B,ADCY6,SRC,STAT3,RELA,AKT1,PREX1,CXCL14,NFKB1,BRAF,RAC1,CX3CL1,PRKCZ,AKT3,RAC3,PRKACB,GNB2,HRAS,PLCB3,RAF1,PRKACA,CXCL2,PLCB2,ARRB1,GNB1,MAPK3,…
NKT-p	Critical	Th1 and Th2 cell differentiation	0.275114	1.08185	0.365288	0.669731	92	54	CD3G,CD3E,MAF,RBPJ,CD3D,NOTCH2,LAT,PRKCQ,CD4,MAPK1,NFATC3,STAT1,STAT4,JAG1,CD247,GATA3,IL2RG,IL2RB,IKBKB,STAT5B,JAK2,CHUK,MAPK10,JUN,IL12RB2,RELA,NFKB1,LCK,MAML2,PPP3CA,NFATC2,STAT5A,PLCG1,MAPK14,RUNX3,MAPK13,JAK1,PPP3R1,MAML1,MAPK3,IFNGR1,MAPK9,STAT6,NOTCH3,DLL3,HLA-DRA,IFNGR2,HLA-DMB,HLA-DQB1,HLA-DPB1,HLA-DOB,HLA-DQA1,HLA-DRB5,HLA-DQA2
NKT-p	Critical	Th17 cell differentiation	0.247664	1.00226	0.487437	0.682246	107	69	CD3G,CD3E,IL6ST,CD3D,SMAD3,IL1R1,RXRA,LAT,PRKCQ,CD4,TGFBR2,MAPK1,RORA,NFATC3,STAT1,RUNX1,CD247,GATA3,IL2RG,IL2RB,IL27RA,IKBKB,STAT5B,JAK2,CHUK,SMAD2,MAPK10,JUN,SMAD4,TGFB1,IL23A,STAT3,RELA,NFKB1,AHR,LCK,PPP3CA,NFATC2,STAT5A,PLCG1,MAPK14,MTOR,RXRB,MAPK13,TGFBR1,JAK1,PPP3R1,HSP90AA1,MAPK3,HIF1A,IFNGR1,MAPK9,RORC,IL1RAP,STAT6,FOXP3,IL21,IL6R,HLA-DRA,HSP90AB1,IFNGR2,HLA-DMB,IL1B,HLA-DQB1,HLA-DPB1,HLA…
NKT-p	Critical	Antigen processing and presentation	0.271821	1.05232	0.400612	0.682538	78	49	HSPA1A,KLRC1,HSPA1B,LGMN,CTSL,CTSB,B2M,CD8A,CD4,HSPA6,HLA-C,HLA-B,CTSS,CD8B,HLA-A,KLRD1,CANX,TAP1,TAPBP,HLA-F,KIR2DL2,HLA-E,TNF,PDIA3,KLRC2,HSPA5,KLRC4,PSME2,KLRC3,HSP90AA1,KIR2DL3,CALR,CREB1,HSPA2,NFYC,PSME1,KIR3DL1,HLA-G,HLA-DRA,HSP90AB1,CD74,CIITA,HLA-DMB,HLA-DQB1,HLA-DPB1,HLA-DOB,HLA-DQA1,HLA-DRB5,HLA-DQA2
NKT-p	Critical	Cytokine receptors	0.278059	1.10093	0.329637	0.689531	112	57	IL6ST,TNFRSF4,TNFRSF12A,TNFRSF25,TNFRSF21,IL1R1,CXCR6,IL13RA1,IL7R,IL20RA,FAS,IFNAR1,IL2RG,IL2RB,IL10RB,IL27RA,TNFRSF14,TNFRSF1A,IL17RC,TNFRSF18,CCR5,IL20RB,IL18R1,IFNAR2,OSMR,SIGIRR,CCR2,CXCR3,TNFRSF1B,IL12RB2,TNFRSF10B,IL17RA,LTBR,TNFRSF10A,IL31RA,LIFR,IL10RA,CCR4,TNFRSF11A,IFNGR1,IL1RAP,IL17RB,IL17RE,IL11RA,ACKR2,TNFRSF8,TNFRSF9,IL6R,CXCR4,IL1R2,IFNGR2,CXCR5,TNFRSF13C,CD40,TNFRSF17,TNFRSF13B,I…
NKT-p	Critical	Natural killer cell mediated cytotoxicity	0.230341	0.91264	0.656942	0.808823	134	65	PIK3R3,KLRC1,FYN,SH2D1A,TNFSF10,LAT,HCST,MAPK1,HLA-C,HLA-B,SOS2,LCP2,FAS,HLA-A,PIK3R1,IFNAR1,CD247,KLRD1,SH3BP2,PIK3CB,KRAS,HLA-F,KIR2DL2,PTPN11,HLA-E,SOS1,PIK3CA,IFNAR2,NRAS,TNFRSF10B,TNF,ITGB2,MICB,BRAF,RAC1,LCK,PPP3CA,KLRC2,SH2D1B,NFATC2,PLCG1,RAC3,HRAS,TNFRSF10A,CASP3,RAF1,ARAF,MICA,KLRC4,PPP3R1,KLRC3,KIR2DL3,MAPK3,VAV3,IFNGR1,PAK1,PIK3R2,KIR3DL1,HLA-G,GRB2,IFNGR2,PTPN6,PLCG2,SYK,CSF2
NKT-p	Critical	Toll-like receptor signaling pathway	0.218883	0.838358	0.72093	0.872535	104	48	SPP1,PIK3R3,CXCL9,CCL5,TAB2,MAPK1,RIPK1,STAT1,PIK3R1,IFNAR1,IKBKB,CASP8,PIK3CB,CHUK,TLR3,PIK3CA,IFNAR2,MAPK10,JUN,TNF,RELA,AKT1,NFKB1,MAP2K3,RAC1,MAP2K4,AKT3,IRAK4,MAPK14,MYD88,MAPK13,TAB1,TBK1,LY96,MAPK3,MAPK9,IRF3,TLR4,TLR5,CTSK,PIK3R2,CXCL11,CCL4L1,CCL3L1,IL1B,CXCL10,CCL4L2,CD40
NKT-p	Critical	RIG-I-like receptor signaling pathway	0.186341	0.663087	0.878099	0.904517	70	30	CYLD,RIPK1,RNF125,IKBKB,CASP8,CHUK,AZI2,MAPK10,IFIH1,MAP3K1,ATG5,TNF,TRIM25,RELA,NFKB1,CASP10,TRADD,MAPK14,TANK,MAVS,MAPK13,OTUD5,TBK1,DDX3X,SIKE1,MAPK9,PIN1,ATG12,IRF3,CXCL10
NKT-p	Critical	Fc gamma R-mediated phagocytosis	0.200512	0.768112	0.792646	0.912351	93	46	GSN,PIK3R3,SCIN,LAT,MAPK1,MARCKS,PIK3R1,ASAP2,FCGR1A,CRK,PTPRC,RPS6KB1,FCGR2A,PIK3CB,ARPC1A,PIP5K1C,PIK3CA,PLD2,GAB2,LIMK2,AKT1,RAC1,BIN1,WASF2,AKT3,PLA2G4A,PLCG1,SPHK1,MYO10,CFL2,RAF1,ARF6,MAPK3,VAV3,RPS6KB2,PLD1,PAK1,DNM2,CDC42,PIK3R2,PRKCD,FCGR2B,PLCG2,SYK,MARCKSL1,NCF1
NKT-p	Critical	C-type lectin receptor signaling pathway	0.167905	0.679551	0.884306	0.944787	104	64	PIK3R3,CALML5,CYLD,MAPK1,NFATC3,STAT1,PIK3R1,CBLB,IRF1,PYCARD,IKBKB,ITPR3,CASP8,ARHGEF12,BCL3,PIK3CB,KRAS,CALM1,CHUK,PTPN11,MDM2,PIK3CA,MAPK10,JUN,NRAS,IL23A,SRC,TNF,RELA,AKT1,NFKB1,PPP3CA,CASP1,AKT3,NFATC2,IRF9,PLK3,MAPK14,HRAS,MRAS,RAF1,MAPKAPK2,PTGS2,MAPK13,PPP3R1,CALML4,BCL10,MAPK3,STAT2,RRAS,PAK1,MAPK9,RHOA,PIK3R2,CLEC4E,CALML3,CCL17,PRKCD,EGR2,IL1B,RRAS2,PLCG2,SYK,CCL22
NKT-p	Moderate	Intestinal immune network for IgA production	0.67663	2.64489	0	0	49	14	HLA-DQA1,HLA-DPB1,HLA-DRA,HLA-DQB1,HLA-DPA1,CXCR4,TNFSF13B,HLA-DRB5,CD86,TNFRSF13B,TNFRSF17,LTBR,HLA-DQA2,PIGR
NKT-p	Moderate	IL-17 signaling pathway	-0.48839	-1.77523	0.0143266	0.0390757	94	16	CXCL10,FOSB,NFKB1,DEFB4A,IL1B,MMP9,MMP3,MAPK8,MAPK6,CXCL2,MUC5B,CXCL3,CXCL1,S100A9,LCN2,S100A8
NKT-p	Moderate	Antigen processing and presentation	0.452219	1.8606	0.00931677	0.050547	78	16	HLA-DQA1,HLA-DPB1,HLA-DRA,HLA-DQB1,HLA-DPA1,HLA-DRB5,PSME2,KLRD1,CALR,HLA-A,B2M,PDIA3,HLA-B,CD8B,HLA-DQA2,CD8A
NKT-p	Moderate	Cytokines and growth factors	-0.433315	-1.6228	0.03125	0.0523378	238	18	CXCL10,TNFSF13B,IL1B,CXCL9,CCL3,IL19,IL33,IL1RN,EFNA5,FASLG,CXCL2,TNFSF10,CCL5,IL32,CXCL3,CXCL17,CXCL1,GDF15
NKT-p	Moderate	Hematopoietic cell lineage	-0.38604	-1.6613	0.0210674	0.0552586	99	28	HLA-DQA1,HLA-DPB1,HLA-DRA,HLA-DQB1,HLA-DPA1,MS4A1,HLA-DRB5,CD14,IL1B,CSF1R,CSF3R,CD1C,CD19,CD22,CD36,CD59,CD8B,IL1R1,CD2,CD38,CD9,HLA-DQA2,CD3E,CD3D,CD55,CD8A,CD7,CD3G
NKT-p	Moderate	Toll-like receptor signaling pathway	0.43635	1.70186	0.038835	0.0626645	104	13	CXCL10,CD14,NFKB1,IL1B,CXCL9,CD86,CCL3,IRF7,MAPK8,MAP2K3,PIK3R3,MAP3K8,CCL5
NKT-p	Moderate	Th1 and Th2 cell differentiation	0.385221	1.67697	0.0224359	0.0632085	92	19	HLA-DQA1,HLA-DPB1,HLA-DRA,HLA-DQB1,HLA-DPA1,HLA-DRB5,NFKB1,NFATC2,MAPK8,TBX21,NFATC3,LCK,LAT,ZAP70,HLA-DQA2,IL2RG,CD3E,CD3D,CD3G
NKT-p	Moderate	Complement and coagulation cascades	0.455596	1.86589	0.0123839	0.0695887	85	14	C1QB,C1QA,C1QC,A2M,ITGAX,CFH,SERPING1,C3,CLU,CFB,CD59,CD46,F3,CD55
NKT-p	Moderate	Th17 cell differentiation	0.379523	1.7187	0.0271186	0.0706273	107	21	HLA-DQA1,HLA-DPB1,HLA-DRA,HLA-DQB1,HLA-DPA1,HLA-DRB5,NFKB1,IL1B,NFATC2,MAPK8,TBX21,NFATC3,LCK,IL1R1,LAT,ZAP70,HLA-DQA2,IL2RG,CD3E,CD3D,CD3G
NKT-p	Moderate	Cytosolic DNA-sensing pathway	0.586343	1.75464	0.0123457	0.0711467	63	7	CXCL10,PYCARD,NFKB1,IL1B,IRF7,IL33,CCL5
NKT-p	Moderate	T cell receptor signaling pathway	-0.477985	-1.78388	0.0118519	0.073415	104	19	NFKB1,NFATC2,MAPK8,HRAS,DLG1,KRAS,BCL10,NFATC3,PIK3R3,CTLA4,LCK,MAP3K8,CD8B,LAT,ZAP70,CD3E,CD3D,CD8A,CD3G
NKT-p	Moderate	Chemokine signaling pathway	0.287947	1.34591	0.127273	0.20108	189	22	CXCR4,CXCL10,NCF1,NFKB1,CXCL9,HCK,ELMO1,CCR6,CCL3,CCR7,ADCY2,HRAS,GNG12,STAT2,KRAS,PIK3R3,CXCL2,CXCR6,CXCR3,CCL5,CXCL3,CXCL1
NKT-p	Moderate	C-type lectin receptor signaling pathway	0.350591	1.39724	0.0940171	0.20565	104	14	FCER1G,PYCARD,NFKB1,IL1B,NFATC2,MAPK8,HRAS,STAT2,KRAS,BCL10,NFATC3,PIK3R3,RRAS2,BCL3
NKT-p	Moderate	RIG-I-like receptor signaling pathway	0.487147	1.36334	0.130435	0.207958	70	6	CXCL10,NFKB1,IRF7,MAPK8,ATG5,DDX3X
NKT-p	Moderate	Fc epsilon RI signaling pathway	0.419927	1.30799	0.149457	0.213015	68	8	FCER1G,FCER1A,MAPK8,MAP2K3,HRAS,KRAS,PIK3R3,LAT
NKT-p	Moderate	Leukocyte transendothelial migration	0.27799	1.14471	0.267913	0.326292	112	16	CXCR4,NCF1,CYBB,NCF4,MMP9,CLDN1,CLDN22,PIK3R3,ACTB,CTNNB1,ITGB1,OCLN,EZR,CD99,CLDN10,CLDN7
NKT-p	Moderate	Platelet activation	0.428299	1.15899	0.275204	0.333403	124	6	FCER1G,TLN1,ADCY2,PIK3R3,ACTB,ITGB1
NKT-p	Moderate	Natural killer cell mediated cytotoxicity	-0.293205	-1.09105	0.356822	0.353813	134	18	FCER1G,TYROBP,CD48,NFATC2,HRAS,KRAS,PIK3R3,FASLG,SH2D1A,HCST,KLRD1,HLA-A,LCK,HLA-B,TNFSF10,LAT,ZAP70,GZMB
NKT-p	Moderate	Cytokine receptors	-0.336908	-1.18107	0.259943	0.37579	112	15	CXCR4,CSF3R,CCR6,TNFRSF13B,TNFRSF17,CCR7,OSMR,LTBR,TNFRSF18,CD27,CXCR6,IL1R1,TNFRSF12A,CXCR3,IL2RG
NKT-p	Moderate	NOD-like receptor signaling pathway	-0.312556	-1.10078	0.340741	0.402598	181	16	PYCARD,CYBB,NFKB1,DEFB4A,IL1B,IRF7,MAPK8,OAS3,ATG5,STAT2,CXCL2,TXN,CCL5,OAS1,CXCL3,CXCL1
NKT-p	Moderate	Fc gamma R-mediated phagocytosis	0.304101	0.967174	0.495775	0.522583	93	8	MARCKS,NCF1,HCK,ARPC1A,PIK3R3,ARF6,LAT,MARCKSL1
NKT-p	Moderate	B cell receptor signaling pathway	0.241438	0.93496	0.510638	0.528736	82	14	NFKB1,CD79A,NFATC2,LILRB4,CD79B,CD19,CD22,HRAS,KRAS,BCL10,NFATC3,PIK3R3,CD81,IFITM1
nrMa	Critical	Antigen processing and presentation	0.70884	2.96849	0	0	78	38	LGMN,HLA-DRA,HLA-DQB1,HLA-DRB1,HLA-DPA1,HSPA6,CALR,HSP90AA1,HLA-DQA1,CTSB,HLA-DMB,HLA-DMA,HSPA5,HLA-DPB1,PDIA3,CD74,HLA-DRB5,HSPA8,CTSL,HSP90AB1,CTSS,PSME2,HSPA4,CANX,CD4,CIITA,PSME3,RFXANK,PSME1,RFX5,IFI30,HLA-B,NFYB,HSPA1A,HLA-A,TAPBP,HLA-E,HLA-DQA2
nrMa	Critical	Intestinal immune network for IgA production	0.685145	2.49895	0	0	49	21	HLA-DRA,HLA-DQB1,HLA-DRB1,HLA-DPA1,HLA-DQA1,CD86,HLA-DMB,HLA-DMA,HLA-DPB1,HLA-DRB5,CD40,IL6,CD80,ITGB7,TNFSF13,ITGA4,TNFSF13B,IL15RA,CD40LG,HLA-DQA2,CXCR4
nrMa	Critical	Cytokines and growth factors	-0.411642	-2.64152	0	0	238	43	CXCL9,CCL18,IL18,CCL2,CCL13,INHBA,CXCL3,IL6,CCL22,TNFSF12,IL1B,GAS6,CXCL2,CCL23,CXCL1,CCL19,VEGFB,CCL4,TNFSF13,IL1RN,TNFSF9,CXCL11,TNFSF13B,CCL24,CXCL6,EFNB1,EFNA2,LIF,LTA,CD40LG,FGF13,CCL15,CCL8,IL24,TNFSF10,CCL4L2,CCL3,CSF1,TNFSF14,LTB,CCL4L1,CCL3L3,CCL3L1
nrMa	Critical	Cytokine receptors	-0.538965	-3.05576	0	0	112	31	CD40,IL7R,TNFRSF1B,CCR5,IFNAR1,IL6ST,IL2RA,GPR35,CSF2RB,IL17RA,IL10RB,IL10RA,TNFRSF11A,IL27RA,IL4R,TNFRSF12A,IL15RA,IFNLR1,IL1RAP,TNFRSF14,IL18RAP,CXCR1,FAS,IL3RA,CXCR4,CCRL2,CCR7,CSF3R,IL1R1,IL18R1,IL1R2
nrMa	Critical	Th1 and Th2 cell differentiation	0.481719	2.02932	0	0.00140598	92	36	MAF,HLA-DRA,HLA-DQB1,HLA-DRB1,HLA-DPA1,HLA-DQA1,HLA-DMB,HLA-DMA,HLA-DPB1,HLA-DRB5,CD4,MAPK14,NFKB1,MAPK1,STAT4,PPP3CA,NOTCH2,NFATC3,JAG1,IL2RA,CHUK,PPP3CC,MAPK9,PPP3R1,RBPJ,PPP3CB,STAT1,NFKBIB,JAK2,STAT5A,IL4R,NFKBIE,MAPK10,NFKBIA,CD3D,HLA-DQA2
nrMa	Critical	Complement and coagulation cascades	0.479677	1.86185	0.00564972	0.00790861	85	26	CLU,C2,CD59,CFD,C1QA,SERPING1,F3,CD46,ITGB2,ITGAM,C1QC,F13A1,CR1,C1QB,SERPINB2,PROCR,CFH,C5AR1,C1S,SERPINA1,PLAT,C1R,F12,CD55,PLAU,TFPI
nrMa	Critical	Hematopoietic cell lineage	0.432498	1.8073	0.00221484	0.00796719	99	40	HLA-DRA,HLA-DQB1,HLA-DRB1,HLA-DPA1,CD36,CD59,HLA-DQA1,HLA-DMB,HLA-DMA,HLA-DPB1,CD14,HLA-DRB5,TFRC,IL7R,CD38,CD4,IL6,CSF1R,ITGAM,CR1,IL1B,CD33,ANPEP,FCER2,CD44,IL2RA,ITGA4,CD9,IL4R,ITGA6,CD55,CD1D,CD3D,IL3RA,CD22,HLA-DQA2,CSF3R,IL1R1,CSF1,IL1R2
nrMa	Critical	Th17 cell differentiation	0.417724	1.81991	0.00218579	0.00885764	107	44	HLA-DRA,HLA-DQB1,HLA-DRB1,HLA-DPA1,HSP90AA1,HLA-DQA1,HLA-DMB,HLA-DMA,HLA-DPB1,HLA-DRB5,AHR,HSP90AB1,CD4,IL6,SMAD2,MAPK14,NFKB1,MAPK1,IL1B,PPP3CA,NFATC3,IL6ST,TGFBR2,IL2RA,CHUK,PPP3CC,MAPK9,PPP3R1,MTOR,PPP3CB,STAT1,NFKBIB,JAK2,STAT5A,IL27RA,IL4R,NFKBIE,MAPK10,SMAD3,IL1RAP,NFKBIA,CD3D,HLA-DQA2,IL1R1
nrMa	Critical	Toll-like receptor signaling pathway	-0.295172	-1.90408	0	0.0143885	104	47	CXCL9,CD86,CD14,CD40,IL6,MAPK14,CD80,TLR8,NFKB1,MAP3K8,MAPK1,IL1B,IRAK4,MAP2K4,IFNAR1,RAC1,TLR4,CHUK,TRAF3,MAPK9,CCL4,AKT1,IRF5,STAT1,FADD,MAP2K1,CTSK,TLR1,IRF3,IKBKE,MAP2K2,CXCL11,PIK3CA,TOLLIP,RIPK1,TICAM2,MAPK10,PIK3R1,IRAK1,TLR2,NFKBIA,IRF7,CCL4L2,CCL3,CCL4L1,CCL3L3,CCL3L1
nrMa	Critical	Chemokine signaling pathway	-0.254994	-1.92093	0	0.0179057	189	78	CXCL9,CCL18,CCL2,CCL13,GSK3B,VAV1,CXCL3,RAP1B,GNAI3,CCL22,SRC,ADCY7,NFKB1,NRAS,GNAI2,ROCK2,ROCK1,MAPK1,PRKACB,VAV3,CXCL2,SOS1,DOCK2,GNB4,CCR5,SHC1,PRKACA,WAS,CRK,CCL23,HRAS,RAC1,CXCL1,ELMO1,GRB2,CHUK,CCL19,RAP1A,GNG10,ARRB1,CCL4,PLCB3,TIAM1,BAD,SOS2,AKT1,STAT1,GNB2,HCK,CDC42,MAP2K1,PAK1,NFKBIB,LYN,JAK2,GNB1,GNGT2,CXCL11,PIK3CA,CCL24,CXCL6,PIK3R1,NFKBIA,CCL15,FGR,CXCR1,PTK2B,GNG11,GNG2,CCL8,RAC2,C…
nrMa	Critical	IL-17 signaling pathway	0.399229	1.67386	0.0123735	0.0223952	94	36	S100A7,LCN2,HSP90B1,HSP90AA1,PTGS2,CCL2,HSP90AB1,GSK3B,CXCL3,IL6,CASP3,MAPK14,NFKB1,MAPK1,IL1B,CXCL2,TRAF5,S100A9,ELAVL1,CXCL1,CHUK,SRSF1,TRAF3,TAB3,MAPK9,TRADD,FADD,ANAPC5,IL17RA,IKBKE,CXCL6,MAPK10,CEBPB,TNFAIP3,NFKBIA,S100A8
nrMa	Critical	Cytosolic DNA-sensing pathway	-0.237222	-1.3032	0.141593	0.205276	63	31	POLR2L,IL18,POLR2K,POLR2F,IL6,POLR3D,NFKB1,IL1B,POLR3GL,POLR2H,POLR3K,POLR1D,CHUK,CCL4,NFKBIB,IRF3,IKBKE,POLR2E,POLR3A,POLR3F,POLR3C,PYCARD,POLR3H,RIPK1,CASP1,NFKBIA,ZBP1,IRF7,CCL4L2,DDX58,CCL4L1
nrMa	Critical	RIG-I-like receptor signaling pathway	-0.249751	-1.30969	0.14966	0.239424	70	26	SIKE1,MAP3K1,MAPK14,PIN1,NFKB1,ATG5,ATG12,CHUK,TRAF3,MAPK9,TRADD,CASP10,FADD,NFKBIB,IRF3,AZI2,IKBKE,CYLD,RIPK1,MAPK10,TRIM25,DHX58,NFKBIA,IRF7,DDX58,ISG15
nrMa	Critical	NOD-like receptor signaling pathway	0.202519	0.993099	0.498943	0.691248	181	78	HSP90AA1,CTSB,CYBB,IL18,CCL2,SUGT1,HSP90AB1,VDAC1,CXCL3,VDAC2,BRCC3,YWHAE,IL6,BIRC3,MAPK14,DNM1L,VDAC3,NFKB1,MAPK1,IL1B,NLRC4,CXCL2,ATG5,IRAK4,TRAF5,TXN2,ANTXR2,IFNAR1,TRIP6,MCU,NAIP,ITPR2,CXCL1,TLR4,ATG12,TP53BP1,CHUK,TRAF3,BCL2,TAB3,MFN2,MAPK9,PLCB3,SHARPIN,STAT1,PKN2,FADD,GBP3,P2RX7,NFKBIB,ATG16L1,MFN1,NLRP3,IRF3,TRPV2,IKBKE,XIAP,PYCARD,CARD6,CYBA,RIPK1,GABARAP,RNASEL,MAPK10,CARD17,TNFAIP3,CAS…
nrMa	Critical	Platelet activation	0.225523	1.02166	0.438445	0.70455	124	50	VAMP8,ITGB1,RAP1B,GNAI3,PPP1CC,SNAP23,MAPK14,SRC,ADCY7,TLN1,GNAI2,ROCK2,BTK,ROCK1,MAPK1,PRKACB,ACTG1,PPP1CA,GNAQ,PRKACA,PPP1R12A,ACTB,ITPR2,SYK,FERMT3,GNAS,RAP1A,PLCB3,ARHGEF12,TLN2,AKT1,PLA2G4C,ARHGAP35,PRKCI,LYN,PLA2G4A,APBB1IP,ORAI1,VASP,GNA13,PPP1CB,PIK3CA,FCGR2A,MYL12B,NOS3,FCER1G,MYL12A,PIK3R1,LCP2,P2RY1
nrMa	Critical	Natural killer cell mediated cytotoxicity	-0.142677	-0.860054	0.658228	0.727921	134	45	HCST,VAV1,FCGR3A,CASP3,ITGB2,NRAS,MAPK1,VAV3,SOS1,ITGAL,PTPN11,PPP3CA,SHC1,IFNAR1,HRAS,TYROBP,RAC1,GRB2,SYK,PPP3CC,PPP3R1,PPP3CB,SOS2,PRKCA,MAP2K1,PAK1,HLA-B,PTPN6,HLA-A,MICB,CD48,ICAM1,MAP2K2,PIK3CA,ULBP2,PRF1,FCER1G,PIK3R1,LCP2,PTK2B,HLA-E,RAC2,FAS,TNFSF10,FCGR3B
nrMa	Critical	Leukocyte transendothelial migration	0.241771	1.04825	0.425926	0.730141	112	45	CYBB,CD99,VAV1,ITGB1,RAP1B,GNAI3,ITGB2,MAPK14,CTNNA1,ITGAM,EZR,GNAI2,ROCK2,ROCK1,VAV3,ACTG1,ITGAL,MSN,PTPN11,ACTN1,ACTB,RAC1,RAP1A,ARHGAP5,VCL,ITGA4,CTNNB1,PRKCA,ACTN4,CDC42,CTNND1,ARHGAP35,ICAM1,VASP,CLDN7,PIK3CA,CYBA,MYLPF,MYL12B,MYL12A,PIK3R1,PTK2B,RAC2,CXCR4,RHOH
nrMa	Critical	Fc epsilon RI signaling pathway	-0.150356	-0.794767	0.734375	0.734772	68	29	VAV1,MAPK14,NRAS,BTK,MAPK1,VAV3,PDPK1,SOS1,MAP2K4,HRAS,RAC1,GRB2,SYK,MAPK9,SOS2,AKT1,PRKCA,PLA2G4C,MAP2K1,LYN,PLA2G4A,MAP2K2,PIK3CA,MAPK10,FCER1G,PIK3R1,LCP2,RAC2,ALOX5AP
nrMa	Critical	C-type lectin receptor signaling pathway	0.193151	0.8748	0.665605	0.82812	104	52	PTGS2,MRAS,CALM1,CALM2,RRAS,CALM3,IL6,CCL22,MAPK14,SRC,CLEC4D,NFKB1,NRAS,MAPK1,IL1B,MALT1,PTPN11,PPP3CA,NFATC3,HRAS,CBLB,ITPR2,MDM2,CHUK,SYK,PPP3CC,MAPK9,PPP3R1,ARHGEF12,PPP3CB,AKT1,STAT1,BCL3,PAK1,CLEC7A,MAPKAPK2,NLRP3,IKBKE,BCL10,CLEC6A,PYCARD,PIK3CA,CYLD,MAPK10,FCER1G,CASP1,PIK3R1,CLEC4E,NFKBIA,EGR3,LSP1,IRF1
nrMa	Critical	T cell receptor signaling pathway	0.177732	0.775747	0.769147	0.828985	104	43	NCK1,GSK3B,VAV1,CD4,PTPRC,MAPK14,NFKB1,NRAS,MAP3K8,MAPK1,VAV3,PDPK1,SOS1,MALT1,PPP3CA,NFATC3,HRAS,CBLB,GRB2,CHUK,PPP3CC,CDK4,MAPK9,PPP3R1,PPP3CB,SOS2,AKT1,PAK2,CDC42,MAP2K1,PAK1,NFKBIB,PTPN6,BCL10,MAP2K2,NFKBIE,PIK3CA,MAPK10,CD40LG,PIK3R1,LCP2,NFKBIA,CD3D
nrMa	Critical	B cell receptor signaling pathway	0.18559	0.801368	0.746961	0.862917	82	44	LILRA3,LILRB2,LILRB4,GSK3B,VAV1,LILRB1,NFKB1,NRAS,BTK,MAPK1,LILRA6,VAV3,SOS1,CD81,MALT1,PPP3CA,NFATC3,HRAS,RAC1,LILRB5,GRB2,CHUK,SYK,BLNK,PPP3CC,PPP3R1,PPP3CB,SOS2,AKT1,MAP2K1,NFKBIB,PTPN6,LYN,BCL10,MAP2K2,NFKBIE,LILRA5,PIK3CA,PIK3AP1,PIK3R1,NFKBIA,RAC2,CD22,IFITM1
nrMa	Critical	Fc gamma R-mediated phagocytosis	0.103008	0.454347	0.990343	0.986091	93	49	VAV1,FCGR3A,ARPC5L,ARPC1A,SCIN,PTPRC,MAPK1,VAV3,LIMK1,WASF2,DOCK2,ARPC5,WAS,CRK,RPS6KB1,ARF6,RAC1,ARPC1B,MYO10,CFL1,ARPC2,SYK,ARPC3,SPHK2,PIP5K1C,PIP5K1A,AKT1,PRKCA,PLA2G4C,HCK,CDC42,MAP2K1,PAK1,RPS6KB2,ASAP1,ARPC4,LYN,PLA2G4A,VASP,CFL2,ASAP2,PIK3CA,GSN,FCGR2A,PIK3R1,LIMK2,RAC2,AMPH,FCGR3B
nrMa	Health	Complement and coagulation cascades	0.842105	1.79232	0.0123023	0.0352113	85	3	F13A1,THBD,VSIG4
nrMa	Health	Cytosolic DNA-sensing pathway	0.753247	1.35422	0.120818	0.234853	63	2	CCL4,IL1B
nrMa	Health	Toll-like receptor signaling pathway	0.526316	1.1152	0.307018	0.516875	104	3	CCL4,IL1B,CD14
nrMa	Health	Chemokine signaling pathway	-0.291917	-0.620921	0.917241	0.94393	189	3	CCL4,CCL2,CXCL3
nrMa	Health	Th17 cell differentiation	0.311688	0.552741	0.992593	0.982727	107	2	IL1B,HLA-DRB5
nrMa	Health	Antigen processing and presentation	-0.692308	-0.923775	0.598077	1	78	1	HLA-DRB5
nrMa	Health	C-type lectin receptor signaling pathway	-0.27027	-0.714233	0.807281	1	104	5	IL1B,EGR3,NLRP3,CALM3,IRF1
nrMa	Health	Cytokine receptors	-0.602564	-0.802244	0.75498	1	112	1	IL10RB
nrMa	Health	Cytokines and growth factors	-0.371278	-0.988251	0.41452	1	238	5	CCL4,IL1B,CCL2,CXCL3,INHBA
nrMa	Health	Hematopoietic cell lineage	0.315789	0.674557	0.907801	1	99	3	IL1B,CD14,HLA-DRB5
nrMa	Health	IL-17 signaling pathway	-0.29937	-0.643273	0.914027	1	94	3	IL1B,CCL2,CXCL3
nrMa	Health	Intestinal immune network for IgA production	-0.692308	-0.917969	0.607843	1	49	1	HLA-DRB5
nrMa	Health	NOD-like receptor signaling pathway	-0.358474	-0.965438	0.494305	1	181	5	IL1B,NLRP3,CCL2,GBP5,CXCL3
nrMa	Health	Th1 and Th2 cell differentiation	-0.692308	-0.907994	0.615984	1	92	1	HLA-DRB5
nrMa	Moderate	Cytokines and growth factors	0.560156	2.62399	0	0	238	38	CCL4L2,CCL20,CCL3L1,IL23A,CCL3L3,IL1A,IL1B,CCL4,TNF,CCL3,CCL5,TNFSF14,IL6,NRG1,IL18,CSF3,HGF,IL24,CSF1,CCL24,CCL4L1,LIF,CXCL11,CXCL17,CCL13,GDF15,CXCL14,TNFSF18,CXCL12,CXCL16,IL27,CXCL3,TGFB1,TNFSF13B,TNFSF10,CXCL10,CCL2,CCL7
nrMa	Moderate	Toll-like receptor signaling pathway	0.511127	2.20357	0	0.00137613	104	28	CCL4L2,CCL3L1,CCL3L3,IL1B,CCL4,TNF,CCL3,CCL5,IL6,NFKB1,FOS,TRAF3,PIK3CB,MAPK14,LY96,MAP2K7,TBK1,CCL4L1,TAB2,MAPK1,CXCL11,STAT1,CD40,MAP3K8,IRF7,CD14,CXCL10,CD86
nrMa	Moderate	IL-17 signaling pathway	0.522456	2.22111	0	0.0020642	94	30	PTGS2,CCL20,LCN2,TNFAIP3,IL1B,TNF,HSP90AA1,FOSB,IL6,MMP1,NFKB1,MMP9,FOS,HSP90AB1,SRSF1,CSF3,TRAF3,MAPK14,TBK1,TAB2,MAPK1,MUC5AC,TRAF4,FOSL1,CXCL3,JUND,CXCL10,S100A8,CCL2,CCL7
nrMa	Moderate	Complement and coagulation cascades	-0.533527	-2.06614	0	0.0107221	85	23	F3,A2M,F13A1,CD46,PLAU,ITGB2,PROCR,VSIG4,C2,THBD,CD59,C1QC,TFPI,ITGAX,C1QB,PLAUR,C5AR1,SERPINB2,C1QA,SERPINA1,SERPING1,CFD,CLU
nrMa	Moderate	Intestinal immune network for IgA production	-0.551098	-1.86084	0.00557621	0.0365527	49	14	IL6,HLA-DOA,CXCL12,HLA-DMA,HLA-DQA1,HLA-DQB1,CD40,HLA-DPA1,TGFB1,TNFSF13B,ITGA4,CD86,HLA-DRB1,HLA-DQA2
nrMa	Moderate	Cytosolic DNA-sensing pathway	0.511552	1.76875	0.0234742	0.0464444	63	15	CCL4L2,IL1B,CCL4,CCL5,IL6,NFKB1,IL18,TBK1,CCL4L1,POLR1D,POLR2E,TREX1,PYCARD,IRF7,CXCL10
nrMa	Moderate	Cytokine receptors	-0.498328	-1.6387	0.0386029	0.0821217	112	13	RELT,IL13RA1,CCR1,SIGIRR,IL3RA,CCRL2,IFNGR1,IL1R2,CD40,GPR35,TNFRSF18,CSF2RA,TNFRSF12A
nrMa	Moderate	C-type lectin receptor signaling pathway	0.349261	1.55169	0.057377	0.0834525	104	32	PTGS2,IL23A,IL1B,TNF,NLRP3,IL6,NFKB1,ITPR2,PIK3CB,PLK3,CLEC4D,MAPK14,NFATC3,CBLB,SYK,NFKB2,ITPR1,RAF1,MAPK1,STAT1,CALM2,STAT2,LSP1,BCL10,HRAS,BCL3,RHOA,EGR2,FCER1G,IRF1,PYCARD,CLEC7A
nrMa	Moderate	Chemokine signaling pathway	0.348125	1.61863	0.0183066	0.0840128	189	45	CCL4L2,CCL20,CCL3L1,CCL3L3,CCL4,CCL3,CCL5,NFKB1,SOS1,NCF1,FOXO3,CRK,PIK3CB,SOS2,PRKCB,GNB4,PRKACB,SHC1,CCL24,RAF1,CCL4L1,MAPK1,VAV3,CXCL11,CCL13,CXCL14,CXCL12,GRB2,CDC42,ARRB2,STAT1,CXCL16,CCR1,STAT2,WAS,HRAS,RHOA,GNG5,CXCL3,RAC2,GNB2,CXCL10,RASGRP2,CCL2,CCL7
nrMa	Moderate	NOD-like receptor signaling pathway	0.321999	1.56434	0.0228311	0.0934049	181	47	TNFAIP3,BIRC3,IL1B,TNF,NLRP3,HSP90AA1,P2RX7,CCL5,IL6,NFKB1,GBP3,IL18,HSP90AB1,TRAF3,JAK1,ITPR2,XIAP,MAPK14,TRPM2,TRPM7,NEK7,DHX33,SUGT1,TANK,ITPR1,TBK1,TAB2,MAPK1,RNASEL,STAT1,GBP2,CARD16,STAT2,TXNIP,TXN2,PKN1,RHOA,TXN,CXCL3,VDAC2,GBP1,GBP5,GABARAP,PYCARD,CYBA,IRF7,CCL2
nrMa	Moderate	Antigen processing and presentation	-0.380335	-1.64961	0.0197133	0.101698	78	32	HSPA1A,HSPA1B,HSPA6,TNF,HSP90AA1,CREB1,HSPA8,CIITA,HSP90AB1,HSPA5,CANX,HLA-DOA,RFX5,HSPA2,TAPBP,HLA-DMA,HLA-DQA1,HLA-DQB1,RFXANK,HLA-DPA1,HLA-A,HLA-E,B2M,CTSL,PSME1,CD74,PSME2,HLA-B,HLA-DRB1,HLA-C,IFI30,HLA-DQA2
nrMa	Moderate	Natural killer cell mediated cytotoxicity	-0.356132	-1.46865	0.0974359	0.177792	134	26	TNF,SOS1,PIK3CB,SOS2,PRKCB,SYK,SHC1,RAF1,MAPK1,VAV3,ULBP2,CD244,GRB2,ITGB2,IFNGR1,HRAS,ICAM2,HLA-A,HLA-E,RAC2,HCST,TNFSF10,TYROBP,FCER1G,HLA-B,HLA-C
nrMa	Moderate	RIG-I-like receptor signaling pathway	-0.382838	-1.22151	0.260456	0.244748	70	12	TNF,NFKB1,TRAF3,MAPK14,IFIH1,TANK,MAP3K1,TBK1,PIN1,IRF7,ISG15,CXCL10
nrMa	Moderate	Fc gamma R-mediated phagocytosis	-0.30179	-1.23439	0.20471	0.256161	93	26	MARCKS,PLD1,NCF1,CRK,PIK3CB,ASAP1,PRKCB,INPP5D,LIMK2,SYK,RAF1,MAPK1,VAV3,CDC42,WAS,ARPC3,ARPC1A,BIN1,FCGR1A,ARPC4,ARF6,SPHK1,ARPC1B,RAC2,CFL1,MARCKSL1
nrMa	Moderate	Th1 and Th2 cell differentiation	-0.319638	-1.24757	0.20071	0.268161	92	20	NFKB1,FOS,NOTCH2,STAT5A,JAK1,MAPK14,NFKBIE,MAML2,NFATC3,DLL1,HLA-DOA,MAPK1,STAT1,HLA-DMA,HLA-DQA1,IFNGR1,HLA-DQB1,HLA-DPA1,HLA-DRB1,HLA-DQA2
nrMa	Moderate	Platelet activation	-0.370618	-1.32642	0.136691	0.292909	124	17	PPP1R12A,ITPR2,PIK3CB,MAPK14,SYK,PRKACB,ITPR1,MAPK1,GP9,ACTG1,VAMP8,RHOA,MYL12B,MYL12A,FCER1G,ACTB,RASGRP2
nrMa	Moderate	B cell receptor signaling pathway	-0.29901	-1.25188	0.18662	0.298514	82	26	NFKB1,PIK3AP1,FOS,LILRB3,SOS1,PIK3CB,SOS2,NFKBIE,PRKCB,INPP5D,NFATC3,SYK,RAF1,CD22,MAPK1,VAV3,LILRB5,GRB2,BCL10,CD72,HRAS,RAC2,CD81,LILRA2,LILRA5,IFITM1
nrMa	Moderate	Hematopoietic cell lineage	-0.307281	-1.26874	0.196396	0.320828	99	26	IL1A,IL1B,TNF,IL6,CSF3,CSF1R,HLA-DOA,CSF1,CD22,CD1C,GP9,HLA-DMA,HLA-DQA1,IL3RA,HLA-DQB1,IL1R2,HLA-DPA1,CD59,FCGR1A,CD1D,ANPEP,CSF2RA,ITGA4,CD14,HLA-DRB1,HLA-DQA2
nrMa	Moderate	Leukocyte transendothelial migration	-0.273819	-1.1082	0.329787	0.329299	112	25	MMP9,NCF1,PIK3CB,MAPK14,CTNNA1,PRKCB,ARHGAP5,CTNND1,MMP2,VAV3,CLDN23,CLDN7,CXCL12,CDC42,ITGB2,ACTG1,CD99,RHOA,MYL12B,RAC2,MYL12A,CTNNB1,ITGA4,CYBA,ACTB
nrMa	Moderate	Th17 cell differentiation	0.271094	1.15388	0.266667	0.357235	107	27	IL23A,IL1B,HSP90AA1,IL6,NFKB1,FOS,HSP90AB1,STAT5A,JAK1,RXRA,MAPK14,NFKBIE,TGFBR1,SMAD4,NFATC3,HLA-DOA,MAPK1,STAT1,HLA-DMA,RARA,HLA-DQA1,IFNGR1,HLA-DQB1,HLA-DPA1,TGFB1,HLA-DRB1,HLA-DQA2
nrMa	Moderate	T cell receptor signaling pathway	0.26004	1.00403	0.451327	0.495981	104	21	TNF,NFKB1,FOS,SOS1,PIK3CB,SOS2,MAPK14,NFKBIE,NFATC3,CBLB,PDPK1,MAP2K7,RAF1,MAPK1,VAV3,GRB2,CDC42,BCL10,HRAS,RHOA,MAP3K8
nrMa	Moderate	Fc epsilon RI signaling pathway	0.232584	0.865322	0.580275	0.623181	68	18	TNF,ALOX5AP,SOS1,PIK3CB,SOS2,MAPK14,INPP5D,SYK,PDPK1,MAP2K7,RAF1,MAPK1,VAV3,FCER1A,GRB2,HRAS,RAC2,FCER1G
pDC	Critical	Antigen processing and presentation	0.640615	2.55775	0	0	78	21	HLA-DRA,HLA-DMB,CD4,HLA-DPB1,CIITA,HLA-DQB1,CTSB,CD74,HLA-DRB1,HLA-DPA1,HLA-DQA1,LGMN,HLA-DOA,HSP90AA1,HLA-DMA,CTSS,HSP90AB1,PSME3,HLA-B,HLA-DOB,HLA-DQA2
pDC	Critical	Hematopoietic cell lineage	0.584015	2.38412	0	0	99	22	HLA-DRA,IL3RA,HLA-DMB,CD4,HLA-DPB1,HLA-DQB1,HLA-DRB1,HLA-DPA1,HLA-DQA1,CD36,TFRC,HLA-DOA,CD37,CSF2RA,ITGA4,HLA-DMA,CSF1R,IL4R,CD59,IL7R,HLA-DOB,HLA-DQA2
pDC	Critical	Intestinal immune network for IgA production	0.500157	1.8806	0.0059453	0.0268583	49	18	HLA-DRA,HLA-DMB,HLA-DPB1,HLA-DQB1,HLA-DRB1,HLA-DPA1,HLA-DQA1,TNFSF13B,HLA-DOA,ICOSLG,ITGA4,PIGR,HLA-DMA,TGFB1,CXCR4,TNFRSF17,HLA-DOB,HLA-DQA2
pDC	Critical	Th1 and Th2 cell differentiation	0.424931	1.89965	0.00453515	0.0278144	92	31	HLA-DRA,HLA-DMB,CD4,HLA-DPB1,HLA-DQB1,HLA-DRB1,HLA-DPA1,HLA-DQA1,STAT6,HLA-DOA,JAK3,NFKB1,JAK1,NOTCH2,IL2RG,IKBKB,MAPK1,STAT1,HLA-DMA,JAK2,NFKBIE,STAT5A,PPP3CA,MAML3,IL4R,JAG1,GATA3,MAPK13,HLA-DOB,JUN,HLA-DQA2
pDC	Critical	Th17 cell differentiation	0.375285	1.8205	0.00878156	0.0321256	107	40	HLA-DRA,HLA-DMB,CD4,HLA-DPB1,HLA-DQB1,TGFBR2,HLA-DRB1,HLA-DPA1,HLA-DQA1,STAT6,HLA-DOA,HSP90AA1,JAK3,NFKB1,JAK1,SMAD4,IL2RG,IL6ST,IKBKB,SMAD3,MAPK1,SMAD2,STAT1,RUNX1,HLA-DMA,TGFB1,IRF4,JAK2,NFKBIE,STAT3,HSP90AB1,TGFBR1,STAT5A,PPP3CA,IL4R,GATA3,MAPK13,HLA-DOB,JUN,HLA-DQA2
pDC	Critical	Platelet activation	0.368938	1.64008	0.0191226	0.0985672	124	31	VAMP8,MYL12A,GNAQ,FERMT3,PTGIR,LYN,ROCK1,MYL12B,PIK3CG,PPP1R12A,SNAP23,GNAI2,ITPR1,ITPR2,BTK,RASGRP2,MAPK1,SRC,TLN1,APBB1IP,ADCY7,PIK3R1,PLCB3,GNAI3,PLA2G4C,PRKCI,PRKACB,PIK3CB,MYLK,RAP1B,MAPK13
pDC	Critical	Cytokine receptors	0.364924	1.46801	0.0852341	0.219932	112	21	IL3RA,CXCR3,TNFRSF21,CSF2RB,IL18R1,RELT,CSF2RA,IL10RA,IL2RG,IL6ST,IFNLR1,TNFRSF1B,CCR5,CCR2,TNFRSF1A,CXCR4,IL4R,TNFRSF18,TNFRSF17,IL7R,CD27
pDC	Critical	Natural killer cell mediated cytotoxicity	0.349007	1.27268	0.184442	0.456069	134	17	GZMB,TYROBP,PRKCA,PTPN11,PRKCB,BID,MAPK1,VAV3,BRAF,RAC1,PIK3R1,HCST,RAF1,PIK3CB,PPP3CA,GRB2,HLA-B
pDC	Critical	Cytokines and growth factors	0.384257	1.15663	0.281541	0.509382	238	9	LTB,VEGFB,TNFSF13B,CCL5,TGFB1,IL18,IL1RN,CCL3,CCL4
pDC	Critical	C-type lectin receptor signaling pathway	0.272017	1.15931	0.30485	0.555105	104	26	RELB,CALM2,NFKB1,NFKB2,PTPN11,MAPKAPK2,ITPR1,MALT1,IKBKB,ITPR2,MDM2,MAPK1,SRC,STAT1,CYLD,PYCARD,PIK3R1,PRKCD,CASP8,CBLB,BCL3,RAF1,PIK3CB,PPP3CA,MAPK13,JUN
pDC	Critical	Leukocyte transendothelial migration	0.270296	1.17795	0.274136	0.575989	112	27	CYBB,MYL12A,ROCK1,PRKCA,MYL12B,EZR,PTPN11,PRKCB,GNAI2,ARHGAP5,ITGA4,VAV3,ACTN4,RASSF5,RAC1,CTNND1,PIK3R1,CXCR4,VCL,CTNNB1,GNAI3,CD99,CLDN7,PIK3CB,RAP1B,MAPK13,NCF4
pDC	Critical	NOD-like receptor signaling pathway	0.225924	1.05012	0.417793	0.592526	181	37	CYBB,CTSB,IRF7,TNFAIP3,DNM1L,HSP90AA1,NFKB1,IFI16,JAK1,ITPR1,IKBKB,ITPR2,MAPK1,CCL5,STAT1,TRPM2,TRPM7,ATG12,DHX33,PYCARD,PKN2,ANTXR2,PLCB3,PRKCD,GABARAPL1,GABARAP,BIRC3,HSP90AB1,CASP8,TXN,IRAK4,CARD6,IL18,ATG16L1,GBP1,MAPK13,JUN
pDC	Critical	Chemokine signaling pathway	0.220407	1.06729	0.391257	0.610004	189	42	CXCR3,PREX1,LYN,ROCK1,PIK3CG,JAK3,NFKB1,GNB4,PRKCB,GNAI2,IKBKB,RASGRP2,MAPK1,SRC,VAV3,CCL5,STAT1,BRAF,RAC1,JAK2,GNB1,CCR5,ADCY7,PIK3R1,ELMO1,CCR2,DOCK2,PLCB3,CXCR4,PRKCD,STAT3,GNAI3,CRKL,CRK,PRKACB,RAF1,PIK3CB,HCK,GRB2,RAP1B,CCL3,CCL4
pDC	Critical	IL-17 signaling pathway	0.288345	1.00209	0.455712	0.624184	94	14	TRAF4,LCN2,TNFAIP3,S100A7,HSP90AA1,NFKB1,IKBKB,MAPK1,HSP90AB1,CASP8,MAPK13,S100A9,JUN,S100A8
pDC	Critical	Fc epsilon RI signaling pathway	0.231874	0.871537	0.608091	0.694357	68	17	ALOX5AP,LYN,PRKCA,FCER1A,BTK,MAPK1,VAV3,RAC1,PDPK1,PIK3R1,MAP2K6,INPP5D,PLA2G4C,RAF1,PIK3CB,GRB2,MAPK13
pDC	Critical	Cytosolic DNA-sensing pathway	0.283955	0.897868	0.568681	0.697793	63	10	IRF7,NFKB1,ADAR,IKBKB,CCL5,TREX1,PYCARD,POLR3A,IL18,CCL4
pDC	Critical	B cell receptor signaling pathway	0.219378	0.912346	0.558789	0.723174	82	25	LILRA4,LILRB4,LYN,PIK3AP1,NFKB1,PRKCB,MALT1,IKBKB,BTK,BLNK,MAPK1,VAV3,LILRB1,RAC1,PIK3R1,NFKBIE,INPP5D,RAF1,PIK3CB,PPP3CA,GRB2,CD79B,JUN,FCGR2B,CD79A
pDC	Critical	RIG-I-like receptor signaling pathway	0.27057	0.818133	0.676471	0.726187	70	9	IRF7,NFKB1,IKBKB,ATG12,CYLD,DDX3X,CASP8,RNF125,MAPK13
pDC	Critical	Toll-like receptor signaling pathway	-0.225026	-1.13964	0.25641	0.818182	104	18	IRF7,TLR7,NFKB1,IKBKB,MAPK1,CCL5,STAT1,RAC1,PIK3R1,MAP2K6,CASP8,IRAK4,PIK3CB,MAPK13,LY96,CCL3,CCL4,JUN
pDC	Critical	Fc gamma R-mediated phagocytosis	-0.113229	-0.717468	0.869863	0.855708	93	29	GSN,ARPC1B,LYN,PRKCA,ARPC4,PIP5K1A,PRKCB,WASF2,MAPK1,VAV3,RAC1,WASF1,PIK3R1,DOCK2,PRKCD,CFL1,INPP5D,ARPC5,RPS6KB1,CRKL,CRK,PLA2G4C,SPHK1,RAF1,PIK3CB,PTPRC,HCK,FCGR2B,MARCKS
pDC	Critical	Complement and coagulation cascades	-0.282117	-0.889823	0.558824	0.908562	85	7	THBD,PROC,SERPING1,SERPINF2,TFPI,CD59,CLU
pDC	Critical	T cell receptor signaling pathway	0.15251	0.578158	0.938875	0.930665	104	19	CD4,PAK2,NFKB1,MALT1,IKBKB,MAPK1,VAV3,DLG1,PDPK1,PIK3R1,NFKBIE,CBLB,RAF1,PIK3CB,PTPRC,PPP3CA,GRB2,MAPK13,JUN
pDC	Moderate	Complement and coagulation cascades	-0.851852	-1.45734	0.0460526	0.200687	85	2	SERPING1,PLAU
pDC	Moderate	Hematopoietic cell lineage	-0.964286	-1.24929	0.0682819	0.305255	99	1	HLA-DQA2
pDC	Moderate	Th17 cell differentiation	-0.703704	-1.18177	0.235789	0.315113	107	2	TGFB1,HLA-DQA2
pDC	Moderate	Intestinal immune network for IgA production	-0.703704	-1.19623	0.234273	0.363348	49	2	TGFB1,HLA-DQA2
pDC	Moderate	Antigen processing and presentation	-0.964286	-1.26142	0.0663984	0.371798	78	1	HLA-DQA2
pDC	Moderate	Th1 and Th2 cell differentiation	-0.964286	-1.26469	0.0533881	0.511223	92	1	HLA-DQA2
pDC	Moderate	Cytokines and growth factors	-0.678571	-0.878904	0.645435	0.78313	238	1	TGFB1
pDC	Moderate	Platelet activation	-0.535714	-0.702718	0.917695	0.909955	124	1	TLN1
rMa	Critical	Antigen processing and presentation	0.77216	2.32408	0	0	78	47	CTSB,HLA-DRB1,HSPA1A,HLA-DPA1,IFI30,HLA-DQA1,HLA-DQB1,HSP90AA1,HLA-DRA,CTSL,CALR,CTSS,CD74,PDIA3,HLA-DRB5,HLA-B,HSPA5,HLA-DPB1,TAPBP,HLA-DMB,CANX,HSPA1B,HLA-DMA,CIITA,HLA-C,TAP1,B2M,HLA-A,TNF,CD4,PSME2,HLA-E,HLA-DOA,LGMN,HLA-F,RFX5,HSPA4,HSP90AB1,HLA-DOB,NFYC,HSPA8,CREB1,PSME1,PSME3,RFXANK,HSPA6,HLA-DQA2
rMa	Critical	Th1 and Th2 cell differentiation	0.565042	1.74607	0	0	92	59	HLA-DRB1,FOS,HLA-DPA1,HLA-DQA1,NFKB1,HLA-DQB1,HLA-DRA,NFKBIA,HLA-DRB5,JUN,RUNX3,HLA-DPB1,HLA-DMB,RBPJ,HLA-DMA,IFNGR1,IL2RG,IFNGR2,CD4,JAK1,STAT1,HLA-DOA,STAT5A,STAT6,IL4R,NOTCH2,NFKBIE,STAT4,JAK2,RELA,IKBKB,MAPK1,MAML2,TYK2,NFKBIB,NOTCH1,IL2RA,STAT5B,MAPK14,HLA-DOB,PPP3R1,MAF,JAK3,PPP3CA,NFATC2,MAML1,JAG1,PPP3CB,MAML3,CHUK,DLL4,NFATC3,IKBKG,MAPK8,DLL1,PPP3CC,MAPK13,LCK,HLA-DQA2
rMa	Critical	Intestinal immune network for IgA production	0.686318	1.95748	0	0	49	30	HLA-DRB1,HLA-DPA1,HLA-DQA1,HLA-DQB1,HLA-DRA,CD86,HLA-DRB5,HLA-DPB1,HLA-DMB,HLA-DMA,TNFSF13B,ITGA4,CD40,CD80,TGFB1,LTBR,HLA-DOA,ICOSLG,CXCR4,IL15,ITGB7,HLA-DOB,PIGR,IL15RA,IL6,IL10,TNFRSF17,TNFRSF13B,TNFRSF13C,HLA-DQA2
rMa	Critical	IL-17 signaling pathway	0.561943	1.70764	0	0	94	55	IL1B,FOS,CXCL10,HSP90B1,NFKB1,HSP90AA1,NFKBIA,CEBPB,TNFAIP3,JUN,FOSB,LCN2,CCL17,JUND,CCL2,S100A7,TNF,MMP9,CXCL2,MAPK6,TAB2,S100A9,RELA,CXCL3,IKBKB,TBK1,IL17RA,MAPK1,GSK3B,PTGS2,CASP3,TRADD,ELAVL1,HSP90AB1,ANAPC5,MAPK14,TAB3,CXCL1,USP25,SRSF1,CASP8,TRAF6,CHUK,IL6,TRAF2,TRAF3,IKBKG,TRAF5,MAPK8,MAP3K7,MUC5B,IKBKE,CCL7,MAPK13,S100A8
rMa	Critical	Th17 cell differentiation	0.598354	1.85993	0	0	107	70	IL1B,HLA-DRB1,FOS,HLA-DPA1,HLA-DQA1,NFKB1,HLA-DQB1,HSP90AA1,HLA-DRA,NFKBIA,HLA-DRB5,JUN,HLA-DPB1,HLA-DMB,HIF1A,AHR,HLA-DMA,IFNGR1,IRF4,IL2RG,IFNGR2,IL6ST,STAT3,CD4,RUNX1,JAK1,TGFB1,STAT1,HLA-DOA,STAT5A,IL6R,STAT6,IL4R,NFKBIE,JAK2,RELA,IKBKB,MAPK1,IL27RA,TGFBR1,TGFBR2,TYK2,NFKBIB,SMAD4,IL1R1,HSP90AB1,IL2RA,STAT5B,MAPK14,HLA-DOB,PPP3R1,SMAD2,MTOR,JAK3,PPP3CA,NFATC2,IL21R,PPP3CB,CHUK,IL6,RXRA,RXRB,N…
rMa	Critical	Cytokines and growth factors	0.576892	1.71894	0	0	238	48	IL1B,CCL22,CCL4,CXCL10,IL1RN,CCL19,CCL3,TNFSF13B,VEGFA,CCL17,CCL2,IL18,CXCL16,TNF,GAS6,TGFB1,CXCL2,CCL5,TNFSF10,CXCL3,IL15,INHBA,CXCL11,CD70,VEGFB,PDGFB,TNFSF12,TNFSF9,TNFSF15,CXCL1,CXCL13,CXCL9,IL32,CCL4L2,IL6,CCL3L1,CSF1,OSM,CLCF1,CCL24,GDF15,PDGFA,CCL7,IL27,FGF11,CCL1,IL10,HGF
rMa	Critical	Hematopoietic cell lineage	0.63016	1.90131	0	0	99	54	IL1B,IL7R,HLA-DRB1,CSF2RA,HLA-DPA1,HLA-DQA1,HLA-DQB1,HLA-DRA,HLA-DRB5,HLA-DPB1,HLA-DMB,CD44,TFRC,HLA-DMA,CD14,CD1C,ITGA4,CSF1R,TNF,CD4,CD55,HLA-DOA,CD9,CD59,IL6R,FLT3,FCGR1A,IL4R,ITGA5,CD36,ANPEP,CD33,ITGAM,CD1D,IL1R1,IL3RA,IL2RA,HLA-DOB,CD38,CD5,CD7,IL1R2,CD1E,CD2,IL6,CSF1,CSF3R,CD1B,ITGA2,ITGA6,CD19,MS4A1,HLA-DQA2,CD37
rMa	Critical	Complement and coagulation cascades	0.672059	1.93159	0	0	85	29	C1QA,C1QB,C1QC,ITGB2,A2M,C3,ITGAX,C5AR1,CD46,SERPINA1,PLAUR,CD55,CD59,SERPING1,C3AR1,VSIG4,ITGAM,CLU,TFPI,CFD,PLAU,THBD,C2,PLAT,SERPINE1,PROCR,CFH,C5,F5
rMa	Critical	Chemokine signaling pathway	0.518368	1.66531	0	0	189	112	CCL22,CCL4,CXCL10,NFKB1,NFKBIA,CCR7,CCL19,RAP1B,GNAI2,HCK,PAK1,GNG5,RAC1,CCL3,CCL17,CCL2,LYN,ROCK1,CXCL16,SRC,GRB2,STAT3,CDC42,MAP2K1,CRK,ARRB2,STAT1,GNB4,DOCK2,CCR1,PTK2B,RHOA,CXCL2,CCL5,GNB1,FGR,GNB2,CXCR4,PIK3R5,WAS,ADCY7,STAT2,JAK2,KRAS,RELA,CXCL3,ROCK2,CX3CR1,ELMO1,IKBKB,GNAI3,PIK3R1,RAP1A,CXCL11,SOS1,CCR6,MAPK1,PREX1,GSK3B,PRKACA,NRAS,ADCY3,NFKBIB,VAV3,CCR5,GNG10,STAT5B,PIK3CA,BRAF,PLCB2,PI…
rMa	Critical	C-type lectin receptor signaling pathway	0.535146	1.68206	0	0	104	76	IL1B,CCL22,NFKB1,NFKBIA,FCER1G,JUN,MALT1,PAK1,CLEC7A,CCL17,BCL3,PYCARD,SRC,LSP1,TNF,CASP1,RELB,CYLD,ITPR2,CALM1,NFKB2,STAT1,RHOA,MRAS,ITPR1,NLRP3,CALM3,BCL10,EGR2,IRF1,STAT2,MDM2,KRAS,SYK,RELA,MAPKAPK2,IKBKB,PLK3,PIK3R1,MAPK1,PTGS2,NRAS,CBLB,CALM2,PTPN11,CARD9,PIK3CA,MAPK14,PPP3R1,PIK3CB,PPP3CA,NFATC2,HRAS,RAF1,CASP8,EGR3,PPP3CB,RRAS,AKT3,IRF9,CHUK,AKT2,IL6,NFATC3,CLEC4E,PRKCD,PIK3R3,IKBKG,PIK3CD…
rMa	Critical	Leukocyte transendothelial migration	0.541332	1.65724	0.00102564	9.22594e-05	112	59	ITGB2,CYBB,CYBA,ICAM1,RAP1B,GNAI2,RAC1,ITGB1,ITGA4,CTNNA1,ROCK1,CTNNB1,CD99,ACTN1,MSN,CDC42,CTNND1,EZR,NCF2,VASP,RASSF5,MMP9,ACTB,MYL12B,PTK2B,RHOA,CXCR4,ARHGAP5,ROCK2,GNAI3,MYL12A,PIK3R1,RAP1A,ITGAM,ACTN4,VAV3,ACTG1,PTPN11,F11R,PIK3CA,ARHGAP35,MAPK14,PRKCA,PIK3CB,VAV1,VCL,CLDN7,PTK2,CLDN3,PXN,ITGAL,MYLPF,PIK3R3,PIK3CD,GNAI1,OCLN,MAPK13,CLDN11,RAC2
rMa	Critical	NOD-like receptor signaling pathway	0.491954	1.58856	0	0.00101485	181	122	CTSB,IL1B,BIRC3,NFKB1,HSP90AA1,NFKBIA,CYBB,TXN,TNFAIP3,CYBA,JUN,GBP4,GBP5,GBP2,BIRC2,GBP1,NAMPT,CCL2,IL18,CARD16,IFNAR1,YWHAE,VDAC1,PYCARD,RIPK2,TNF,CASP1,XIAP,JAK1,GABARAP,ITPR2,P2RX7,STAT1,TANK,RHOA,GABARAPL2,CXCL2,CCL5,ITPR1,ATG12,NLRP3,TRPM7,DNM1L,GABARAPL1,MYD88,TAB2,STAT2,PKN2,SUGT1,RELA,CXCL3,IKBKB,TBK1,VDAC2,TLR4,MAPK1,ANTXR2,IFNAR2,TYK2,BCL2L1,NFKBIB,HSP90AB1,TRPV2,NAIP,CARD6,TP53BP1,CAR…
rMa	Critical	Fc gamma R-mediated phagocytosis	0.510569	1.568	0	0.00108251	93	64	GSN,PTPRC,MARCKS,FCGR2A,HCK,PAK1,RAC1,FCGR3A,ARPC5,LYN,SPHK1,ASAP1,CDC42,VASP,MAP2K1,ARPC1B,CRK,ARPC2,WASF2,DOCK2,CFL1,FCGR1A,ARPC4,ARPC3,WAS,ARF6,SYK,PIK3R1,MAPK1,MARCKSL1,DNM2,FCGR2B,VAV3,PIP5K1A,PIK3CA,RPS6KB1,PRKCA,PIK3CB,VAV1,ASAP2,GAB2,RAF1,LIMK1,PIP5K1C,LIMK2,INPPL1,AKT3,RPS6KB2,PRKCE,ARPC1A,AKT2,PLA2G4A,PRKCD,PIK3R3,PLD2,PIK3CD,AKT1,MYO10,SCIN,PLA2G4C,WASF3,PLD1,WASF1,RAC2
rMa	Critical	Natural killer cell mediated cytotoxicity	0.51344	1.5827	0	0.00108734	134	61	TYROBP,ITGB2,FCER1G,HLA-B,ICAM1,BID,IFNGR1,PAK1,RAC1,HLA-C,FCGR3A,HLA-A,GZMB,IFNGR2,IFNAR1,TNF,GRB2,LCP2,SH3BP2,MAP2K1,HCST,HLA-E,PTK2B,FYN,TNFSF10,KRAS,SYK,PIK3R1,HLA-F,SOS1,MAPK1,NRAS,CASP3,IFNAR2,VAV3,PTPN11,PIK3CA,BRAF,PRKCA,PPP3R1,PIK3CB,VAV1,TNFRSF10B,ARAF,PPP3CA,MAP2K2,NFATC2,FAS,HRAS,RAF1,SOS2,MICA,PPP3CB,PRF1,ITGAL,PIK3R3,PIK3CD,SHC1,PPP3CC,LCK,RAC2
rMa	Critical	Toll-like receptor signaling pathway	0.515757	1.58864	0	0.00109942	104	70	IL1B,SPP1,CCL4,FOS,CXCL10,NFKB1,NFKBIA,CD86,JUN,RAC1,CCL3,CD14,IFNAR1,CD40,MAP3K8,TNF,TLR2,MAP2K1,CD80,STAT1,CCL5,LY96,MYD88,TAB2,RELA,MAP2K3,IKBKB,PIK3R1,CXCL11,TBK1,TLR4,MAPK1,TLR1,IFNAR2,PIK3CA,MAP2K4,MAPK14,TOLLIP,PIK3CB,IRAK4,IRF7,MAP2K2,TLR6,IRF5,CASP8,TLR8,CXCL9,RIPK1,CCL4L2,AKT3,TRAF6,CHUK,AKT2,IL6,CCL3L1,MAP2K7,TRAF3,PIK3R3,TICAM1,IKBKG,TICAM2,PIK3CD,IRF3,AKT1,MAPK8,MAP3K7,IKBKE,TLR7,TLR…
rMa	Critical	Platelet activation	0.500159	1.54608	0.00101112	0.00190285	124	69	FCER1G,FCGR2A,RAP1B,GNAI2,ITGB1,TLN1,VAMP8,GNA13,LYN,ROCK1,SRC,PPP1CB,GNAQ,PPP1R12A,LCP2,PTGIR,VASP,ITPR2,TBXAS1,ACTB,MYL12B,RHOA,ITPR1,ORAI1,PIK3R5,FYN,ADCY7,FERMT3,SYK,ROCK2,GNAI3,MYL12A,PIK3R1,RAP1A,MAPK1,PRKACA,ADCY3,PPP1CA,ACTG1,APBB1IP,BTK,SNAP23,PIK3CA,ARHGAP35,MAPK14,PLCB2,PTGS1,PIK3CB,ARHGEF1,GNAS,PIK3CG,AKT3,PIK3R6,PLCB3,AKT2,PLA2G4A,P2RY1,PRKCI,STIM1,PIK3R3,PIK3CD,RASGRP1,AKT1,GNAI1,IT…
rMa	Critical	Cytokine receptors	0.487862	1.49517	0.0020202	0.00501457	112	53	IL7R,CSF2RA,CCR7,TNFRSF1B,IL10RA,TNFRSF4,IFNGR1,IL13RA1,IL2RG,IFNGR2,IFNAR1,RELT,CD40,IL6ST,TNFRSF18,LTBR,CSF2RB,IL6R,CCR1,TNFRSF1A,IL4R,CXCR4,GPR35,TNFRSF9,CX3CR1,IL17RA,CCR6,IL27RA,IL10RB,TNFRSF14,IL22RA2,IFNAR2,IL1R1,CCR5,IL3RA,IL2RA,TNFRSF12A,SIGIRR,CCRL2,TNFRSF10B,FAS,IL21R,CRLF2,IL1R2,TNFRSF11A,IL15RA,TNFRSF21,CSF3R,CCR2,TNFRSF17,TNFRSF13B,TNFRSF13C,CD27
rMa	Critical	Cytosolic DNA-sensing pathway	0.504017	1.47888	0.00510725	0.00569446	63	37	IL1B,CCL4,CXCL10,NFKB1,NFKBIA,IL18,PYCARD,CASP1,ADAR,CCL5,RELA,IKBKB,TBK1,POLR2E,POLR2L,NFKBIB,POLR3A,POLR2K,POLR1D,IRF7,POLR2H,POLR3D,DDX58,RIPK1,TREX1,CCL4L2,POLR2F,CHUK,IL6,POLR3E,POLR3F,IKBKG,IRF3,IKBKE,MAVS,ZBP1,AIM2
rMa	Critical	T cell receptor signaling pathway	0.440894	1.36114	0.0132789	0.0295376	104	65	FOS,NFKB1,PTPRC,NFKBIA,JUN,MALT1,PAK1,MAP3K8,TNF,GRB2,PAK2,CD4,CDC42,LCP2,MAP2K1,RHOA,NFKBIE,FYN,BCL10,KRAS,RELA,IKBKB,PIK3R1,SOS1,MAPK1,GSK3B,NRAS,CBLB,NFKBIB,VAV3,PIK3CA,MAPK14,PPP3R1,PDPK1,PIK3CB,VAV1,PPP3CA,MAP2K2,NFATC2,HRAS,RAF1,SOS2,PPP3CB,AKT3,NCK2,CHUK,AKT2,TEC,PDCD1,MAP2K7,NFATC3,PIK3R3,NCK1,IKBKG,PIK3CD,RASGRP1,AKT1,MAPK8,MAP3K7,CTLA4,PPP3CC,MAPK13,PAK4,IL10,LCK
rMa	Critical	B cell receptor signaling pathway	0.422755	1.29852	0.0433905	0.0591152	82	65	FOS,NFKB1,NFKBIA,JUN,LILRB4,DAPP1,LILRB2,MALT1,RAC1,LILRB1,LYN,CD81,GRB2,LILRA5,MAP2K1,NFKBIE,BCL10,RASGRP3,CD72,KRAS,SYK,RELA,IKBKB,PIK3R1,IFITM1,SOS1,MAPK1,GSK3B,PIK3AP1,NRAS,FCGR2B,NFKBIB,VAV3,BTK,PIK3CA,PPP3R1,LILRB3,PIK3CB,VAV1,PPP3CA,MAP2K2,NFATC2,HRAS,RAF1,LILRA3,LILRA4,SOS2,PPP3CB,INPPL1,LILRA2,AKT3,CHUK,AKT2,LILRA1,NFATC3,PIK3R3,IKBKG,PIK3CD,AKT1,PPP3CC,LILRA6,CD19,RAC2,CD79B,CD79A
rMa	Critical	RIG-I-like receptor signaling pathway	0.399067	1.17504	0.203854	0.18654	70	41	CXCL10,NFKB1,NFKBIA,TNF,IFIH1,CYLD,DDX3X,TANK,TRIM25,ATG12,MAP3K1,RELA,IKBKB,TBK1,TRADD,NFKBIB,ISG15,AZI2,MAPK14,PIN1,IRF7,CASP8,DDX58,RIPK1,OTUD5,TRAF6,RNF125,CHUK,DHX58,CASP10,TRAF2,SIKE1,TRAF3,IKBKG,IRF3,MAPK8,MAP3K7,ATG5,IKBKE,MAVS,MAPK13
rMa	Critical	Fc epsilon RI signaling pathway	0.388223	1.16438	0.21641	0.192776	68	43	FCER1A,FCER1G,RAC1,LYN,TNF,GRB2,LCP2,MAP2K1,ALOX5AP,FYN,ALOX5,KRAS,SYK,MAP2K3,PIK3R1,SOS1,MAPK1,NRAS,VAV3,BTK,PIK3CA,MAP2K4,MAPK14,PRKCA,PDPK1,PIK3CB,VAV1,MAP2K2,HRAS,GAB2,RAF1,SOS2,AKT3,AKT2,PLA2G4A,MAP2K7,PIK3R3,PIK3CD,AKT1,MAPK8,PLA2G4C,MAPK13,RAC2
rMa	Health	Antigen processing and presentation	0.976744	1.30335	0.0735586	0.492302	78	1	HSPA1A
rMa	Health	IL-17 signaling pathway	0.378318	1.03569	0.402597	0.561653	94	7	S100A9,S100A8,CEBPB,NFKBIA,IL1B,JUN,PTGS2
rMa	Health	Cytosolic DNA-sensing pathway	0.560976	1.13304	0.299658	0.613304	63	3	CCL4,NFKBIA,IL1B
rMa	Health	Toll-like receptor signaling pathway	0.428034	1.05446	0.379747	0.636557	104	5	CCL3,CCL4,NFKBIA,IL1B,JUN
rMa	Health	Chemokine signaling pathway	0.532032	1.17682	0.243942	0.683248	189	4	CCL3,CCL4,NFKBIA,GNB2
rMa	Health	RIG-I-like receptor signaling pathway	0.674419	0.893726	0.686316	0.717952	70	1	NFKBIA
rMa	Health	Hematopoietic cell lineage	0.534884	0.714259	0.942231	0.862515	99	1	IL1B
rMa	Health	Cytokines and growth factors	0.575	1.3072	0.181373	0.904066	238	4	CCL3,CCL4,OSM,IL1B
rMa	Health	B cell receptor signaling pathway	-0.333333	-0.579844	0.962306	0.97242	82	2	NFKBIA,JUN
rMa	Health	Complement and coagulation cascades	-0.55814	-0.735943	0.865731	1	85	1	VSIG4
rMa	Health	Cytokine receptors	-0.883721	-1.17327	0.23	1	112	1	TNFRSF14
rMa	Health	C-type lectin receptor signaling pathway	-0.35	-0.847621	0.592493	1	104	4	NFKBIA,IL1B,JUN,PTGS2
rMa	Health	Th17 cell differentiation	-0.341463	-0.720321	0.789082	1	107	3	NFKBIA,IL1B,JUN
rMa	Health	Leukocyte transendothelial migration	-0.697674	-0.912441	0.603696	1	112	1	ICAM1
rMa	Health	NOD-like receptor signaling pathway	-0.35	-0.838911	0.610667	1	181	4	NFKBIA,IL1B,JUN,NAMPT
rMa	Health	Natural killer cell mediated cytotoxicity	-0.697674	-0.931103	0.568093	1	134	1	ICAM1
rMa	Health	T cell receptor signaling pathway	-0.333333	-0.587993	0.926773	1	104	2	NFKBIA,JUN
rMa	Health	Th1 and Th2 cell differentiation	-0.333333	-0.596625	0.910913	1	92	2	NFKBIA,JUN
rMa	Moderate	B cell receptor signaling pathway	-0.707865	-1.76439	0.00395257	0.0885576	82	6	LILRA5,NFKBIA,CD81,CD79A,IFITM1,FOS
rMa	Moderate	Antigen processing and presentation	-0.661513	-1.63768	0.026465	0.0911023	78	6	HLA-DPB1,HSPA1B,HLA-B,IFI30,CTSL,HLA-DQA2
rMa	Moderate	IL-17 signaling pathway	-0.61942	-1.59164	0.0515654	0.0942833	94	7	LCN2,CCL17,NFKBIA,JUND,FOS,CEBPB,CXCL2
rMa	Moderate	Cytokines and growth factors	-0.573142	-1.63826	0.0346084	0.136653	238	9	CXCL9,IL32,IL18,CCL17,LTB,OSM,INHBA,IL1RN,CXCL2
rMa	Moderate	Th1 and Th2 cell differentiation	-0.670758	-1.44234	0.0639098	0.224142	92	4	HLA-DPB1,NFKBIA,FOS,HLA-DQA2
rMa	Moderate	Th17 cell differentiation	-0.670758	-1.40043	0.0934066	0.24735	107	4	HLA-DPB1,NFKBIA,FOS,HLA-DQA2
rMa	Moderate	NOD-like receptor signaling pathway	-0.475002	-1.19193	0.278863	0.322988	181	6	IL18,CASP1,IRF9,NFKBIA,IRF7,CXCL2
rMa	Moderate	Toll-like receptor signaling pathway	-0.518295	-1.20754	0.23221	0.328147	104	5	CXCL9,CD14,NFKBIA,IRF7,FOS
rMa	Moderate	Complement and coagulation cascades	-0.740358	-1.23108	0.182171	0.353467	85	2	ITGAX,PLAUR
rMa	Moderate	Intestinal immune network for IgA production	-0.718855	-1.21064	0.223077	0.353953	49	2	HLA-DPB1,HLA-DQA2
rMa	Moderate	T cell receptor signaling pathway	-0.738007	-1.23721	0.175758	0.380696	104	2	NFKBIA,FOS
rMa	Moderate	RIG-I-like receptor signaling pathway	-0.738007	-1.24858	0.184971	0.407479	70	2	NFKBIA,IRF7
rMa	Moderate	Hematopoietic cell lineage	-0.532512	-1.26275	0.189531	0.43668	99	5	HLA-DPB1,FCGR1A,CD14,MS4A1,HLA-DQA2
rMa	Moderate	Cytokine receptors	-0.464684	-0.993205	0.488806	0.591765	112	4	IL1RL1,TNFRSF12A,CCR1,CCRL2
rMa	Moderate	Chemokine signaling pathway	-0.378636	-0.934736	0.530534	0.637513	189	6	CXCL9,CCL17,CCR1,RASGRP2,NFKBIA,CXCL2
rMa	Moderate	Platelet activation	-0.523985	-0.858069	0.694882	0.705884	124	2	RASGRP2,FCER1G
rMa	Moderate	Cytosolic DNA-sensing pathway	-0.337237	-0.702889	0.833333	0.843363	63	4	IL18,CASP1,NFKBIA,IRF7
rMa	Moderate	C-type lectin receptor signaling pathway	0.269663	0.657679	0.84989	0.873809	104	6	CALM1,CCL17,CASP1,IRF9,FCER1G,NFKBIA
rMa	Moderate	Fc epsilon RI signaling pathway	0.646324	1.0855	0.362683	1	68	2	FCER1A,FCER1G
rMa	Moderate	Fc gamma R-mediated phagocytosis	0.533088	0.705964	0.945525	1	93	1	FCGR1A
rMa	Moderate	Natural killer cell mediated cytotoxicity	0.479159	0.921503	0.543578	1	134	3	GZMB,FCER1G,HLA-B
Secretory	Critical	Antigen processing and presentation	-0.605484	-2.465	0	0	78	39	HSPA2,CD4,CD8B,HSPA1B,HSP90AB1,CANX,HLA-C,RFXANK,TAPBP,CTSS,HLA-A,CTSL,HLA-F,HLA-DPA1,HLA-DQB1,HSPA8,HLA-G,CD8A,RFX5,TNF,HLA-DMB,CIITA,HLA-DRA,HLA-DRB1,LGMN,PDIA3,IFI30,HLA-E,HSPA6,CD74,CALR,HLA-DMA,HSPA5,HLA-DPB1,TAP1,HLA-DOA,HLA-DQA1,HLA-DRB5,HLA-DQA2
Secretory	Critical	Intestinal immune network for IgA production	-0.693308	-2.38846	0	0	49	19	PIGR,CCL28,CD80,ICOS,HLA-DPA1,HLA-DQB1,HLA-DMB,IL15RA,HLA-DRA,HLA-DRB1,TGFB1,HLA-DMA,TNFSF13B,HLA-DPB1,HLA-DOA,HLA-DQA1,CXCR4,HLA-DRB5,HLA-DQA2
Secretory	Critical	Cytokines and growth factors	-0.544158	-2.50848	0	0	238	61	CXCL6,CCL28,VEGFC,CCL26,IGF1,EFNA5,FGF13,IL18,FGF12,IGF2,TNFSF8,TNFSF11,IL16,CCL7,IFNL1,IL1A,BMP7,NTF4,FGF11,PDGFC,PPBP,CCL8,CLCF1,CXCL16,FGF2,CCL2,IL23A,CSF1,EFNA2,TNFSF14,TNFSF9,PGF,TNF,CX3CL1,LIF,CXCL1,TNFSF12,EFNB2,EFNB1,CCL5,TGFB1,OSM,CCL22,GAS6,CCL3,CCL3L1,BMP2,INHBB,TNFSF13B,CXCL14,IL1RN,IL1B,EFNA1,IL36G,CSF3,CCL20,CXCL9,IL32,CCL4,CXCL11,CXCL10
Secretory	Critical	Complement and coagulation cascades	-0.587212	-2.24071	0	0.000208855	85	28	PROC,ITGB2,C3,F2R,KLKB1,CR1L,VSIG4,C1QB,C3AR1,CD46,CR1,C1QC,CD59,CFH,CFB,C5AR1,F12,C1S,SERPINB2,THBD,C1R,ITGAX,SERPING1,PLAU,SERPINF2,SERPINA1,PLAT,PLAUR
Secretory	Critical	Toll-like receptor signaling pathway	-0.572584	-2.30169	0	0.000243665	104	33	PIK3R3,MAPK10,TLR1,MAPK9,CD80,MAP2K2,RELA,AKT1,IKBKG,PIK3CD,IRAK4,TICAM1,MAPK13,JUN,FADD,IRF3,TLR5,IRF5,TNF,CCL5,CD14,LY96,TLR2,STAT1,FOS,CCL3,CCL3L1,IL1B,IRF7,CXCL9,CCL4,CXCL11,CXCL10
Secretory	Critical	Hematopoietic cell lineage	-0.537669	-2.30326	0	0.000292398	99	44	CD36,CSF2RA,CD4,CR1L,MS4A1,CD8B,CD22,CD9,MME,CR1,CD3E,IL1A,IL3RA,CD59,CD7,CD3G,HLA-DPA1,ITGA1,HLA-DQB1,CD38,CSF1,IL1R1,CD3D,CD8A,IL6R,TNF,CD2,HLA-DMB,HLA-DRA,HLA-DRB1,CD44,ITGA2,CD14,IL7R,HLA-DMA,ITGA6,HLA-DPB1,IL1B,CSF3R,CSF3,HLA-DOA,HLA-DQA1,HLA-DRB5,HLA-DQA2
Secretory	Critical	Th1 and Th2 cell differentiation	-0.57845	-2.33161	0	0.000365497	92	35	NOTCH2,MAPK10,MAPK9,PPP3R1,ZAP70,CD4,CD247,RELA,IL2RB,CD3E,IKBKG,MAPK13,CD3G,JUN,HLA-DPA1,LCK,HLA-DQB1,JAK3,CD3D,NOTCH3,HLA-DMB,JAG1,HLA-DRA,HLA-DRB1,RUNX3,NOTCH1,STAT1,HLA-DMA,FOS,HLA-DPB1,IL2RG,HLA-DOA,HLA-DQA1,HLA-DRB5,HLA-DQA2
Secretory	Critical	Cytosolic DNA-sensing pathway	-0.616677	-2.1343	0.00149031	0.00146199	63	20	POLR2L,IL18,POLR3C,POLR3K,POLR3GL,POLR2E,RELA,PYCARD,IKBKG,AIM2,IRF3,CASP1,CCL5,POLR3D,DDX58,IL1B,ZBP1,IRF7,CCL4,CXCL10
Secretory	Critical	Cytokine receptors	-0.527731	-2.06752	0.00149254	0.00292398	112	33	CSF2RA,IL1RL1,LIFR,CXCR1,PRLR,IL22RA1,IL2RB,SIGIRR,IL3RA,CCR7,IL10RA,TNFRSF10B,TNFRSF14,ACKR4,TNFRSF10A,OSMR,IL1R1,CCRL2,IL6R,ACKR3,FAS,NGFR,IL15RA,CSF2RB,TNFRSF10C,IL7R,TNFRSF12A,TNFRSF18,CCR1,CSF3R,IL2RG,TNFRSF1B,CXCR4
Secretory	Critical	Th17 cell differentiation	-0.490113	-2.05848	0	0.00292398	107	43	RXRA,SMAD3,MAPK10,MAPK9,RUNX1,RORA,TGFBR2,PPP3R1,AHR,SMAD2,ZAP70,CD4,CD247,HSP90AB1,RELA,IL2RB,CD3E,IKBKG,MAPK13,CD3G,JUN,HLA-DPA1,LCK,HLA-DQB1,JAK3,IL23A,IL1R1,CD3D,IL6R,HLA-DMB,HLA-DRA,HLA-DRB1,TGFB1,STAT1,HLA-DMA,FOS,HLA-DPB1,IL1B,IL2RG,HLA-DOA,HLA-DQA1,HLA-DRB5,HLA-DQA2
Secretory	Critical	Chemokine signaling pathway	-0.434544	-2.01393	0.00133333	0.00318979	189	65	CXCL6,PIK3R3,CCL28,ADCY2,CCL26,VAV1,GNAI1,TIAM1,KRAS,PRKCB,RAP1A,LYN,ARRB2,PLCB4,PRKCD,PTK2,CXCR1,DOCK2,PIK3R5,WAS,ELMO1,CCL7,RELA,GNAI3,AKT1,CCR7,GSK3A,ITK,IKBKG,PIK3CD,GNAI2,PPBP,GNB4,CCL8,CXCL16,JAK3,CCL2,GNGT1,HCK,STAT2,RAC3,GNG4,CX3CL1,GNG2,ADCY7,CXCL1,ADCY3,CCL5,NCF1,FGR,CCL22,PREX1,STAT1,CCR1,CCL3,CCL3L1,SHC2,CXCL14,RAC2,CCL20,CXCL9,CXCR4,CCL4,CXCL11,CXCL10
Secretory	Critical	NOD-like receptor signaling pathway	-0.437038	-1.94796	0	0.00499513	181	57	CARD6,VDAC1,MAPK10,MAPK9,MFN1,IL18,MCU,PKN2,PLCB4,TAB3,PRKCD,XIAP,MEFV,CYBB,VDAC2,HSP90AB1,RELA,VDAC3,CASP4,CYBA,NOD2,PYCARD,TRPM2,IKBKG,IRAK4,TICAM1,MAPK13,ITPR2,TXNIP,JUN,AIM2,ATG16L1,CCL2,FADD,IRF3,STAT2,TNF,TRAF2,NLRP1,CXCL1,DEFB4A,CASP1,CARD16,CCL5,GSDMD,BIRC3,DEFB4B,STAT1,OAS2,OAS3,IL1B,GBP7,GBP1,IRF7,GBP2,GBP4,GBP5
Secretory	Critical	RIG-I-like receptor signaling pathway	-0.563635	-1.92229	0.008	0.00539811	70	20	MAPK10,MAPK9,CYLD,RELA,AZI2,PIN1,IKBKG,MAPK13,TRIM25,FADD,IRF3,TNF,TRAF2,IFIH1,DHX58,TRADD,DDX58,IRF7,ISG15,CXCL10
Secretory	Critical	IL-17 signaling pathway	-0.460459	-1.83835	0.00740741	0.0100251	94	34	MMP1,S100A7,CXCL6,MMP3,MAPK10,MAPK9,TAB3,HSP90AB1,CCL7,RELA,MMP9,IKBKG,MAPK13,JUN,MAPK7,CCL2,FADD,TNF,TRAF2,CXCL1,DEFB4A,PTGS2,FOSL1,CEBPB,HSP90B1,DEFB4B,FOS,S100A8,TRADD,IL1B,CSF3,MUC5B,CCL20,CXCL10
Secretory	Critical	Leukocyte transendothelial migration	-0.396281	-1.683	0.0130435	0.0269554	112	43	PIK3R3,CLDN22,MYLPF,VAV1,GNAI1,ARHGAP35,EZR,PRKCB,ITGB2,RAP1A,MYL12B,CTNND1,VASP,CD99,CTNNA1,PTPN11,ARHGAP5,PTK2,ACTN4,CYBB,ITGAL,CYBA,MMP9,ESAM,GNAI3,ITK,ACTN1,PIK3CD,GNAI2,MAPK13,RHOH,CLDN4,NCF2,NCF4,NCF1,CLDN23,MYL9,RAC2,ICAM1,CLDN3,MSN,CXCR4,CLDN10
Secretory	Critical	Fc epsilon RI signaling pathway	-0.493364	-1.68607	0.0315457	0.02846	68	19	PIK3R3,VAV1,KRAS,MAPK10,MAPK9,LYN,MAP2K2,AKT1,PIK3CD,MAPK13,SYK,RAC3,TNF,INPP5D,ALOX5,LCP2,RAC2,ALOX5AP,FCER1G
Secretory	Critical	Natural killer cell mediated cytotoxicity	-0.404553	-1.66433	0.0277372	0.0293258	134	38	PIK3R3,VAV1,KRAS,PRKCB,ITGB2,PPP3R1,PTPN11,ZAP70,SH2D1A,CD247,PRF1,MAP2K2,GZMB,HLA-C,ITGAL,PIK3CD,HLA-A,TNFRSF10B,HLA-F,FCGR3B,LCK,TNFRSF10A,SYK,MICA,HLA-G,SH3BP2,RAC3,TNF,FAS,CD48,RAET1L,HLA-E,SHC2,TYROBP,LCP2,RAC2,ICAM1,FCER1G
Secretory	Critical	C-type lectin receptor signaling pathway	-0.279564	-1.18164	0.278552	0.316033	104	44	PIK3R3,CLEC7A,CALML4,KRAS,MAPK10,MAPK9,CALM1,CYLD,ARHGEF12,PPP3R1,PRKCD,RRAS2,PTPN11,CLEC4D,RELA,EGR3,CALM3,AKT1,MDM2,PYCARD,IKBKG,PIK3CD,MAPK13,ITPR2,RELB,NFKB2,BCL3,JUN,MRAS,SYK,IL23A,STAT2,TNF,PTGS2,LSP1,CASP1,IRF1,RRAS,PLK3,CLEC4E,CCL22,STAT1,IL1B,FCER1G
Secretory	Critical	B cell receptor signaling pathway	-0.272696	-1.04437	0.398827	0.472222	82	29	PIK3R3,VAV1,KRAS,PRKCB,LYN,PPP3R1,LILRA4,CD79B,LILRA2,MAP2K2,CD22,LILRA1,RELA,DAPP1,AKT1,IKBKG,PIK3CD,PIK3AP1,JUN,SYK,LILRA5,RAC3,LILRB3,RASGRP3,INPP5D,CD81,FOS,IFITM1,RAC2
Secretory	Critical	Platelet activation	-0.235268	-0.921609	0.56	0.618933	124	35	PIK3R3,ADCY2,GNAI1,ARHGAP35,GNAQ,RAP1A,LYN,F2R,ARHGEF12,MYL12B,PLCB4,VASP,PPP1CC,COL3A1,APBB1IP,NOS3,PIK3R5,FERMT3,P2RX1,GP6,GNAI3,AKT1,PIK3CD,GNAI2,MAPK13,TLN1,ITPR2,SYK,ADCY7,RASGRP1,ADCY3,ITGA2,FCGR2A,LCP2,FCER1G
Secretory	Critical	Fc gamma R-mediated phagocytosis	-0.234042	-0.897738	0.590188	0.622598	93	28	PIK3R3,PIP5K1B,VAV1,GSN,PRKCB,LYN,PLD1,CFL2,ASAP2,PRKCD,VASP,LIMK2,DOCK2,WAS,ARF6,ARPC4,AKT1,PIK3CD,FCGR3B,SYK,HCK,PLA2G6,SPHK1,NCF1,INPP5D,FCGR2A,RAC2,PTPRC
Secretory	Critical	T cell receptor signaling pathway	-0.194542	-0.757323	0.78343	0.780702	104	32	PIK3R3,VAV1,KRAS,MAPK10,MAPK9,NCK2,PPP3R1,ZAP70,ICOS,CD4,CD247,MAP2K2,CD8B,NCK1,PDCD1,RELA,CD3E,AKT1,ITK,IKBKG,PIK3CD,MAPK13,CD3G,JUN,LCK,CD3D,CD8A,TNF,RASGRP1,FOS,LCP2,PTPRC
Secretory	Health	NOD-like receptor signaling pathway	-0.491128	-2.46943	0	0	181	30	IL18,TAB1,TRIP6,PRKCD,HSP90AA1,JAK1,MAPK1,STAT2,MAPK8,PKN2,MCU,STAT1,MFN1,TAB2,TXNIP,GABARAPL1,IFI16,CXCL3,TRPM7,NAMPT,PLCB1,TNFAIP3,GBP3,IFNAR1,GBP1,MAPK10,GBP2,GBP4,GBP5,CXCL2
Secretory	Health	Hematopoietic cell lineage	-0.630877	-2.22736	0.00207469	0.0125661	99	12	HLA-DQB1,CSF1,TFRC,ANPEP,IL6R,HLA-DMB,HLA-DQA2,CD55,HLA-DQA1,ITGA6,KIT,HLA-DRB5
Secretory	Health	IL-17 signaling pathway	-0.5049	-2.09694	0.00226244	0.0167548	94	19	MUC5B,IL17RC,JUND,FOSL1,HSP90AA1,MAPK1,MAPK8,HSP90B1,CCL20,TAB2,CXCL3,TNFAIP3,CXCL5,USP25,CASP3,MAPK10,PTGS2,CXCL2,CXCL10
Secretory	Health	Th17 cell differentiation	-0.447644	-1.95303	0.00660793	0.0309664	107	21	HLA-DQB1,TGFB1,HSP90AA1,JAK1,IL6ST,PPP3CA,MAPK1,MAPK8,MTOR,STAT1,PPP3R1,IL6R,HLA-DMB,HLA-DQA2,JAK2,RORA,HIF1A,HLA-DQA1,MAPK10,IFNGR1,HLA-DRB5
Secretory	Health	C-type lectin receptor signaling pathway	-0.433701	-1.92261	0.00668151	0.0312357	104	22	PLK3,PRKCD,PIK3R1,PPP3CA,ARHGEF12,MAPK1,STAT2,MAPK8,PLCG2,MDM2,STAT1,PPP3R1,BCL10,CBLB,PTPN11,NFKB2,MALT1,IRF1,CLEC7A,MAPK10,CALML3,PTGS2
Secretory	Health	Toll-like receptor signaling pathway	-0.468343	-1.84014	0.0172414	0.0332103	104	16	TLR5,TAB1,PIK3R1,MAP2K2,RAC1,MAPK1,MAPK8,MAP2K4,STAT1,TAB2,IFNAR1,MAP3K8,MAPK10,CXCL11,CXCL9,CXCL10
Secretory	Health	RIG-I-like receptor signaling pathway	-0.759449	-1.85463	0.0162272	0.0348773	70	5	MAPK8,CASP10,DDX3X,MAPK10,CXCL10
Secretory	Health	Intestinal immune network for IgA production	-0.600374	-1.86032	0.0145228	0.038895	49	8	HLA-DQB1,TGFB1,HLA-DMB,HLA-DQA2,IL15,CCL28,HLA-DQA1,HLA-DRB5
Secretory	Health	Complement and coagulation cascades	-0.492822	-1.6533	0.0478261	0.0734218	85	11	CFD,PROCR,F3,CD46,CFH,SERPING1,PLAU,CFB,CD55,CLU,PLAT
Secretory	Health	Chemokine signaling pathway	-0.317235	-1.65551	0.0295455	0.0797846	189	30	CCL26,PRKCB,ADCY2,ADCY9,GNAI2,BAD,PRKCD,PIK3R1,CCL27,CDC42,RAC1,GNGT1,MAPK1,STAT2,SOS1,LYN,SOS2,STAT1,CCL20,CXCL3,JAK2,BRAF,PLCB1,CXCL5,CCL28,CXCL11,GNG4,CXCL9,CXCL2,CXCL10
Secretory	Health	Th1 and Th2 cell differentiation	-0.343946	-1.49208	0.083691	0.124015	92	19	NOTCH1,HLA-DQB1,JAG2,NOTCH3,DLL1,DLL4,JAK1,PPP3CA,MAPK1,MAPK8,STAT1,PPP3R1,HLA-DMB,HLA-DQA2,JAK2,HLA-DQA1,MAPK10,IFNGR1,HLA-DRB5
Secretory	Health	Cytokines and growth factors	-0.294987	-1.49377	0.0848624	0.13431	238	34	CCL26,FGF9,NTF4,TNFSF12,IL18,TSLP,BDNF,CSF1,TGFB1,NRG2,PDGFA,VEGFB,FGF18,NTF3,TNFSF15,INHBB,BMP4,CCL27,TNFSF10,EGF,CCL20,EFNA5,VEGFA,IL15,CXCL3,BMP3,IL32,CXCL5,EFNA1,CCL28,CXCL11,CXCL9,CXCL2,CXCL10
Secretory	Health	T cell receptor signaling pathway	-0.343459	-1.38369	0.131991	0.165282	104	17	CDK4,PIK3R1,MAP2K2,CDC42,PPP3CA,MAPK1,PAK2,SOS1,MAPK8,FYN,SOS2,PPP3R1,BCL10,CBLB,MALT1,MAP3K8,MAPK10
Secretory	Health	Cytokine receptors	-0.393706	-1.38669	0.12743	0.175649	112	12	LEPR,GHR,IL17RC,IL6ST,LIFR,OSMR,IL6R,TNFRSF10A,IFNLR1,IFNAR1,IFNGR1,IL20RB
Secretory	Health	Antigen processing and presentation	-0.318535	-1.20011	0.24537	0.297397	78	14	HSPA2,HLA-DQB1,IFI30,HSPA6,NFYB,HLA-C,HSP90AA1,PDIA3,CTSS,HLA-DMB,HLA-DQA2,CD74,HLA-DQA1,HLA-DRB5
Secretory	Health	Cytosolic DNA-sensing pathway	-0.454594	-1.05625	0.406883	0.428593	63	4	POLR3K,IL18,POLR3GL,CXCL10
Secretory	Health	Natural killer cell mediated cytotoxicity	-0.221585	-0.984177	0.475556	0.460158	134	22	PRKCB,PRKCA,PIK3R1,MAP2K2,HLA-C,RAC1,TNFSF10,PPP3CA,MAPK1,SOS1,FYN,SOS2,PLCG2,PPP3R1,RAET1G,TNFRSF10A,PTPN11,ICAM1,BRAF,IFNAR1,CASP3,IFNGR1
Secretory	Health	Fc epsilon RI signaling pathway	-0.26019	-0.987388	0.445161	0.483107	68	14	PRKCA,PIK3R1,MAP2K2,RAC1,MAPK1,SOS1,LYN,MAPK8,MAP2K4,FYN,PLA2G4A,SOS2,PLCG2,MAPK10
Secretory	Health	B cell receptor signaling pathway	0.210663	0.76417	0.739212	0.731479	82	15	PRKCB,CD81,PIK3R1,MAP2K2,RAC1,PPP3CA,MAPK1,SOS1,LYN,DAPP1,SOS2,PLCG2,PPP3R1,BCL10,MALT1
Secretory	Health	Leukocyte transendothelial migration	0.194639	0.774698	0.724437	0.958935	112	19	PRKCB,PRKCA,GNAI2,PIK3R1,CTNNA1,CDC42,RAC1,CTNND1,ARHGAP5,ARHGAP35,ACTN4,ITGB1,PLCG2,RASSF5,CLDN3,ACTB,PTPN11,ICAM1,OCLN
Secretory	Health	Fc gamma R-mediated phagocytosis	0.260603	0.972882	0.471326	1	93	16	PRKCB,PRKCA,GSN,RPS6KB2,PRKCD,PIK3R1,MARCKS,ARPC1B,ARPC3,CDC42,RAC1,MAPK1,LYN,PLA2G4A,PLCG2,PIP5K1A
Secretory	Health	Platelet activation	0.205046	0.795974	0.707106	1	124	18	ADCY2,ADCY9,GNAI2,PIK3R1,ORAI1,GNAS,PPP1CA,ARHGEF12,ARHGAP35,MAPK1,LYN,ITGB1,FYN,PLA2G4A,PPP1CB,PLCG2,ACTB,PLCB1
Secretory	Moderate	Antigen processing and presentation	-0.512254	-2.8546	0	0	78	43	HSP90AA1,HSPA5,HLA-C,HLA-E,NFYB,HSPA1A,HSPA8,LGMN,CREB1,HLA-F,B2M,CTSB,HLA-DOA,TAPBP,NFYA,TAP1,NFYC,CIITA,CANX,HSPA1B,HSPA6,PDIA3,CTSS,HLA-DMA,HLA-A,RFX5,PSME3,RFXANK,HLA-DOB,HSPA4,HLA-DRA,HLA-DMB,HLA-DRB5,PSME2,CTSL,CD74,HLA-DQB1,IFI30,HLA-DPA1,HLA-DRB1,HLA-DPB1,HLA-DQA1,HLA-DQA2
Secretory	Moderate	Intestinal immune network for IgA production	-0.712471	-3.34417	0	0	49	24	CCL28,HLA-DOA,PIGR,CD40,LTBR,HLA-DMA,ICOSLG,MADCAM1,CXCR4,ICOS,CD40LG,HLA-DOB,IL6,HLA-DRA,ITGB7,HLA-DMB,HLA-DRB5,TNFSF13B,HLA-DQB1,HLA-DPA1,HLA-DRB1,HLA-DPB1,HLA-DQA1,HLA-DQA2
Secretory	Moderate	IL-17 signaling pathway	0.537535	2.19371	0	0	94	59	FOS,FOSB,MUC5AC,CXCL6,CXCL5,JUN,DEFB4A,CSF3,CXCL1,TNFAIP3,CXCL3,MMP1,HSP90AA1,TRADD,MMP13,MAPK3,LCN2,PTGS2,IKBKE,NFKB1,IL1B,MUC5B,IKBKB,JUND,SRSF1,MAPK1,FADD,ANAPC5,TRAF2,TRAF3,RELA,MAPK14,TAB3,TAB2,TRAF5,IL17RC,MAPK13,MAPK8,MAPK7,MAP3K7,MAPK9,MAPK10,S100A7,CEBPB,TRAF6,CCL2,CASP8,HSP90B1,TRAF4,MAPK15,GSK3B,IL6,CASP3,NFKBIA,IL17C,FOSL1,MMP3,DEFB4B,S100A8
Secretory	Moderate	Hematopoietic cell lineage	-0.611789	-3.24915	0	0	99	36	CSF3,ANPEP,KIT,IL1B,ITGA3,CD59,IL6R,HLA-DOA,CD36,IL3RA,HLA-DMA,IL1R1,IL7R,KITLG,CSF3R,HLA-DOB,IL6,HLA-DRA,CD9,HLA-DMB,CD2,TFRC,HLA-DRB5,CD14,ITGA2,CD7,FLT3LG,CSF2RA,HLA-DQB1,ITGA6,CD38,HLA-DPA1,HLA-DRB1,HLA-DPB1,HLA-DQA1,HLA-DQA2
Secretory	Moderate	Th1 and Th2 cell differentiation	-0.352748	-1.98454	0	0.0064069	92	50	FOS,JUN,MAPK3,NOTCH2,NFKB1,RBPJ,IKBKB,MAPK1,GATA3,STAT6,PPP3CB,NFKBIE,TYK2,NFATC1,RELA,HLA-DOA,MAPK14,STAT5B,IFNGR1,MAPK13,NOTCH1,MAPK8,MAPK9,MAPK10,MAML3,HLA-DMA,JAG1,MAML2,PPP3R1,JAK1,MAML1,IL12A,HLA-DOB,STAT1,IL2RG,HLA-DRA,IFNGR2,NFKBIA,NFATC3,HLA-DMB,MAF,HLA-DRB5,JAK2,PPP3CA,HLA-DQB1,HLA-DPA1,HLA-DRB1,HLA-DPB1,HLA-DQA1,HLA-DQA2
Secretory	Moderate	Th17 cell differentiation	-0.29195	-1.79254	0	0.023431	107	63	FOS,JUN,SMAD3,HSP90AA1,MAPK3,IL23A,RUNX1,NFKB1,IL1B,RARA,IKBKB,IL6R,MAPK1,GATA3,SMAD4,STAT6,PPP3CB,NFKBIE,IL1RAP,STAT3,TYK2,SMAD2,NFATC1,RELA,HLA-DOA,MAPK14,RXRA,STAT5B,IFNGR1,MAPK13,TGFBR1,MAPK8,MAPK9,MAPK10,RORC,RORA,HLA-DMA,RXRB,TGFBR2,MTOR,IL1R1,PPP3R1,JAK1,AHR,HLA-DOB,IL6,STAT1,IL2RG,HLA-DRA,IFNGR2,NFKBIA,NFATC3,HLA-DMB,HIF1A,HLA-DRB5,JAK2,PPP3CA,HLA-DQB1,HLA-DPA1,HLA-DRB1,HLA-DPB1,HLA-DQA1,…
Secretory	Moderate	Platelet activation	0.33492	1.34479	0.103337	0.231588	124	56	ADCY2,GNAI1,ACTG1,F2R,MAPK3,PLCB4,PRKCZ,LYN,GNAQ,PPP1R12A,RAP1A,GNAS,COL1A1,MAPK1,ITPR3,PIK3R1,PPP1CB,SRC,STIM1,AKT2,SYK,MYL12A,ADCY9,MAPK14,ITPR1,PPP1CA,TLN1,ARHGEF1,RAP1B,PRKACA,ITGB1,MAPK13,SNAP23,ADCY6,PRKCI,TBXAS1,ROCK1,FYN,GNA13,ARHGEF12,PIK3R3,PIK3CB,PIK3CA,VASP,ROCK2,PPP1CC,FCER1G,MYL12B,PTGIR,LCP2,FCGR2A,NOS3,JMJD7-PLA2G4B,PIK3CD,PLCG2,ITGA2
Secretory	Moderate	Chemokine signaling pathway	0.314829	1.36981	0.0778128	0.234219	189	88	CXCL6,CXCL5,ADCY2,CXCL1,VAV1,CXCL3,GNAI1,CCL28,MAPK3,PLCB4,PTK2B,PRKCZ,LYN,FOXO3,ARRB2,NFKB1,RAP1A,IKBKB,CRK,CRKL,MAPK1,BAD,PIK3R1,BRAF,MAP2K1,GNB1,SOS2,STAT3,BCAR1,SRC,PRKCD,CCL4,AKT2,RELA,ADCY9,GNG11,CCL3,STAT5B,RAP1B,PRKACA,RAF1,CCL5,ADCY6,GNG12,SOS1,PARD3,NRAS,PXN,PTK2,SHC4,GSK3A,ROCK1,SHC1,GNB4,CCL2,GRK4,PIK3R3,PIK3CB,PF4V1,RAC1,PIK3CA,ROCK2,PAK1,GSK3B,GNG5,CXCR4,GNB2,CCL3L1,XCL1,CCR5,ITK,CX…
Secretory	Moderate	B cell receptor signaling pathway	0.363092	1.38184	0.102925	0.261798	82	42	FOS,JUN,VAV1,MAPK3,LYN,DAPP1,NFKB1,IKBKB,PTPN6,MAPK1,PIK3R1,PPP3CB,NFKBIE,MAP2K1,SOS2,INPPL1,NFATC1,AKT2,RELA,SYK,RAF1,SOS1,NRAS,PIK3AP1,PPP3R1,MAP2K2,PIK3R3,PIK3CB,RAC1,PIK3CA,LILRB3,GSK3B,INPP5D,RAC2,RASGRP3,PIK3CD,NFKBIA,NFATC3,PLCG2,BCL10,PPP3CA,IFITM1
Secretory	Moderate	T cell receptor signaling pathway	0.348298	1.38781	0.0660888	0.314927	104	51	FOS,JUN,VAV1,MAPK3,NFKB1,NCK1,IKBKB,CBLB,PTPN6,MAPK1,MAP2K7,PIK3R1,PPP3CB,NFKBIE,MAP2K1,SOS2,NFATC1,PAK4,AKT2,RELA,MAPK14,MAPK13,RAF1,PDPK1,MAPK8,MAP3K7,SOS1,MAPK9,MAPK10,NRAS,FYN,PPP3R1,MAP2K2,PIK3R3,DLG1,PIK3CB,PIK3CA,PAK1,PTPRC,GSK3B,LCP2,ICOS,ITK,CD40LG,NCK2,PIK3CD,NFKBIA,NFATC3,BCL10,TEC,PPP3CA
Secretory	Moderate	Toll-like receptor signaling pathway	0.304677	1.21122	0.231947	0.367384	104	51	FOS,JUN,MAPK3,IKBKE,NFKB1,IL1B,TLR5,IKBKB,MAPK1,MAP2K7,PIK3R1,FADD,MAP2K1,MAP2K3,TLR1,CCL4,AKT2,TRAF3,RELA,MAPK14,TAB2,IFNAR1,CCL3,MAPK13,CCL5,TLR3,MAPK8,MAP3K7,CD40,MAPK9,MAPK10,TRAF6,MAP2K2,PIK3R3,PIK3CB,CASP8,RAC1,TOLLIP,PIK3CA,IL12A,IRAK1,SPP1,CCL3L1,IL6,STAT1,LY96,PIK3CD,NFKBIA,TLR2,CD14,IRF7
Secretory	Moderate	Fc gamma R-mediated phagocytosis	0.35668	1.4081	0.0733549	0.372611	93	53	VAV1,SCIN,MARCKS,BIN1,LIMK2,MAPK3,LYN,ASAP2,PRKCA,DNM2,PLD2,CRK,CRKL,MAPK1,CFL2,PIK3R1,PRKCE,MAP2K1,INPPL1,ARPC5,PRKCD,RPS6KB1,RPS6KB2,AKT2,PIP5K1A,SYK,ASAP3,SPHK2,RAF1,ARPC3,GSN,PLA2G6,CFL1,PLD1,ARPC2,PIK3R3,PIK3CB,RAC1,WASF2,PIK3CA,VASP,PAK1,PTPRC,ARPC1A,INPP5D,FCGR2A,RAC2,MARCKSL1,ARF6,JMJD7-PLA2G4B,PIK3CD,PLCG2,SPHK1
Secretory	Moderate	Complement and coagulation cascades	0.35107	1.21963	0.221176	0.398746	85	26	ITGB2,C3,CFD,F2R,CLU,BDKRB2,SERPINF2,CD59,C4BPB,BDKRB1,CFB,C2,C5AR1,CFH,ITGAX,F3,CD46,SERPIND1,C4BPA,C1S,PLAUR,PLAT,PLAU,F12,SERPINA1,SERPING1
Secretory	Moderate	Cytokines and growth factors	0.346387	1.43308	0.0581395	0.47267	238	64	CXCL6,CXCL5,CSF3,CXCL1,IGF1,CXCL3,CCL28,BMP3,FGF13,CXCL17,IL23A,IL1B,ANGPT2,EDA,IL18,EFNA1,EFNB2,CCL4,NRG4,CCL3,EFNA4,CCL5,TGFB2,CTF1,PDGFC,IFNE,CCL2,PF4V1,PDGFD,TNFSF15,KITLG,IL12A,VEGFB,TNFSF10,INHBB,CCL3L1,XCL1,OSM,LEFTY1,TNFSF18,CD40LG,CXCL13,IFNL1,IL6,IL36G,CLCF1,VEGFA,FGF2,TGFB3,IL19,EFNA5,CCL22,IL33,GAS6,TNFSF12,CX3CL1,TNFSF13B,FLT3LG,TNFSF9,CCL15,IL17C,CXCL14,CCL26,IL32
Secretory	Moderate	NOD-like receptor signaling pathway	0.253127	1.11199	0.319749	0.503136	181	93	JUN,DEFB4A,CXCL1,TNFAIP3,GBP3,CXCL3,ANTXR1,HSP90AA1,MAPK3,PLCB4,BIRC3,RNASEL,CYBA,VDAC1,IKBKE,NFKB1,IL1B,TANK,TXN2,ATG16L1,IKBKB,MCU,MAPK1,ITPR3,BRCC3,FADD,GABARAPL2,IL18,NAIP,TYK2,BCL2,RBCK1,DHX33,PRKCD,TRAF2,CTSB,TRAF3,RELA,MAPK14,GSDMD,ITPR1,TAB3,PKN1,TAB2,IFNAR1,TP53BP1,TRAF5,MAPK13,CCL5,NAMPT,MAPK8,CASP4,GABARAPL1,MAP3K7,ATG12,BCL2L1,MAPK9,MAPK10,MAVS,XIAP,NOD2,TRAF6,MFN2,BIRC2,DNM1L,ATG5,CA…
Secretory	Moderate	RIG-I-like receptor signaling pathway	-0.196946	-0.970312	0.446154	0.568079	70	31	TRADD,IKBKE,NFKB1,TANK,IKBKB,FADD,TRAF2,OTUD5,TRAF3,RELA,MAPK14,MAP3K1,MAPK13,CYLD,MAPK8,MAP3K7,ATG12,MAPK9,MAPK10,MAVS,TRAF6,ATG5,IFNE,CASP8,PIN1,IL12A,NFKBIA,DDX3X,IRF7,DDX58,ISG15
Secretory	Moderate	Cytosolic DNA-sensing pathway	-0.175631	-0.910891	0.519737	0.569038	63	30	POLR3E,IKBKE,NFKB1,IL1B,IKBKB,POLR3GL,IL18,POLR3H,POLR3D,CCL4,RELA,POLR2L,POLR3F,CCL5,MAVS,POLR3B,POLR3A,POLR2K,POLR2H,ADAR,POLR1D,IL6,POLR2F,NFKBIA,ZBP1,PYCARD,IL33,TREX1,IRF7,DDX58
Secretory	Moderate	Leukocyte transendothelial migration	0.241243	0.994078	0.491979	0.670685	112	60	ITGB2,VAV1,GNAI1,ACTG1,PTK2B,CYBA,VCL,ACTN1,CLDN4,PRKCA,RAP1A,PIK3R1,CTNNA1,CTNND1,CLDN7,BCAR1,MYL9,MYL12A,MAPK14,RAP1B,ITGB1,CLDN22,MAPK13,MYL5,ACTN4,RAPGEF3,PXN,CD99,PTK2,ROCK1,CLDN8,PIK3R3,PIK3CB,RAC1,F11R,PIK3CA,VASP,CLDN3,ARHGAP5,ROCK2,CLDN19,CYBB,CXCR4,EZR,MYL12B,ITK,CLDN9,PTPN11,CLDN6,RAC2,SIPA1,OCLN,PIK3CD,PLCG2,CLDN10,NCF2,MSN,ICAM1,CLDN1,CTNNB1
Secretory	Moderate	Fc epsilon RI signaling pathway	0.249099	0.929519	0.57947	0.723317	68	36	VAV1,MAPK3,LYN,PRKCA,MAPK1,ALOX5,MAP2K7,PIK3R1,MAP2K1,SOS2,MAP2K3,AKT2,SYK,MAPK14,MAPK13,RAF1,PDPK1,MAPK8,SOS1,MAPK9,MAPK10,NRAS,FYN,MAP2K2,PIK3R3,PIK3CB,RAC1,PIK3CA,FCER1G,INPP5D,LCP2,ALOX5AP,RAC2,JMJD7-PLA2G4B,PIK3CD,PLCG2
Secretory	Moderate	C-type lectin receptor signaling pathway	0.153767	0.633755	0.930332	0.916468	104	65	JUN,MAPK3,IL23A,PTGS2,RRAS,IKBKE,NFKB1,IL1B,IKBKB,CBLB,NFKB2,MAPK1,ITPR3,PIK3R1,PPP3CB,SRC,PRKCD,NFATC1,AKT2,RELA,SYK,MAPK14,ITPR1,PLK3,IRF1,CALM3,MAPK13,RAF1,CYLD,MAPK8,MAPK9,MAPK10,NRAS,CARD9,ARHGEF12,PPP3R1,PIK3R3,PIK3CB,CASP8,RRAS2,PIK3CA,CALM2,IL12A,PAK1,CALM1,FCER1G,EGR3,EGR2,NLRP3,PTPN11,IL6,STAT1,PIK3CD,NFKBIA,NFATC3,PLCG2,BCL10,PYCARD,CALML5,CCL22,BCL3,PPP3CA,STAT2,CLEC7A,LSP1
Secretory	Moderate	Natural killer cell mediated cytotoxicity	0.188617	0.763944	0.804957	0.917138	134	57	ITGB2,VAV1,MAPK3,PTK2B,PRKCA,HLA-C,HLA-E,PTPN6,MAPK1,PIK3R1,PPP3CB,BRAF,MAP2K1,SOS2,HLA-F,NFATC1,SYK,ULBP2,IFNAR1,IFNGR1,RAF1,SOS1,NRAS,SHC4,HLA-A,FYN,SHC1,PPP3R1,MAP2K2,PIK3R3,PIK3CB,RAC1,SH3BP2,ARAF,TYROBP,PIK3CA,PAK1,TNFSF10,FCER1G,HCST,LCP2,ICAM2,PTPN11,RAC2,RAET1E,MICB,PIK3CD,CASP3,IFNGR2,FAS,RAET1L,PLCG2,SH2D1B,RAET1G,PPP3CA,TNFRSF10A,ICAM1
Secretory	Moderate	Cytokine receptors	0.185441	0.694269	0.851441	0.930246	112	39	ACKR3,IL13RA1,GPR35,TNFRSF14,ACKR2,IL20RB,IL10RB,IL6R,TNFRSF21,IL1RAP,TNFRSF11A,IFNAR1,TNFRSF1A,LIFR,IFNGR1,IL3RA,IL17RC,CD40,LTBR,TNFRSF19,IL1R1,TNFRSF10D,IL7R,IL1RL1,CXCR4,CSF3R,TNFRSF1B,CCR5,CCR4,SIGIRR,IL2RG,IFNGR2,FAS,OSMR,TNFRSF10A,CSF2RA,TNFRSF12A,TNFRSF18,ACKR4
Secretory-diff	Critical	IL-17 signaling pathway	0.843526	2.26171	0	0	94	6	S100A8,S100A9,S100A7,LCN2,CCL2,CCL20
Secretory-diff	Critical	Antigen processing and presentation	-0.641221	-1.57686	0.0449735	0.235666	78	4	HLA-DRA,HLA-DRB1,HLA-C,HLA-B
Secretory-diff	Critical	Leukocyte transendothelial migration	0.680608	1.34712	0.135762	0.488497	112	3	CYBA,CLDN7,ACTB
Secretory-diff	Critical	Th17 cell differentiation	-0.636364	-1.0852	0.369412	0.563069	107	2	HLA-DRA,HLA-DRB1
Secretory-diff	Critical	Th1 and Th2 cell differentiation	-0.636364	-1.10766	0.31106	0.660727	92	2	HLA-DRA,HLA-DRB1
Secretory-diff	Critical	Chemokine signaling pathway	-0.310345	-0.820915	0.640327	0.698807	189	5	CCL4,CCL2,GNG5,CCL3,CCL20
Secretory-diff	Critical	C-type lectin receptor signaling pathway	0.521551	0.9096	0.591379	0.754706	104	2	FCER1G,CALM1
Secretory-diff	Critical	Fc epsilon RI signaling pathway	0.883019	1.17555	0.230616	0.772931	68	1	FCER1G
Secretory-diff	Critical	Cytokines and growth factors	-0.310345	-0.833925	0.610465	0.774988	238	5	CCL4,CCL2,TNFSF10,CCL3,CCL20
Secretory-diff	Critical	NOD-like receptor signaling pathway	0.409619	0.833746	0.679934	0.783164	181	3	CYBA,CCL2,TXN
Secretory-diff	Critical	Fc gamma R-mediated phagocytosis	-0.492424	-0.856516	0.655582	0.853571	93	2	CFL1,ARPC2
Secretory-diff	Critical	Cytosolic DNA-sensing pathway	0.69434	0.914306	0.633663	0.871676	63	1	CCL4
Secretory-diff	Critical	Intestinal immune network for IgA production	-0.636364	-1.11301	0.322148	0.872922	49	2	HLA-DRA,HLA-DRB1
Secretory-diff	Critical	Natural killer cell mediated cytotoxicity	0.426082	1.04066	0.425897	0.936212	134	5	TYROBP,FCER1G,HLA-C,HLA-B,TNFSF10
Secretory-diff	Critical	Platelet activation	0.475285	0.949273	0.523891	0.955841	124	3	FCER1G,ACTB,VAMP8
Secretory-diff	Critical	Toll-like receptor signaling pathway	0.341008	0.594488	0.961409	0.957474	104	2	CCL4,CCL3
Secretory-diff	Critical	Hematopoietic cell lineage	-0.636364	-1.12129	0.301149	1	99	2	HLA-DRA,HLA-DRB1
Secretory-diff	Moderate	IL-17 signaling pathway	0.655314	2.30232	0	0.00121477	94	16	JUN,FOS,MUC5AC,LCN2,FOSB,IL1B,TRAF4,S100A9,PTGS2,HSP90AA1,JUND,MAPK3,S100A7,CCL20,CXCL5,S100A8
Secretory-diff	Moderate	Antigen processing and presentation	-0.651959	-2.00633	0	0.00348635	78	15	HLA-C,HSP90AA1,B2M,HLA-DMB,CTSS,PSME1,PSME2,CALR,HLA-DRA,HLA-B,HLA-DPA1,HLA-DQA1,HLA-DQA2,HLA-DRB1,CD74
Secretory-diff	Moderate	Intestinal immune network for IgA production	-0.846765	-2.02904	0	0.00435793	49	7	HLA-DMB,HLA-DRA,HLA-DPA1,HLA-DQA1,PIGR,HLA-DQA2,HLA-DRB1
Secretory-diff	Moderate	Hematopoietic cell lineage	-0.611382	-1.80085	0.00703235	0.030796	99	14	IL1B,CD59,IL6R,IL7,CD7,CD38,KITLG,HLA-DMB,HLA-DRA,CD9,HLA-DPA1,HLA-DQA1,HLA-DQA2,HLA-DRB1
Secretory-diff	Moderate	T cell receptor signaling pathway	0.747559	1.76851	0.0306122	0.103863	104	5	JUN,FOS,MAPK3,VAV3,PPP3CA
Secretory-diff	Moderate	Toll-like receptor signaling pathway	0.545093	1.6638	0.0584958	0.13079	104	10	JUN,FOS,CCL4,IL1B,MAPK3,RAC1,CCL3,IFNAR1,CCL5,STAT1
Secretory-diff	Moderate	Complement and coagulation cascades	-0.652237	-1.48687	0.0777027	0.21441	85	6	CD59,SERPING1,CD46,CFB,CFH,F3
Secretory-diff	Moderate	Fc epsilon RI signaling pathway	0.68	1.31516	0.18931	0.332847	68	3	MAPK3,RAC1,VAV3
Secretory-diff	Moderate	B cell receptor signaling pathway	0.400465	1.20899	0.22191	0.400267	82	10	JUN,FOS,MAPK3,RAC1,VAV3,PIK3AP1,LILRA5,CD81,PPP3CA,IFITM1
Secretory-diff	Moderate	Cytokines and growth factors	0.424256	1.32008	0.137363	0.40786	238	10	IL19,CCL4,IL1B,CCL20,CCL3,CXCL5,IL7,KITLG,TNFSF10,CCL5
Secretory-diff	Moderate	Th1 and Th2 cell differentiation	-0.442213	-1.27969	0.211024	0.451307	92	13	JUN,FOS,MAPK3,MAF,JAK2,HLA-DMB,PPP3CA,HLA-DRA,HLA-DPA1,HLA-DQA1,STAT1,HLA-DQA2,HLA-DRB1
Secretory-diff	Moderate	Cytosolic DNA-sensing pathway	0.504124	1.09344	0.350877	0.485909	63	4	CCL4,IL1B,DDX58,CCL5
Secretory-diff	Moderate	Th17 cell differentiation	-0.363781	-1.14612	0.308802	0.609384	107	17	JUN,FOS,IL1B,HSP90AA1,MAPK3,IL6R,JAK2,HLA-DMB,IL6ST,AHR,PPP3CA,HLA-DRA,HLA-DPA1,HLA-DQA1,STAT1,HLA-DQA2,HLA-DRB1
Secretory-diff	Moderate	RIG-I-like receptor signaling pathway	-0.645443	-1.0201	0.441441	0.665456	70	2	DDX58,DDX3X
Secretory-diff	Moderate	Cytokine receptors	-0.577013	-1.05829	0.410935	0.685316	112	3	IL6R,IFNAR1,IL6ST
Secretory-diff	Moderate	C-type lectin receptor signaling pathway	0.302952	0.901633	0.546742	0.698797	104	10	JUN,IL1B,PTGS2,MAPK3,PLK3,PPP3CA,CALM2,CLEC7A,STAT2,STAT1
Secretory-diff	Moderate	Platelet activation	0.36796	0.810766	0.672986	0.752888	124	4	ACTG1,MAPK3,ITGB1,ACTB
Secretory-diff	Moderate	Fc gamma R-mediated phagocytosis	0.343223	0.748609	0.77327	0.759232	93	4	MAPK3,RAC1,VAV3,ARF6
Secretory-diff	Moderate	NOD-like receptor signaling pathway	-0.291231	-0.900036	0.58209	0.785106	181	15	JUN,IL1B,HSP90AA1,MAPK3,NEK7,CARD16,OAS1,IFNAR1,IFI16,YWHAE,CCL5,GABARAP,STAT2,GBP4,STAT1
Secretory-diff	Moderate	Natural killer cell mediated cytotoxicity	-0.297572	-0.779075	0.727685	0.88527	134	9	HLA-C,MAPK3,RAC1,VAV3,SHC4,IFNAR1,TNFSF10,PPP3CA,HLA-B
Secretory-diff	Moderate	Chemokine signaling pathway	-0.239718	-0.690332	0.83707	0.906608	189	13	CCL4,MAPK3,RAC1,CCL20,CCL3,CXCL5,VAV3,SHC4,JAK2,GNB2,CCL5,STAT2,STAT1
Secretory-diff	Moderate	Leukocyte transendothelial migration	-0.185228	-0.502511	0.965964	0.970293	112	11	CLDN3,CLDN4,ACTG1,RAC1,VAV3,CLDN25,ITGB1,ACTB,CLDN10,CLDN1,CTNNB1
Squamous	Critical	Intestinal immune network for IgA production	-0.477143	-1.91535	0	0	49	10	TGFB1,LTBR,IL6,CCL28,HLA-DQA2,HLA-DMB,HLA-DPB1,HLA-DPA1,HLA-DRA,CXCR4
Squamous	Critical	IL-17 signaling pathway	0.562767	2.09355	0	0	94	48	DEFB4A,JUN,S100A7,S100A8,CXCL1,IL17C,CXCL3,CXCL2,S100A7A,S100A9,CCL20,FOS,MAPK3,FOSB,TNFAIP3,HSP90AB1,NFKBIA,HSP90AA1,CXCL6,CEBPB,TRAF3IP2,LCN2,CASP8,DEFB4B,FOSL1,JUND,HSP90B1,MAPK8,PTGS2,CASP3,MAPK13,CXCL10,MAPK6,TRAF4,MAPK1,IL1B,TAB3,TAB2,RELA,TRADD,NFKB1,MAPK9,CXCL5,CSF3,MMP1,IL6,MUC5B,MMP13
Squamous	Critical	Cytokines and growth factors	0.538753	1.97478	0	0.00146922	238	42	CXCL1,IL19,TNFSF9,IL36RN,IL17C,CCL4,CXCL3,CXCL2,IL1RN,IL1A,CCL20,IL36A,IL36G,IL23A,EFNA1,VEGFA,CXCL6,CXCL17,CCL3,IL32,TNFSF10,TGFB1,IL36B,CXCL10,BMP2,IL1B,IL18,CCL26,EFNB2,EFNA3,TGFB2,BMP1,FGF11,IL12B,CXCL14,CXCL5,CSF3,IL20,IL6,CCL28,INHBB,PPBP
Squamous	Critical	Antigen processing and presentation	0.477084	1.64758	0.00618557	0.0525653	78	29	HSPA6,CALR,CTSL,HSP90AB1,HLA-E,HSPA1B,HSP90AA1,HSPA1A,HSPA5,HSPA8,B2M,HLA-B,CTSB,HSPA4,HLA-C,RFXANK,PSME1,HLA-A,CANX,PSME3,PDIA3,CREB1,RFX5,HLA-DQA2,HLA-DMB,HLA-DPB1,HLA-DPA1,CD74,HLA-DRA
Squamous	Critical	Toll-like receptor signaling pathway	0.387052	1.3883	0.0678825	0.209188	104	38	JUN,CCL4,FOS,MAP2K3,MAPK3,MAP2K2,NFKBIA,TICAM1,LY96,MAP2K1,CASP8,CD14,CCL3,RAC1,IRF7,MYD88,TOLLIP,MAPK8,MAPK13,CXCL10,MAP3K8,RIPK1,SPP1,MAPK1,IL1B,PIK3R1,TAB2,RELA,IRAK4,IFNAR1,NFKB1,IL12B,MAPK9,IL6,AKT3,PIK3CB,STAT1,TLR1
Squamous	Critical	Th17 cell differentiation	0.377671	1.36817	0.0748988	0.210955	107	37	JUN,FOS,MAPK3,IL23A,STAT3,HSP90AB1,NFKBIA,HSP90AA1,IL4R,IL1RAP,HIF1A,IL6ST,TGFB1,RXRA,MAPK8,MAPK13,NFKBIE,MAPK1,NFKBIB,IL1B,STAT5A,RELA,JAK1,IFNGR2,NFKB1,IFNGR1,STAT5B,MAPK9,IL6,HLA-DQA2,HLA-DMB,HLA-DPB1,HLA-DPA1,HLA-DRA,STAT1,STAT6,IL2RG
Squamous	Critical	Complement and coagulation cascades	0.43717	1.34613	0.112527	0.216138	85	17	CFD,CFB,PLAT,CD59,VWF,PLAUR,CD46,SERPINA1,CD55,F3,SERPINB2,SERPING1,THBD,BDKRB1,CLU,CFI,CR1L
Squamous	Critical	Leukocyte transendothelial migration	0.381119	1.39921	0.0452716	0.223647	112	43	ICAM1,GNAI2,ACTB,CLDN7,CD99,EZR,PTK2B,CLDN4,RAP1A,ACTN1,CLDN10,ACTN4,RAC1,RASSF5,CYBA,CDC42,GNAI3,MYL12B,CTNNB1,ARHGAP5,VASP,RAPGEF3,ITGB1,RHOA,ESAM,MAPK13,ACTG1,CTNNA1,PXN,CTNND1,SIPA1,PIK3R1,MYL12A,VAV1,NCF4,NCF1,F11R,CLDN23,VCL,BCAR1,OCLN,PIK3CB,CXCR4
Squamous	Critical	Platelet activation	0.407182	1.44525	0.0326531	0.235319	124	35	PPP1CC,MAPK3,GNAI2,ACTB,GNAS,VWF,LYN,PPP1CB,RAP1A,PRKACA,ITPR3,VAMP8,PRKCZ,GNAI3,MYL12B,VASP,PPP1CA,ITGB1,RHOA,MAPK13,ACTG1,MAPK1,PIK3R1,MYL12A,SRC,PRKACB,PRKCI,SNAP23,STIM1,PLA2G4E,PPP1R12A,PLA2G4D,AKT3,PIK3CB,ARHGEF12
Squamous	Critical	Fc gamma R-mediated phagocytosis	0.392703	1.41516	0.0553877	0.236838	93	40	DNM2,ARF6,MAPK3,CFL1,GSN,MARCKS,ARPC5L,ARPC2,RAF1,MAP2K1,LYN,SPHK1,PIP5K1C,PLD1,BIN1,RAC1,CDC42,ARPC3,VASP,ARPC4,PLD2,ASAP2,MARCKSL1,RPS6KB2,PRKCD,MAPK1,MYO10,PIK3R1,RPS6KB1,ARPC5,VAV1,ARPC1A,NCF1,CFL2,WASF2,PLA2G4E,PLA2G4D,AKT3,PIK3CB,INPP5D
Squamous	Critical	NOD-like receptor signaling pathway	0.335112	1.30931	0.0871743	0.245947	181	69	DEFB4A,JUN,CXCL1,CXCL3,NAMPT,CXCL2,MAPK3,TNFAIP3,HSP90AB1,VDAC1,NFKBIA,TICAM1,BIRC3,HSP90AA1,TXN,GABARAP,CASP4,BCL2L1,CASP8,DEFB4B,YWHAE,CTSB,IRF7,CYBA,ITPR3,OAS1,MYD88,RHOA,MCU,MAPK8,MAPK13,GABARAPL2,PRKCD,RIPK1,MAPK1,NFKBIB,BIRC2,IL1B,IL18,IFI16,VDAC2,XIAP,TAB3,TANK,TAB2,RELA,JAK1,ATG5,IRAK4,IFNAR1,VDAC3,STAT2,SHARPIN,RBCK1,ATG12,NFKB1,NLRX1,DNM1L,MAPK9,ANTXR1,MAVS,PANX1,IL6,CASP5,CARD17,RNASEL…
Squamous	Critical	Hematopoietic cell lineage	0.419333	1.27875	0.167742	0.271493	99	16	IL1A,CD9,IL4R,CD59,CD14,CD55,IL1B,TFRC,CSF3,IL6,HLA-DQA2,CR1L,HLA-DMB,HLA-DPB1,HLA-DPA1,HLA-DRA
Squamous	Critical	B cell receptor signaling pathway	0.365136	1.23984	0.17369	0.287288	82	27	JUN,FOS,MAPK3,MAP2K2,NFKBIA,DAPP1,RAF1,MAP2K1,LYN,RAC1,CD81,NFKBIE,MAPK1,NFKBIB,PIK3R1,BCL10,VAV1,RELA,MALT1,GRB2,KRAS,NFKB1,HRAS,BLNK,AKT3,PIK3CB,INPP5D
Squamous	Critical	Chemokine signaling pathway	0.328509	1.24988	0.123246	0.293843	189	64	CXCL1,CCL4,CXCL3,CXCL2,CCL20,MAPK3,TIAM1,STAT3,GNAI2,NFKBIA,BAD,CXCL6,GNB2,PTK2B,RAF1,MAP2K1,LYN,RAP1A,CCL3,PRKACA,RAC1,GNG12,GNG5,CDC42,PRKCZ,GNAI3,ARRB1,RHOA,CXCL10,PARD3,PXN,PRKCD,GSK3A,MAPK1,NFKBIB,PIK3R1,CCL26,VAV1,RELA,NCF1,SRC,GRB2,FOXO3,GNG4,PRKACB,STAT2,GNB5,GNB1,SHC1,KRAS,NFKB1,HRAS,BCAR1,STAT5B,GNG10,CXCL14,CXCL5,CCL28,CXCR5,AKT3,PIK3CB,STAT1,CXCR4,PPBP
Squamous	Critical	Cytokine receptors	0.343024	1.13542	0.323077	0.45021	112	24	TNFRSF21,IL4R,IL1RAP,IL13RA1,IL6ST,ACKR3,OSMR,TNFRSF18,IL10RB,SIGIRR,TNFRSF1A,LTBR,IL22RA1,CSF2RB,IFNAR1,IFNGR2,TNFRSF12A,TNFRSF11A,RELT,IFNGR1,TNFRSF11B,CXCR5,IL2RG,CXCR4
Squamous	Critical	Natural killer cell mediated cytotoxicity	0.319563	1.10865	0.321429	0.470868	134	32	ICAM1,MAPK3,HLA-E,MAP2K2,PTK2B,RAF1,MAP2K1,HLA-B,RAC1,TNFSF10,HLA-C,BID,SH2D1B,RAET1L,HLA-A,CASP3,MAPK1,PIK3R1,SH3BP2,VAV1,GRB2,IFNAR1,TYROBP,IFNGR2,SHC1,KRAS,ULBP2,HRAS,IFNGR1,HCST,PRF1,PIK3CB
Squamous	Critical	Th1 and Th2 cell differentiation	0.289992	1.00722	0.489297	0.532681	92	29	JUN,FOS,MAPK3,NFKBIA,IL4R,MAPK8,MAPK13,NFKBIE,MAPK1,NFKBIB,STAT5A,RELA,JAK1,IFNGR2,NFKB1,IFNGR1,IL12B,STAT5B,MAPK9,RUNX3,HLA-DQA2,HLA-DMB,HLA-DPB1,HLA-DPA1,HLA-DRA,STAT1,STAT6,IL2RG,MAML2
Squamous	Critical	T cell receptor signaling pathway	0.281706	0.986842	0.522495	0.5393	104	32	JUN,FOS,MAPK3,MAP2K2,NFKBIA,PAK4,RAF1,MAP2K1,CDC42,NCK2,RHOA,MAPK8,MAPK13,NFKBIE,MAP3K8,MAPK1,NFKBIB,PIK3R1,BCL10,VAV1,RELA,MALT1,GRB2,DLG1,KRAS,NFKB1,PAK2,HRAS,TEC,MAPK9,AKT3,PIK3CB
Squamous	Critical	Fc epsilon RI signaling pathway	0.324995	1.05392	0.415114	0.542753	68	21	MAP2K3,MAPK3,MAP2K2,RAF1,MAP2K1,LYN,RAC1,MAPK8,MAPK13,MAPK1,PIK3R1,VAV1,GRB2,KRAS,HRAS,MAPK9,PLA2G4E,PLA2G4D,AKT3,PIK3CB,INPP5D
Squamous	Critical	C-type lectin receptor signaling pathway	0.274125	1.01814	0.467139	0.54497	104	43	JUN,BCL3,PLK3,MAPK3,IL23A,CALM1,NFKBIA,CALM2,RAF1,CASP8,CALML3,ITPR3,CALM3,RHOA,MAPK8,PTGS2,MAPK13,CLEC7A,PRKCD,KSR1,MAPK1,IL1B,PIK3R1,RELB,BCL10,RELA,IRF1,SRC,NFKB2,MALT1,STAT2,KRAS,NFKB1,HRAS,IL12B,MAPK9,IL6,AKT3,PIK3CB,LSP1,ARHGEF12,CALML5,STAT1
Squamous	Critical	Cytosolic DNA-sensing pathway	0.33151	1.03272	0.446298	0.549545	63	18	CCL4,POLR2L,NFKBIA,IRF7,POLR1D,CXCL10,POLR2F,RIPK1,NFKBIB,IL1B,IL18,RELA,POLR2K,POLR2E,NFKB1,POLR2H,MAVS,IL6
Squamous	Critical	RIG-I-like receptor signaling pathway	0.244543	0.824027	0.742533	0.740112	70	26	NFKBIA,ISG15,CASP10,CASP8,IRF7,SIKE1,MAPK8,TRIM25,MAPK13,CXCL10,RIPK1,NFKBIB,DDX3X,AZI2,TANK,RELA,ATG5,TRADD,PIN1,ATG12,NFKB1,TBKBP1,NLRX1,IL12B,MAPK9,MAVS
Squamous	Health	IL-17 signaling pathway	-0.459793	-1.80916	0	0.0529823	94	39	PTGS2,CCL20,MAPK10,MUC5AC,IL17RA,ANAPC5,CHUK,S100A9,CASP8,SRSF1,MAPK3,MAPK8,GSK3B,TAB2,USP25,MAPK1,TRAF4,IL17RC,IKBKB,TAB3,HSP90AB1,MAPK14,JUND,S100A8,FOS,FOSL1,HSP90AA1,CEBPB,S100A7A,MAPK6,CXCL1,TNFAIP3,CXCL6,S100A7,HSP90B1,NFKBIA,DEFB4A,DEFB4B,FOSB
Squamous	Health	Intestinal immune network for IgA production	0.529071	1.4264	0.08	0.0775428	49	5	HLA-DQB1,HLA-DRB1,ITGB7,HLA-DRA,LTBR
Squamous	Health	Complement and coagulation cascades	-0.495109	-1.6371	0.0183585	0.142453	85	17	ITGAX,ITGAM,BDKRB2,SERPINA1,PLAU,CFB,CD55,THBD,CD46,CFH,PLAUR,F3,CD59,VWF,SERPINB2,CLU,PLAT
Squamous	Health	Cytokines and growth factors	-0.388686	-1.40099	0.0911917	0.347484	238	25	PPBP,CCL20,IL18,IL11,PGF,IL1A,EFNA4,BMP2,CXCL16,EFNB1,IL19,CLCF1,BMP1,TGFB2,CCL26,IL1RN,TNFSF9,GDF15,EFNA1,IL36G,CXCL1,CXCL6,IL36RN,EFNB2,VEGFA
Squamous	Health	Leukocyte transendothelial migration	-0.366202	-1.4253	0.0606673	0.375125	112	39	ITGAM,PLCG1,PRKCA,PTK2B,RAC1,CDC42,PXN,PIK3CA,ROCK2,VCL,EZR,CLDN23,ICAM1,ESAM,CLDN7,CLDN3,ROCK1,ACTN1,NCF2,RAP1B,ITGB1,GNAI2,CTNNB1,BCAR1,PTPN11,GNAI3,ACTG1,ACTB,CTNND1,MAPK14,VASP,RASSF5,CLDN1,CTNNA1,OCLN,F11R,CLDN4,ARHGAP5,ACTN4
Squamous	Health	Antigen processing and presentation	-0.401017	-1.42625	0.0756477	0.497168	78	23	HLA-DQB1,IFI30,HLA-F,HLA-DRB1,HLA-A,LGMN,TAP1,HLA-DRA,TAPBP,CTSB,HSPA4,HSPA8,CD74,PDIA3,HSP90AB1,CANX,CALR,HSPA5,HLA-E,HSP90AA1,CTSL,HSPA1A,HSPA1B
Squamous	Health	RIG-I-like receptor signaling pathway	-0.340892	-1.17733	0.275754	0.795878	70	21	MAVS,MAPK10,DDX58,NLRX1,CASP10,CHUK,CASP8,AZI2,NFKBIB,MAPK8,MAP3K1,IRF7,CYLD,IKBKB,TANK,ATG12,MAPK14,OTUD5,TRIM25,NFKBIA,DDX3X
Squamous	Health	Th17 cell differentiation	-0.306743	-1.19957	0.243381	0.843719	107	35	HLA-DQB1,PLCG1,RARA,MAPK10,HLA-DRB1,CHUK,TGFBR2,RXRA,NFATC3,HLA-DRA,STAT5B,NFKBIB,MAPK3,STAT6,MAPK8,SMAD2,IFNGR2,MAPK1,IL4R,RUNX1,IFNGR1,IKBKB,PPP3CA,AHR,HSP90AB1,MAPK14,FOS,SMAD3,HSP90AA1,IL1R1,HIF1A,RORA,IL6ST,NFKBIA,STAT3
Squamous	Health	NOD-like receptor signaling pathway	-0.26123	-1.08361	0.370482	0.876152	181	54	IL18,ANTXR1,MAVS,DHX33,PANX1,ATG16L1,MAPK10,YWHAE,NLRX1,GABARAP,MFN2,CHUK,IFNAR2,CASP8,PLCB3,MYD88,TRPM7,NFKBIB,MAPK3,MFN1,MAPK8,NEK7,CASP4,PKN2,IFNAR1,IRAK4,ITPR3,CTSB,TAB2,MAPK1,XIAP,IRF7,STAT2,DNM1L,OAS3,IKBKB,NAMPT,TAB3,GABARAPL1,TANK,ATG12,HSP90AB1,MAPK14,TICAM1,OAS1,MCU,HSP90AA1,CXCL1,TNFAIP3,IFI16,NFKBIA,BCL2L1,DEFB4A,DEFB4B
Squamous	Health	Cytokine receptors	-0.233339	-0.838656	0.702393	0.915757	112	26	IL22RA1,TNFRSF10A,IL1RL2,TNFRSF1A,TNFRSF21,ACKR2,IL17RA,IFNAR2,IL1R2,TNFRSF10B,IL10RB,LTBR,RELT,IFNAR1,IFNGR2,IL4R,TNFRSF12A,TNFRSF18,IFNGR1,IL17RC,IL13RA1,TNFRSF10D,IL1R1,IL6ST,OSMR,IL1RL1
Squamous	Health	Toll-like receptor signaling pathway	-0.192818	-0.714205	0.834025	0.924744	104	28	IRAK1,MAPK10,RAC1,MAP2K1,TOLLIP,CHUK,IFNAR2,PIK3CA,CASP8,MYD88,CD14,MAP2K4,MAP2K2,MAPK3,MAPK8,IFNAR1,IRAK4,TAB2,MAPK1,IRF7,MAP2K7,MAP3K8,IKBKB,MAPK14,TICAM1,FOS,NFKBIA,MAP2K3
Squamous	Health	Cytosolic DNA-sensing pathway	-0.233381	-0.658646	0.8707	0.92859	63	9	IL18,MAVS,DDX58,CHUK,NFKBIB,POLR2H,IRF7,IKBKB,NFKBIA
Squamous	Health	Chemokine signaling pathway	-0.251533	-1.02792	0.460606	0.940487	189	47	PPBP,CCL20,PTK2B,RAC1,CDC42,PXN,CXCL16,MAP2K1,CHUK,PIK3CA,PARD3,ROCK2,PLCB3,ADCY9,GNG12,GRB2,STAT5B,CRKL,NFKBIB,MAPK3,BRAF,SRC,GSK3B,SHC1,MAPK1,ROCK1,GSK3A,GNB2,KRAS,STAT2,RAP1B,CCL26,GNAI2,IKBKB,BCAR1,GNAI3,LYN,CRK,SOS1,FOXO3,SOS2,CXCL1,TIAM1,CXCL6,RAF1,NFKBIA,STAT3
Squamous	Health	Th1 and Th2 cell differentiation	-0.199414	-0.74387	0.794239	0.943241	92	27	HLA-DQB1,PLCG1,NOTCH1,MAPK10,HLA-DRB1,CHUK,MAML3,NFATC3,HLA-DRA,STAT5B,NFKBIB,RBPJ,MAPK3,DLL4,STAT6,MAPK8,NOTCH3,IFNGR2,MAF,MAPK1,IL4R,IFNGR1,IKBKB,PPP3CA,MAPK14,FOS,NFKBIA
Squamous	Health	Hematopoietic cell lineage	-0.239712	-0.781084	0.748657	0.946508	99	17	HLA-DQB1,IL11,ITGAM,HLA-DRB1,IL1A,CD36,CD9,ITGA6,CD14,IL1R2,HLA-DRA,IL4R,CD55,CD44,CD59,IL1R1,ITGA2
Squamous	Health	B cell receptor signaling pathway	-0.244728	-0.887893	0.62474	0.954396	82	25	RAC1,MAP2K1,CHUK,PIK3CA,GRB2,NFATC3,MAP2K2,NFKBIB,CD81,BLNK,MAPK3,BCL10,GSK3B,MAPK1,MALT1,KRAS,IKBKB,PPP3CA,LYN,DAPP1,SOS1,FOS,SOS2,RAF1,NFKBIA
Squamous	Health	Natural killer cell mediated cytotoxicity	-0.140793	-0.529023	0.957862	0.963155	134	31	PLCG1,TNFRSF10A,HLA-F,PRKCA,PTK2B,RAC1,MAP2K1,RAET1G,IFNAR2,PIK3CA,HLA-A,GRB2,SH3BP2,MAP2K2,TNFRSF10B,ICAM1,MAPK3,BRAF,IFNAR1,IFNGR2,SHC1,MAPK1,KRAS,RAET1L,IFNGR1,PPP3CA,PTPN11,SOS1,HLA-E,SOS2,RAF1
Squamous	Health	Fc gamma R-mediated phagocytosis	-0.221657	-0.84594	0.710608	0.966011	93	33	PLCG1,PLA2G4E,PRKCA,PLD1,ARPC5L,ARPC4,ARPC1B,PLD2,RAC1,CDC42,MAP2K1,PIK3CA,PRKCE,CRKL,WASF2,MAPK3,CFL2,RPS6KB1,ARPC1A,SPHK2,ASAP2,MAPK1,MYO10,MARCKSL1,MARCKS,LYN,CRK,VASP,DNM2,PIP5K1A,GSN,RAF1,SPHK1
Squamous	Health	C-type lectin receptor signaling pathway	-0.25299	-0.986455	0.51626	0.967405	104	36	PTGS2,EGR3,MAPK10,CHUK,PIK3CA,CASP8,KSR1,MDM2,NFATC3,CALM2,NFKB2,MAPK3,LSP1,MAPK8,SRC,BCL10,ITPR3,MAPK1,MALT1,PLK3,KRAS,STAT2,RRAS2,CYLD,IKBKB,PPP3CA,PTPN11,MAPK14,CBLB,CLEC7A,BCL3,ARHGEF12,MAPKAPK2,CALML5,RAF1,NFKBIA
Squamous	Health	Platelet activation	-0.282648	-1.08809	0.368367	0.972926	124	34	P2RY1,PLA2G4E,NOS3,PPP1CC,ARHGEF1,PIK3CA,ROCK2,PLCB3,ADCY9,GNA13,GNAS,MAPK3,SRC,STIM1,ITPR3,SNAP23,MAPK1,ROCK1,RAP1B,PRKCI,ITGB1,GNAI2,GNAI3,GNAQ,PPP1R12A,LYN,ACTG1,ACTB,MAPK14,VASP,PPP1CB,ARHGEF12,VWF,ITGA2
Squamous	Health	Fc epsilon RI signaling pathway	-0.255008	-0.913643	0.576076	1	68	22	PLCG1,PLA2G4E,PRKCA,MAPK10,RAC1,MAP2K1,PIK3CA,MAP2K4,GRB2,MAP2K2,MAPK3,MAPK8,MAPK1,MAP2K7,KRAS,LYN,PDPK1,MAPK14,SOS1,SOS2,RAF1,MAP2K3
Squamous	Health	T cell receptor signaling pathway	-0.234001	-0.899598	0.642418	1	104	33	PLCG1,MAPK10,CDC42,MAP2K1,CHUK,PIK3CA,NCK1,GRB2,NFATC3,MAP2K2,NCK2,NFKBIB,PAK4,MAPK3,MAPK8,BCL10,GSK3B,MAPK1,MALT1,MAP2K7,KRAS,MAP3K8,IKBKB,PPP3CA,PDPK1,MAPK14,SOS1,CBLB,FOS,DLG1,SOS2,RAF1,NFKBIA
Squamous	Moderate	Hematopoietic cell lineage	-0.671161	-3.3057	0	0	99	16	CD14,CD9,IL1B,ITGA3,HLA-DQA2,CSF3,CSF2RA,IL6R,HLA-DRB5,IL1R2,CSF2,HLA-DPA1,HLA-DRA,HLA-DRB1,IL6,TNF
Squamous	Moderate	Intestinal immune network for IgA production	-0.785959	-2.72801	0	0	49	8	LTBR,CCL28,HLA-DQA2,HLA-DRB5,HLA-DPA1,HLA-DRA,HLA-DRB1,IL6
Squamous	Moderate	IL-17 signaling pathway	-0.377655	-2.55303	0	0	94	30	HSP90B1,IKBKB,TAB3,MUC5AC,NFKB1,TRADD,MAPK3,ANAPC5,HSP90AA1,S100A9,MAPK13,USP25,TRAF2,MAPK14,SRSF1,LCN2,S100A7A,IL1B,RELA,TAB2,MMP13,CSF3,CXCL3,CSF2,FOSL1,S100A7,DEFB4B,CCL20,IL6,TNF
Squamous	Moderate	Cytokines and growth factors	-0.44119	-2.86808	0	0	238	27	IFNL1,IFNL2,VEGFA,VEGFB,BMP2,IFNL3,EFNB2,IL36A,IL20,EFNA4,IL1RN,TGFB2,CXCL14,IL1B,CCL28,CSF3,CXCL9,PGF,IL19,IL32,CXCL3,CSF2,PDGFA,CCL20,IL6,TNF,CCL3
Squamous	Moderate	Toll-like receptor signaling pathway	-0.376415	-1.87093	0.00471698	0.0238278	104	17	CD14,PIK3R3,AKT1,IKBKB,NFKB1,MAPK3,IRF3,MAPK13,MAPK14,PIK3CA,IL1B,RELA,TAB2,CXCL9,IL6,TNF,CCL3
Squamous	Moderate	Antigen processing and presentation	-0.281854	-1.82758	0.00714286	0.0256213	78	29	HLA-C,HSPA6,CTSB,HSPA2,HLA-A,HSPA5,HSPA8,HSP90AA1,HLA-E,CANX,TAP1,HSPA1A,RFXANK,CREB1,NFYB,TAPBP,NFYA,HSPA4,RFXAP,HLA-G,HLA-DQA2,IFI30,PSME2,HLA-DRB5,HLA-DPA1,HLA-DRA,CD74,HLA-DRB1,TNF
Squamous	Moderate	Th17 cell differentiation	-0.249718	-1.6868	0.00813008	0.0521577	107	30	NFKBIE,IKBKB,STAT3,HIF1A,NFKB1,MAPK3,RORA,TYK2,HSP90AA1,MAPK13,MTOR,MAPK14,RXRA,IL2RG,PPP3CA,STAT5A,IL6ST,NFKBIB,NFATC3,IL1B,RELA,PPP3CC,HLA-DQA2,JAK2,IL6R,HLA-DRB5,HLA-DPA1,HLA-DRA,HLA-DRB1,IL6
Squamous	Moderate	NOD-like receptor signaling pathway	-0.21542	-1.61527	0.0280374	0.0634128	181	35	CTSB,BIRC3,IKBKB,TAB3,GABARAPL2,NFKB1,MAPK3,TYK2,IRF3,TANK,HSP90AA1,MAPK13,PLCB3,TRAF2,ITPR3,MAPK14,ITPR2,VDAC1,MFN2,BIRC2,TRPM7,RIPK2,NFKBIB,MCU,TP53BP1,IL1B,RELA,TAB2,ANTXR1,GBP3,CXCL3,AIM2,DEFB4B,IL6,TNF
Squamous	Moderate	Cytosolic DNA-sensing pathway	-0.32334	-1.54074	0.0720721	0.0883935	63	14	IKBKB,POLR2E,NFKB1,IRF3,POLR2K,POLR2H,POLR3E,NFKBIB,IL1B,RELA,POLR1C,POLR3H,AIM2,IL6
Squamous	Moderate	Cytokine receptors	-0.306643	-1.37496	0.0982906	0.128747	112	13	LTBR,IL13RA1,SIGIRR,FAS,IL2RG,TNFRSF1A,TNFRSF10D,IL6ST,ACKR2,CSF2RA,IL6R,IL1R2,IL1RL1
Squamous	Moderate	Th1 and Th2 cell differentiation	-0.219494	-1.37692	0.126667	0.139403	92	23	MAML2,NFKBIE,IKBKB,NFKB1,MAPK3,TYK2,MAPK13,MAPK14,IL2RG,NOTCH3,PPP3CA,STAT5A,NFKBIB,NFATC3,MAML1,RELA,PPP3CC,HLA-DQA2,JAK2,HLA-DRB5,HLA-DPA1,HLA-DRA,HLA-DRB1
Squamous	Moderate	Chemokine signaling pathway	-0.193309	-1.3936	0.113043	0.145657	189	34	PIK3R3,PRKACA,AKT1,IKBKB,STAT3,NFKB1,MAPK3,HRAS,GNB1,BAD,ROCK1,PLCB3,ARRB2,BRAF,SOS1,PIK3CA,GNAI3,GNB2,CXCL14,NFKBIB,BCAR1,VAV1,RELA,RAP1A,CRK,PIK3CG,CCL28,GNGT1,CXCL9,RASGRP2,JAK2,CXCL3,CCL20,CCL3
Squamous	Moderate	Fc epsilon RI signaling pathway	-0.27134	-1.14787	0.266376	0.303021	68	12	PIK3R3,AKT1,MAPK3,HRAS,MAPK13,PDPK1,SOS1,MAPK14,PIK3CA,VAV1,CSF2,TNF
Squamous	Moderate	Natural killer cell mediated cytotoxicity	-0.183411	-0.991428	0.43617	0.475733	134	19	HLA-C,PIK3R3,HLA-A,MAPK3,ICAM1,HRAS,HLA-E,SH3BP2,BRAF,SOS1,PIK3CA,FAS,PPP3CA,MICA,VAV1,PPP3CC,HLA-G,CSF2,TNF
Squamous	Moderate	Leukocyte transendothelial migration	-0.172953	-0.964752	0.428571	0.482962	112	22	PIK3R3,ARHGAP5,ICAM1,MYL12A,MAPK13,RAPGEF3,ROCK1,MAPK14,ACTN1,PIK3CA,CTNNA1,ARHGAP35,GNAI3,ITGB1,SIPA1,CTNND1,BCAR1,VAV1,RAP1A,OCLN,CLDN3,MYLPF
Squamous	Moderate	B cell receptor signaling pathway	0.381102	1.44461	0.0964153	0.666077	82	16	PIK3R3,AKT1,NFKBIE,IKBKB,NFKB1,MAPK3,MALT1,HRAS,SOS1,PIK3CA,PPP3CA,NFKBIB,NFATC3,VAV1,RELA,PPP3CC
Squamous	Moderate	Complement and coagulation cascades	0.383104	1.15762	0.269863	0.67059	85	9	PLAT,SERPINA1,VWF,CFH,THBD,SERPIND1,TFPI,F3,SERPINB2
Squamous	Moderate	Platelet activation	0.226492	0.974266	0.489796	0.68828	124	23	ARHGEF12,PIK3R3,PRKACA,AKT1,VWF,MAPK3,MYL12A,MAPK13,GNAS,ROCK1,PLCB3,GNAQ,ITPR3,PPP1CB,MAPK14,PIK3CA,ITPR2,ARHGAP35,GNAI3,ITGB1,RAP1A,PIK3CG,RASGRP2
Squamous	Moderate	RIG-I-like receptor signaling pathway	0.228798	0.859225	0.645356	0.740086	70	16	MAP3K1,IKBKB,SIKE1,NFKB1,TRADD,PIN1,IRF3,TANK,MAPK13,TRAF2,MAPK14,IFIH1,CYLD,NFKBIB,RELA,TNF
Squamous	Moderate	C-type lectin receptor signaling pathway	0.273441	1.24341	0.215909	0.764326	104	29	CALML5,CALML3,ARHGEF12,PIK3R3,CALM1,AKT1,IKBKB,NFKB1,MAPK3,CBLB,MALT1,HRAS,CALM3,MAPK13,RELB,CLEC7A,ITPR3,MAPK14,PIK3CA,ITPR2,PPP3CA,NFKB2,CYLD,NFATC3,IL1B,RELA,PPP3CC,IL6,TNF
Squamous	Moderate	T cell receptor signaling pathway	0.237377	1.01872	0.439952	0.764616	104	24	PIK3R3,AKT1,NCK2,NFKBIE,IKBKB,NFKB1,MAPK3,CBLB,MALT1,HRAS,MAPK13,PDPK1,SOS1,MAPK14,PIK3CA,PPP3CA,NFKBIB,NFATC3,VAV1,RELA,PPP3CC,NCK1,CSF2,TNF
Squamous	Moderate	Fc gamma R-mediated phagocytosis	0.182436	0.652673	0.858374	0.866663	93	14	PIK3R3,AKT1,MAPK3,RPS6KB2,RPS6KB1,MYO10,CFL1,DNM2,PIK3CA,ARPC2,VAV1,CRK,PIP5K1C,MARCKSL1
Treg	Critical	Hematopoietic cell lineage	0.620847	2.36657	0	0	99	40	ITGA4,CD59,HLA-DRB1,CSF2,HLA-DPB1,CD38,HLA-DRA,TNF,ITGA1,HLA-DPA1,CD4,ITGA2,HLA-DQB1,CD55,IL4R,TFRC,CSF1,CD2,CD44,IL2RA,KIT,HLA-DMA,ITGA5,CD8A,CD8B,CD5,IL1B,CD3G,HLA-DMB,IL7,CD3D,HLA-DQA1,FLT3LG,ITGAM,ITGA3,CD33,HLA-DQA2,MS4A1,CSF3R,IL6R
Treg	Critical	Th1 and Th2 cell differentiation	0.462505	1.87419	0	0.00204328	92	65	RBPJ,IFNG,HLA-DRB1,HLA-DPB1,HLA-DRA,RUNX3,JAK2,STAT1,HLA-DPA1,CD4,HLA-DQB1,IL2RB,IL2RG,STAT5B,IL4R,STAT4,IL12RB2,IKBKB,PRKCQ,NFATC2,NFKB1,PPP3CA,JAK1,NOTCH2,MAPK1,NFATC3,MAF,CD247,IL2RA,STAT6,TBX21,MAPK9,HLA-DMA,MAML1,PLCG1,CHUK,NFKBIB,PPP3CC,MAPK14,LCK,IL12RB1,NOTCH1,STAT5A,MAPK8,GATA3,CD3G,IKBKG,HLA-DMB,CD3D,JAG1,HLA-DQA1,TYK2,PPP3R1,PPP3CB,MAPK11,IFNGR1,LAT,DLL3,HLA-DQA2,JUN,MAML2,NFKBIA,IL2,I…
Treg	Critical	Cytokine receptors	0.455232	1.78229	0	0.00374601	112	48	CXCR6,CCR5,CCR2,CXCR3,CCR4,TNFRSF18,TNFRSF1B,IL10RA,IL2RB,IL2RG,IL4R,TNFRSF25,IL12RB2,TNFRSF4,CCR1,IL2RA,IL18RAP,FAS,IL18R1,IFNAR1,TNFRSF1A,IFNAR2,IL17RA,RELT,IL12RB1,TNFRSF14,IL23R,IL27RA,IL17RE,TNFRSF9,CCR8,SIGIRR,IFNGR1,IL21R,IL31RA,IL1RL1,LEPR,TNFRSF13B,CCR3,EDAR,CD40,CSF3R,TNFRSF10D,CCR7,IL6R,IFNGR2,CXCR4,CXCR5
Treg	Critical	Cytokines and growth factors	0.464509	1.81558	0.00101833	0.00408656	238	45	CCL5,IL17A,IFNG,CSF2,CCL4,IL17F,TNF,TGFB1,TNFSF10,XCL2,XCL1,CSF1,IL26,IL10,IL32,FASLG,CD70,TNFSF12,ANGPT2,LTA,CCL20,TNFSF13B,IL1B,CXCL13,LTB,IL21,IL7,CCL2,FLT3LG,TNFSF15,CXCL17,IL17C,IL19,IGF2,CXCL10,CXCL1,PDGFB,IL1RN,GDF10,VEGFB,CD40LG,CCL3L3,IL22,IL2,CCL3L1
Treg	Critical	Th17 cell differentiation	0.429058	1.78667	0.00100402	0.00429089	107	78	IL17A,IFNG,HLA-DRB1,RORA,HLA-DPB1,IL17F,HLA-DRA,JAK2,STAT1,HLA-DPA1,CD4,IRF4,AHR,HLA-DQB1,IL2RB,TGFB1,IL2RG,STAT5B,IL4R,FOXP3,IKBKB,PRKCQ,NFATC2,NFKB1,SMAD2,PPP3CA,JAK1,MAPK1,NFATC3,CD247,IL2RA,STAT6,TBX21,MAPK9,HLA-DMA,PLCG1,SMAD4,CHUK,HIF1A,NFKBIB,TGFBR2,PPP3CC,MAPK14,RORC,LCK,IL12RB1,IL23R,STAT5A,MAPK8,IL27RA,IL1B,SMAD3,GATA3,CD3G,IKBKG,IL21,HLA-DMB,RUNX1,CD3D,HSP90AA1,RARA,HLA-DQA1,MTOR,TYK2,…
Treg	Critical	Intestinal immune network for IgA production	0.51598	1.75837	0.00540541	0.0048163	49	24	ITGA4,HLA-DRB1,HLA-DPB1,HLA-DRA,HLA-DPA1,HLA-DQB1,TGFB1,ITGB7,CD28,IL10,HLA-DMA,TNFSF13B,HLA-DMB,HLA-DQA1,CD86,ICOS,PIGR,CD80,TNFRSF13B,HLA-DQA2,CD40,CD40LG,IL2,CXCR4
Treg	Critical	NOD-like receptor signaling pathway	0.416395	1.79151	0	0.00485279	181	106	CCL5,GBP5,GBP4,TNF,GBP2,STAT1,PYCARD,ANTXR2,OAS2,STAT2,BIRC2,TAB2,CARD8,CTSB,TBK1,IKBKB,ITPR2,CASP8,GABARAP,NFKB1,VDAC1,TRPM7,TP53BP1,JAK1,OAS1,TNFAIP3,DNM1L,TRAF5,MAPK1,CARD16,IFI16,GBP3,TRAF3,YWHAE,TANK,NEK7,TAB3,ATG16L1,PKN2,RIPK1,SUGT1,MAPK9,ITPR1,IFNAR1,OAS3,RHOA,PSTPIP1,ATG5,CYBA,CASP1,TRPV2,CHUK,NFKBIB,IFNAR2,CASP4,IKBKE,IRF3,GBP1,TXN,MAPK14,IRAK4,BIRC3,P2RX7,MAP3K7,CARD6,MYD88,MAPK8,GABAR…
Treg	Critical	C-type lectin receptor signaling pathway	0.40883	1.66559	0.00100503	0.0125151	104	63	TNF,STAT1,PYCARD,CBLB,CYLD,STAT2,ARHGEF12,LSP1,MDM2,MAPKAPK2,KRAS,IKBKB,ITPR2,CASP8,PTPN11,NFATC2,NFKB1,BCL3,PPP3CA,PIK3CD,PIK3R1,MAPK1,NFATC3,IL10,MAPK9,ITPR1,RHOA,AKT3,CASP1,NRAS,AKT2,CHUK,CALM3,PIK3CA,RAF1,IKBKE,PPP3CC,BCL10,MAPK14,PIK3CB,MAPK8,RRAS2,IL1B,RELB,CALM2,PAK1,IKBKG,KSR1,CALM1,PLCG2,PIK3R3,NFKB2,PPP3R1,PPP3CB,ITPR3,MAPK11,CALML4,IRF9,EGR2,JUN,NFKBIA,FCER1G,IL2
Treg	Critical	IL-17 signaling pathway	0.397333	1.57687	0.0101833	0.0215396	94	51	IL17A,IFNG,CSF2,IL17F,TNF,LCN2,CASP3,TAB2,TBK1,IKBKB,CASP8,NFKB1,USP25,TNFAIP3,S100A7,TRAF5,MAPK1,TRAF3,TAB3,ANAPC5,MAPK9,GSK3B,CHUK,TRADD,IKBKE,SRSF1,CCL20,IL17RA,MAPK14,MAP3K7,ELAVL1,MAPK8,IL1B,IL17RE,IKBKG,HSP90AA1,CCL2,MAPK11,MAPK7,MMP9,IL17C,CXCL10,CXCL1,HSP90B1,JUN,JUND,NFKBIA,S100A8,FOSB,S100A9,FOS
Treg	Critical	Complement and coagulation cascades	0.480848	1.57947	0.0259179	0.0228476	85	20	CD59,F2R,F5,CD55,PLAT,CD46,C3AR1,ITGB2,C1QC,C1QA,ITGAM,SERPINB2,C1QB,SERPINE1,C3,KLKB1,A2M,SERPINA1,F12,PLAUR
Treg	Critical	Platelet activation	0.38593	1.5795	0.0151515	0.0250302	124	62	ITGB1,ITGA2,ARHGEF12,F2R,RASGRP1,ROCK1,ITPR2,TLN1,ORAI1,PIK3CD,ADCY7,ARHGAP35,PIK3R1,STIM1,MAPK1,GNA13,PPP1R12A,SNAP23,RAP1B,PRKACB,PIK3CG,ITPR1,GNAI2,RHOA,AKT3,ARHGEF1,GNAI3,MYL12B,AKT2,PIK3R5,PPP1CA,FYN,LCP2,PIK3CA,ROCK2,VAMP8,TBXAS1,MAPK14,PRKCI,PIK3CB,APBB1IP,VASP,RASGRP2,PLCB2,FERMT3,PLCG2,PIK3R3,PPP1CB,ADCY3,LYN,ITPR3,PRKACA,MAPK11,MYL12A,RAP1A,PTGIR,ADCY4,ACTG1,JMJD7-PLA2G4B,TBXA2R,FCGR2A,…
Treg	Critical	Chemokine signaling pathway	0.371075	1.57991	0.00201005	0.0276978	189	99	CCL5,CXCR6,CCR5,CCR2,CXCR3,CCR4,CCL4,JAK2,STAT1,STAT2,PREX1,KRAS,ARRB2,STAT5B,IKBKB,ROCK1,XCL2,XCL1,GNG2,ELMO1,VAV3,NFKB1,CCR1,SOS1,PIK3CD,ADCY7,PIK3R1,MAPK1,DOCK2,RAP1B,GRK5,PRKACB,PIK3CG,SOS2,GNAI2,RHOA,AKT3,GSK3B,GNGT2,MAP2K1,GNAI3,NRAS,BRAF,AKT2,PIK3R5,CHUK,GNG10,PTK2B,GNG5,CDC42,RAC1,NFKBIB,ITK,PIK3CA,RAF1,ROCK2,CCL20,PIK3CB,GRB2,WAS,RASGRP2,PLCB2,PXN,CXCL13,NCF1,FOXO3,PRKCB,BAD,PAK1,IKBKG,G…
Treg	Critical	RIG-I-like receptor signaling pathway	0.404223	1.54616	0.0196281	0.0283702	70	39	TNF,MAP3K1,CYLD,RNF125,TBK1,IKBKB,CASP8,NFKB1,AZI2,TRIM25,TRAF3,TANK,DDX58,RIPK1,MAPK9,CASP10,ATG5,IFIH1,CHUK,PIN1,TRADD,NFKBIB,ISG15,IKBKE,IRF3,MAPK14,OTUD5,MAP3K7,MAPK8,IRF7,ATG12,MAVS,IKBKG,SIKE1,DHX58,MAPK11,DDX3X,CXCL10,NFKBIA
Treg	Critical	Antigen processing and presentation	0.388327	1.51422	0.0276074	0.0346628	78	49	IFNG,HLA-DRB1,HLA-DPB1,HLA-DRA,TNF,HLA-DPA1,CTSL,CD4,HLA-DQB1,CD74,CTSB,HSPA4,CTSS,PSME3,KLRC1,KLRD1,TAP1,CANX,LGMN,HLA-DMA,RFXAP,CREB1,NFYC,KLRC2,CD8A,CD8B,RFXANK,HLA-C,PSME2,RFX5,KLRC4,HLA-A,HLA-DMB,HSP90AA1,HLA-B,HLA-DQA1,NFYB,PSME1,KIR3DL2,NFYA,CIITA,HSPA8,HLA-G,KLRC3,HLA-F,HLA-DQA2,IFI30,HSPA6,HSPA1B
Treg	Critical	Fc epsilon RI signaling pathway	0.399312	1.50764	0.024666	0.0346677	68	39	CSF2,TNF,INPP5D,KRAS,VAV3,SOS1,PIK3CD,PIK3R1,MAPK1,MAP2K2,MAP2K4,MAPK9,SOS2,AKT3,MAP2K1,NRAS,PLCG1,AKT2,FYN,LCP2,GAB2,RAC1,PIK3CA,RAF1,MAPK14,PIK3CB,MAPK8,GRB2,MAP2K3,PRKCA,PLCG2,PIK3R3,VAV1,LYN,MAPK11,LAT,RAC2,JMJD7-PLA2G4B,FCER1G
Treg	Critical	T cell receptor signaling pathway	0.35324	1.46343	0.0201613	0.0464846	104	73	IFNG,CSF2,TNF,CBLB,CD4,PAK2,CTLA4,KRAS,RASGRP1,IKBKB,PRKCQ,VAV3,NFATC2,NFKB1,SOS1,PPP3CA,PIK3CD,CD28,PIK3R1,MAPK1,NFATC3,IL10,CD247,MAP2K2,MAPK9,SOS2,RHOA,AKT3,GSK3B,MAP2K1,NRAS,PLCG1,AKT2,CHUK,FYN,LCP2,CDC42,NFKBIB,ITK,PIK3CA,RAF1,CD8A,PPP3CC,CD8B,BCL10,MAPK14,LCK,PTPRC,GRAP2,PIK3CB,MAP3K7,CARD11,DLG1,MAPK8,GRB2,NCK1,CD3G,PAK1,IKBKG,CD3D,PIK3R3,VAV1,PPP3R1,ICOS,PPP3CB,MAPK11,LAT,JUN,PTPN6,CD40LG…
Treg	Critical	Cytosolic DNA-sensing pathway	0.363773	1.33324	0.121622	0.119292	63	35	CCL5,CCL4,PYCARD,ADAR,TBK1,IKBKB,NFKB1,ZBP1,DDX58,RIPK1,POLR2L,CASP1,CHUK,POLR3E,POLR3F,NFKBIB,POLR3A,IKBKE,IRF3,TREX1,POLR1D,POLR3GL,POLR2F,AIM2,IRF7,IL1B,MAVS,POLR3D,IKBKG,POLR3C,RIPK3,POLR3K,POLR2K,CXCL10,NFKBIA
Treg	Critical	Natural killer cell mediated cytotoxicity	0.309345	1.28319	0.11336	0.159433	134	75	IFNG,CSF2,PRF1,TNF,CASP3,KRAS,TNFSF10,VAV3,NCR3,PTPN11,NFATC2,SOS1,PPP3CA,PIK3CD,PIK3R1,MAPK1,CD247,KLRC1,MAP2K2,KLRD1,FASLG,FAS,ITGAL,IFNAR1,SOS2,MAP2K1,NRAS,GZMB,PLCG1,BRAF,PTK2B,FYN,LCP2,RAC1,PIK3CA,IFNAR2,RAF1,KLRC2,SH3BP2,PPP3CC,LCK,PIK3CB,HLA-C,GRB2,PRKCA,PRKCB,HCST,KLRC4,ITGB2,PAK1,HLA-A,CD244,HLA-B,PLCG2,PIK3R3,BID,VAV1,PPP3R1,MICB,PPP3CB,KIR3DL2,IFNGR1,HLA-G,LAT,NCR1,RAC2,KLRC3,SH2D1B,HL…
Treg	Critical	Leukocyte transendothelial migration	0.314301	1.26886	0.159391	0.166097	112	59	ITGA4,ITGB1,MSN,CD99,ACTN4,EZR,ROCK1,NCF4,VAV3,PTPN11,PIK3CD,ARHGAP35,PIK3R1,RAP1B,ITGAL,RASSF5,GNAI2,RHOA,CYBA,GNAI3,MYL12B,PLCG1,PTK2B,CDC42,RAC1,ITK,PIK3CA,ROCK2,VCL,MAPK14,PIK3CB,CTNNA1,VASP,SIPA1,PRKCA,PXN,NCF1,PRKCB,CYBB,ITGB2,PLCG2,PIK3R3,VAV1,CTNNB1,CLDN7,ITGAM,MAPK11,MYL12A,MMP9,RAP1A,RAC2,ACTG1,THY1,JAM2,PTK2,TXK,RHOH,ACTN1,CXCR4
Treg	Critical	Fc gamma R-mediated phagocytosis	0.319824	1.25146	0.158698	0.17516	93	52	INPP5D,DNM2,VAV3,PIK3CD,PIK3R1,BIN1,MAPK1,ARPC3,DOCK2,ARPC5,PIP5K1A,WASF2,ARPC2,AKT3,ARPC1B,MAP2K1,SPHK2,RPS6KB1,PLCG1,ARPC4,AKT2,INPPL1,GAB2,CDC42,RAC1,PIK3CA,RAF1,LIMK1,PTPRC,PIK3CB,WAS,VASP,PRKCA,NCF1,PRKCB,PLD2,PAK1,PLCG2,PIK3R3,VAV1,ARPC5L,ARPC1A,LYN,CRKL,GSN,CRK,LAT,RAC2,AMPH,JMJD7-PLA2G4B,FCGR2A,MARCKS
Treg	Critical	Toll-like receptor signaling pathway	0.290347	1.14107	0.280081	0.284852	104	53	CCL5,CCL4,TNF,STAT1,TAB2,TBK1,IKBKB,CASP8,NFKB1,PIK3CD,PIK3R1,MAPK1,TRAF3,MAP2K2,MAP2K4,RIPK1,MAPK9,IFNAR1,AKT3,MAP2K1,AKT2,CHUK,RAC1,PIK3CA,IFNAR2,TOLLIP,IKBKE,IRF3,MAPK14,IRAK4,PIK3CB,SPP1,MAP3K7,MYD88,MAPK8,IRF7,IL1B,MAP2K3,IKBKG,PIK3R3,CD86,TLR1,IRF5,MAPK11,CD80,CXCL10,CD40,JUN,TLR2,NFKBIA,CCL3L3,CCL3L1,FOS
Treg	Critical	B cell receptor signaling pathway	0.288122	1.14247	0.28907	0.296276	82	49	INPP5D,KRAS,IKBKB,DAPP1,VAV3,NFATC2,NFKB1,SOS1,PPP3CA,PIK3CD,PIK3R1,MAPK1,NFATC3,MAP2K2,SOS2,AKT3,GSK3B,MAP2K1,NRAS,AKT2,CHUK,INPPL1,RAC1,NFKBIB,PIK3CA,RAF1,PPP3CC,BCL10,PIK3CB,CARD11,GRB2,PRKCB,CD81,IKBKG,RASGRP3,CD79B,PLCG2,PIK3R3,VAV1,PPP3R1,LYN,PPP3CB,IFITM1,RAC2,LILRB4,JUN,PTPN6,NFKBIA,FOS
Treg	Moderate	Th17 cell differentiation	0.528243	2.18321	0	0.0025208	107	24	IL17F,IL17A,FOS,HLA-DRA,NFKB1,HIF1A,STAT5A,HLA-DPB1,NFATC3,IL1R1,HLA-DQB1,IL22,IL2RB,HLA-DRB5,HSP90AA1,IKBKB,IL6ST,RORC,RUNX1,RXRA,CD3G,IFNG,HLA-DQA2,CD3E
Treg	Moderate	Antigen processing and presentation	0.540298	2.13257	0	0.00302496	78	21	KLRC2,KLRD1,CD8B,HLA-DRA,KLRC1,HSPA1B,CD8A,HLA-DPB1,KLRC4,HLA-DQB1,KLRC3,HLA-DRB5,HSP90AA1,HSPA1A,NFYB,CREB1,PDIA3,IFNG,HLA-DQA2,HLA-B,TNF
Treg	Moderate	IL-17 signaling pathway	0.587907	2.20531	0.001287	0.00504159	94	18	IL17F,IL17A,FOS,FOSB,S100A8,S100A9,NFKB1,TNFAIP3,TRAF5,HSP90AA1,IKBKB,CSF2,JUND,TBK1,TAB2,FADD,IFNG,TNF
Treg	Moderate	Th1 and Th2 cell differentiation	0.529455	1.84594	0.0141044	0.0330224	92	14	FOS,HLA-DRA,NFKB1,STAT5A,HLA-DPB1,NFATC3,HLA-DQB1,IL2RB,HLA-DRB5,IKBKB,CD3G,IFNG,HLA-DQA2,CD3E
Treg	Moderate	Hematopoietic cell lineage	0.427333	1.69245	0.0288714	0.0750189	99	20	CD8B,HLA-DRA,CD55,CD44,CD8A,HLA-DPB1,IL1R1,HLA-DQB1,MME,HLA-DRB5,CD38,CSF2,CSF3R,FLT3,CD2,CD3G,HLA-DQA2,CD3E,TNF,ITGA1
Treg	Moderate	Cytokines and growth factors	0.437025	1.53578	0.0610583	0.150576	238	14	XCL1,IL17F,IL17A,XCL2,LTB,IL22,CSF2,IFNG,TNF,FASLG,CCL5,IL10,CXCL13,CCL4
Treg	Moderate	Cytosolic DNA-sensing pathway	-0.567822	-1.67034	0.0304878	0.179061	63	6	NFKB1,IKBKB,TBK1,CASP1,CCL5,CCL4
Treg	Moderate	Toll-like receptor signaling pathway	-0.378442	-1.50217	0.0776699	0.19863	104	12	FOS,NFKB1,IKBKB,AKT3,TBK1,TAB2,AKT2,FADD,TNF,CCL5,SPP1,CCL4
Treg	Moderate	Leukocyte transendothelial migration	0.458234	1.40138	0.108966	0.260578	112	10	CXCR4,TXK,NCF1,ITGB2,PRKCB,PRKCA,ITGAL,MSN,ACTB,NCF4
Treg	Moderate	Intestinal immune network for IgA production	0.465274	1.33194	0.150281	0.304764	49	8	HLA-DRA,CXCR4,HLA-DPB1,HLA-DQB1,HLA-DRB5,HLA-DQA2,CCR9,IL10
Treg	Moderate	NOD-like receptor signaling pathway	-0.269749	-1.30044	0.13242	0.317025	181	17	NAMPT,NFKB1,TNFAIP3,TRAF5,HSP90AA1,BIRC3,IKBKB,GABARAPL1,TBK1,TAB2,FADD,GBP5,OAS1,TNF,CASP1,IRF9,CCL5
Treg	Moderate	Fc epsilon RI signaling pathway	-0.345733	-1.14508	0.290419	0.329354	68	8	LCP2,AKT3,CSF2,LYN,AKT2,PRKCA,TNF,ALOX5AP
Treg	Moderate	C-type lectin receptor signaling pathway	-0.247385	-1.17916	0.231707	0.366194	104	16	NFKB1,NFKB2,NFATC3,CLEC7A,CBLB,EGR3,IKBKB,AKT3,AKT2,RRAS2,MDM2,LSP1,TNF,CASP1,IRF9,IL10
Treg	Moderate	Complement and coagulation cascades	0.556018	1.21155	0.226475	0.43156	85	4	CD55,ITGB2,PLAT,C1QB
Treg	Moderate	Chemokine signaling pathway	0.31401	1.15949	0.29776	0.461306	189	17	XCL1,XCL2,CXCR4,NFKB1,NCF1,DOCK2,IKBKB,AKT3,PRKACB,LYN,AKT2,PRKCB,CCR9,CCL5,CXCR6,CXCL13,CCL4
Treg	Moderate	Natural killer cell mediated cytotoxicity	0.262099	1.02508	0.431347	0.529755	134	20	KLRC2,KLRD1,KLRC1,ITGB2,KLRC4,KLRC3,LCP2,CSF2,ICAM2,NCR3,PRKCB,PRKCA,ITGAL,FCGR3B,IFNG,HLA-B,TNF,FASLG,PRF1,GZMB
Treg	Moderate	T cell receptor signaling pathway	0.281658	1.07973	0.37859	0.538625	104	19	FOS,CD8B,NFKB1,CD8A,NFATC3,CBLB,RASGRP1,IKBKB,LCP2,AKT3,CSF2,AKT2,PAK3,CD3G,IFNG,CD3E,TNF,PDCD1,IL10
Treg	Moderate	B cell receptor signaling pathway	0.339907	1.0386	0.413392	0.55197	82	10	FOS,NFKB1,NFATC3,IKBKB,AKT3,LYN,AKT2,PRKCB,IFITM1,CD81
Treg	Moderate	Platelet activation	0.281238	0.889166	0.573677	0.679679	124	11	PPP1CB,ORAI1,RASGRP1,LCP2,AKT3,PRKACB,LYN,AKT2,TLN1,GNAQ,ACTB
Treg	Moderate	Cytokine receptors	0.290023	0.777293	0.758721	0.73601	112	7	CXCR4,IL1R1,IL2RB,IL6ST,CSF3R,CCR9,CXCR6
Treg	Moderate	Fc gamma R-mediated phagocytosis	0.250161	0.807743	0.695279	0.743534	93	11	NCF1,MARCKS,DOCK2,AKT3,LYN,AKT2,PRKCB,PRKCA,DNM2,CFL1,FCGR3B
Treg	Moderate	RIG-I-like receptor signaling pathway	-0.165442	-0.507107	0.988981	0.985323	70	7	NFKB1,IKBKB,TBK1,SIKE1,CASP10,FADD,TNF
