# Supplementary material for: Multimodal single-cell omics analysis identifies epithelium–immune cell interactions and immune vulnerability associated with sex differences in COVID-19
Source: Signal Transduct Target Ther. 2021 Jul 30;6:292. doi: 10.1038/s41392-021-00709-x (PMC8322111; doi:10.1038/s41392-021-00709-x)
Supplement: Supplementary file 6 — Supplementary Table 5 [file 41392_2021_709_MOESM6_ESM.xlsx]

## Sheet: Supplementary Table 5
Supplementary Table 5. The network topological characteristics of cell-cell interaction network derived from single-cell RNA-sequencing data of nasal samples between healthy donors and COVID-19 patients.
Network characteristics	Healthy		Moderate		Critical
Sex	Female	Male	Female	Male	Female	Male
Number of Node	9	7	10	13	14	16
Number of Edge	20	12	20	79	50	72
Edge-to-Node ratio	2.22	1.71	2	6.08	3.57	4.5
