# Supplementary material for: Multimodal single-cell omics analysis identifies epithelium–immune cell interactions and immune vulnerability associated with sex differences in COVID-19
Source: Signal Transduct Target Ther. 2021 Jul 30;6:292. doi: 10.1038/s41392-021-00709-x (PMC8322111; doi:10.1038/s41392-021-00709-x)
Supplement: Supplementary file 7 — Supplementary Table 6 [file 41392_2021_709_MOESM7_ESM.xlsx]

## Sheet: Supplementary Table 6
Supplementary Table 6. The network topological characteristics of each cype from single-cell RNA-sequencing data of nasal samples between healthy donors and COVID-19 patients.
Cell type	Severity	Sex	Type	Shortest path	Clustering coefficient	Degree
Treg	Healthy	Female	Immune	1.375	0.8	5
Treg	Moderate	Female	Immune	1.55556	0.833333	4
Treg	Moderate	Male	Immune	1.08333	0.963636	13
Treg	Critical	Female	Immune	1.53846	0.933333	6
Treg	Critical	Male	Immune	1.33333	0.822222	10
Squamous	Healthy	Female	Epithelial	1.625	1	3
Squamous	Healthy	Male	Epithelial	2.16667	0	1
Squamous	Moderate	Female	Epithelial	1.66667	0.666667	3
Squamous	Moderate	Male	Epithelial	1.16667	0.977778	10
Squamous	Critical	Female	Epithelial	1.76923	1	3
Squamous	Critical	Male	Epithelial	1.53333	1	7
Secretory	Healthy	Female	Epithelial	1.375	0.8	7
Secretory	Healthy	Male	Epithelial	1.33333	0.5	6
Secretory	Moderate	Female	Epithelial	1.44444	0.5	7
Secretory	Moderate	Male	Epithelial	1	0.893939	14
Secretory	Critical	Female	Epithelial	1	0.448718	15
Secretory	Critical	Male	Epithelial	1.26667	0.818182	13
rMa	Healthy	Male	Immune	1.83333	1	2
rMa	Moderate	Female	Immune	1.77778	1	2
rMa	Critical	Male	Immune	2	0	1
pDC	Moderate	Female	Immune	1.88889	0	1
pDC	Moderate	Male	Immune	1.41667	1	7
pDC	Critical	Male	Immune	1.86667	1	3
nrMa	Healthy	Female	Immune	1	0.392857	8
nrMa	Healthy	Male	Immune	1.16667	0.4	7
nrMa	Moderate	Female	Immune	1	0.25	11
nrMa	Moderate	Male	Immune	1	0.893939	14
nrMa	Critical	Female	Immune	1.30769	0.777778	9
nrMa	Critical	Male	Immune	1.06667	0.516484	16
NKT-p	Critical	Male	Immune	1.26667	0.781818	11
NK	Moderate	Male	Immune	1.16667	0.977778	12
NK	Critical	Female	Immune	1.61538	0.7	5
NK	Critical	Male	Immune	1.8	0.866667	8
Neu	Moderate	Female	Immune	1.77778	1	2
Neu	Moderate	Male	Immune	1	0.893939	12
Neu	Critical	Female	Immune	1.38462	0.785714	8
Neu	Critical	Male	Immune	1.2	0.712121	12
moDC	Critical	Male	Immune	2	0	1
MoD-Ma	Healthy	Female	Immune	1.75	1	2
MoD-Ma	Moderate	Male	Immune	1.08333	0.909091	11
MoD-Ma	Critical	Female	Immune	1.46154	0.857143	7
MoD-Ma	Critical	Male	Immune	1.26667	0.745455	11
MC	Healthy	Male	Immune	2	0	1
MC	Critical	Female	Immune	1.84615	1	2
IRC	Critical	Female	Epithelial	1.84615	1	2
Ionocyte	Healthy	Female	Epithelial	1.875	0	1
Ionocyte	Moderate	Male	Epithelial	1.08333	0.963636	11
Ionocyte	Critical	Female	Epithelial	1.53846	0.866667	6
Ionocyte	Critical	Male	Epithelial	1.46667	0.857143	8
FOXN4	Moderate	Female	Epithelial	1.88889	0	1
FOXN4	Moderate	Male	Epithelial	1	0.893939	14
FOXN4	Critical	Female	Epithelial	1.30769	0.638889	9
FOXN4	Critical	Male	Epithelial	1.26667	0.818182	11
CTL	Healthy	Female	Immune	1.375	0.8	5
CTL	Healthy	Male	Immune	1.33333	0.666667	4
CTL	Moderate	Female	Immune	1.55556	0.833333	4
CTL	Moderate	Male	Immune	1	0.893939	14
CTL	Critical	Female	Immune	1.46154	0.904762	7
CTL	Critical	Male	Immune	1.26667	0.818182	13
Ciliated	Healthy	Female	Epithelial	1.375	0.8	5
Ciliated	Healthy	Male	Epithelial	1.5	1	3
Ciliated	Moderate	Female	Epithelial	1.44444	0.5	5
Ciliated	Moderate	Male	Epithelial	1	0.893939	14
Ciliated	Critical	Female	Epithelial	1.07692	0.515152	14
Ciliated	Critical	Male	Epithelial	1.26667	0.818182	13
B cell	Healthy	Female	Immune	1.5	0.666667	4
B cell	Moderate	Male	Immune	1.16667	0.977778	12
B cell	Critical	Female	Immune	1.46154	0.904762	7
B cell	Critical	Male	Immune	1.6	1	6
