# Supplementary material for: Multimodal single-cell omics analysis identifies epithelium–immune cell interactions and immune vulnerability associated with sex differences in COVID-19
Source: Signal Transduct Target Ther. 2021 Jul 30;6:292. doi: 10.1038/s41392-021-00709-x (PMC8322111; doi:10.1038/s41392-021-00709-x)
Supplement: Supplementary file 8 — Supplementary Table 7 [file 41392_2021_709_MOESM8_ESM.xlsx]

## Sheet: Supplementary Table 7
Supplementary Table 7. The statistical data of SARS-CoV-2 entry genes across different cell type when male vs female.
Genes	logFC	p value-adjusted	Severity	Cell type	Sample
ACE2	0	1	Critical	B cell	nasal
FURIN	0.0679591	1	Critical	B cell	nasal
NRP1	0.0723467	0.0956663	Critical	B cell	nasal
TMPRSS2	0.0689896	0.187841	Critical	B cell	nasal
ACE2	-1.23316	0.0790583	moderate	B cell	nasal
FURIN	1.0901	0.997315	moderate	B cell	nasal
NRP1	0.0736381	1	moderate	B cell	nasal
TMPRSS2	0.000210901	1	moderate	B cell	nasal
ACE2	0	1	Critical	Basal	nasal
FURIN	0.0900426	1	Critical	Basal	nasal
NRP1	0.0571336	1	Critical	Basal	nasal
TMPRSS2	0.23415	1	Critical	Basal	nasal
ACE2	0.0628213	1	moderate	Basal	nasal
FURIN	0.133479	1	moderate	Basal	nasal
NRP1	0.00355556	1	moderate	Basal	nasal
TMPRSS2	0.117403	1	moderate	Basal	nasal
ACE2	0.149694	0.242918	Critical	Ciliated	nasal
FURIN	0.521648	1.54842e-07	Critical	Ciliated	nasal
NRP1	0.160672	0.0959339	Critical	Ciliated	nasal
TMPRSS2	-0.277548	0.000164645	Critical	Ciliated	nasal
ACE2	-0.275336	0.513506	moderate	Ciliated	nasal
FURIN	0.127908	0.907094	moderate	Ciliated	nasal
NRP1	0.0895946	0.922428	moderate	Ciliated	nasal
TMPRSS2	0.467443	0.0316153	moderate	Ciliated	nasal
ACE2	0.00862311	1	Critical	Ciliated-diff	nasal
FURIN	0.0286263	1	Critical	Ciliated-diff	nasal
NRP1	-0.0105931	1	Critical	Ciliated-diff	nasal
TMPRSS2	-0.0874696	1	Critical	Ciliated-diff	nasal
ACE2	0.0433727	0.545188	moderate	Ciliated-diff	nasal
FURIN	0.0564409	0.78255	moderate	Ciliated-diff	nasal
NRP1	0.0391129	0.661517	moderate	Ciliated-diff	nasal
TMPRSS2	0.026029	1	moderate	Ciliated-diff	nasal
ACE2	0.000637092	1	Critical	CTL	nasal
FURIN	0.469162	0.0278593	Critical	CTL	nasal
NRP1	0.0224624	0.950467	Critical	CTL	nasal
TMPRSS2	0.0294925	0.888706	Critical	CTL	nasal
ACE2	0.00390529	1	moderate	CTL	nasal
FURIN	-0.0506871	1	moderate	CTL	nasal
NRP1	0.0265701	1	moderate	CTL	nasal
TMPRSS2	-0.0910063	0.311201	moderate	CTL	nasal
ACE2	-0.68257	0.329193	Critical	FOXN4	nasal
FURIN	1.43583	0.00329069	Critical	FOXN4	nasal
NRP1	0.202108	1	Critical	FOXN4	nasal
TMPRSS2	0.706249	0.125815	Critical	FOXN4	nasal
ACE2	1.2131	0.828874	moderate	FOXN4	nasal
FURIN	0.960326	0.935401	moderate	FOXN4	nasal
NRP1	0.780924	1	moderate	FOXN4	nasal
TMPRSS2	1.49651	0.384777	moderate	FOXN4	nasal
ACE2	0.0710918	1	Critical	Ionocyte	nasal
FURIN	0.269769	1	Critical	Ionocyte	nasal
NRP1	0.28172	1	Critical	Ionocyte	nasal
TMPRSS2	-0.230681	1	Critical	Ionocyte	nasal
ACE2	0.229281	1	moderate	Ionocyte	nasal
FURIN	1.00617	1	moderate	Ionocyte	nasal
NRP1	0.610895	1	moderate	Ionocyte	nasal
TMPRSS2	1.74398	0.779221	moderate	Ionocyte	nasal
ACE2	-0.250557	0.295583	Critical	IRC	nasal
FURIN	-0.447556	0.0491563	Critical	IRC	nasal
NRP1	-0.310502	0.142771	Critical	IRC	nasal
TMPRSS2	-1.37584	6.62353e-11	Critical	IRC	nasal
ACE2	0.108979	1	moderate	IRC	nasal
FURIN	0.115056	1	moderate	IRC	nasal
NRP1	0.0192809	1	moderate	IRC	nasal
TMPRSS2	0.531628	1	moderate	IRC	nasal
ACE2	0	1	Critical	MC	nasal
FURIN	0.766994	1	Critical	MC	nasal
NRP1	0.331337	1	Critical	MC	nasal
TMPRSS2	0	1	Critical	MC	nasal
ACE2	0	1	moderate	MC	nasal
FURIN	-0.296263	1	moderate	MC	nasal
NRP1	0.354271	1	moderate	MC	nasal
TMPRSS2	0	1	moderate	MC	nasal
ACE2	2.56274e-15	1	Critical	MoD-Ma	nasal
FURIN	0.361787	1	Critical	MoD-Ma	nasal
NRP1	0.296372	1	Critical	MoD-Ma	nasal
TMPRSS2	2.56274e-15	1	Critical	MoD-Ma	nasal
ACE2	0	1	Critical	moDC	nasal
FURIN	-0.0642426	1	Critical	moDC	nasal
NRP1	-0.254192	1	Critical	moDC	nasal
TMPRSS2	0.0233679	1	Critical	moDC	nasal
ACE2	-0.0351381	0.928777	moderate	moDC	nasal
FURIN	-0.000558574	1	moderate	moDC	nasal
NRP1	0.0409073	1	moderate	moDC	nasal
TMPRSS2	0.0138322	1	moderate	moDC	nasal
ACE2	-0.000653756	1	Critical	Neu	nasal
FURIN	-0.0307902	0.246963	Critical	Neu	nasal
NRP1	0.0140054	0.0161018	Critical	Neu	nasal
TMPRSS2	0.0340997	5.86796e-06	Critical	Neu	nasal
ACE2	0.00232935	1	moderate	Neu	nasal
FURIN	0.24451	0.114993	moderate	Neu	nasal
NRP1	0.00627926	1	moderate	Neu	nasal
TMPRSS2	0.0235272	1	moderate	Neu	nasal
ACE2	0	1	Critical	NK	nasal
FURIN	0.349994	1	Critical	NK	nasal
NRP1	2.48762	0.000183828	Critical	NK	nasal
TMPRSS2	2.14186	0.000151902	Critical	NK	nasal
ACE2	0.374533	1	moderate	NK	nasal
FURIN	-2.40716	1	moderate	NK	nasal
NRP1	2.86416	1	moderate	NK	nasal
TMPRSS2	0	1	moderate	NK	nasal
ACE2	0	1	Critical	NKT	nasal
FURIN	0.0710561	1	Critical	NKT	nasal
NRP1	0.021905	1	Critical	NKT	nasal
TMPRSS2	0.0575859	0.723341	Critical	NKT	nasal
ACE2	0.00579373	1	moderate	NKT	nasal
FURIN	-0.0478473	1	moderate	NKT	nasal
NRP1	0.0252049	1	moderate	NKT	nasal
TMPRSS2	0.0116287	1	moderate	NKT	nasal
ACE2	0.223898	0.0193531	Critical	NKT-p	nasal
FURIN	1.02778	3.61453e-09	Critical	NKT-p	nasal
NRP1	0.416141	0.00578735	Critical	NKT-p	nasal
TMPRSS2	2.11451	4.10618e-25	Critical	NKT-p	nasal
ACE2	-0.153132	0.274433	moderate	NKT-p	nasal
FURIN	-0.194375	1	moderate	NKT-p	nasal
NRP1	-0.0302674	1	moderate	NKT-p	nasal
TMPRSS2	-0.151716	0.745092	moderate	NKT-p	nasal
ACE2	-0.0297053	0.573095	Critical	nrMa	nasal
FURIN	0.0328095	1	Critical	nrMa	nasal
NRP1	0.921971	9.83368e-11	Critical	nrMa	nasal
TMPRSS2	0.0902903	0.6871	Critical	nrMa	nasal
ACE2	0.004293	1	moderate	nrMa	nasal
FURIN	-0.190923	0.818611	moderate	nrMa	nasal
NRP1	-0.1475	1	moderate	nrMa	nasal
TMPRSS2	0.0442469	0.495709	moderate	nrMa	nasal
ACE2	0	1	Critical	pDC	nasal
FURIN	0.0263029	1	Critical	pDC	nasal
NRP1	2.02283	2.63833e-10	Critical	pDC	nasal
TMPRSS2	0.0298638	1	Critical	pDC	nasal
ACE2	0	1	moderate	pDC	nasal
FURIN	-0.0445735	1	moderate	pDC	nasal
NRP1	0.841132	1	moderate	pDC	nasal
TMPRSS2	0.0282439	1	moderate	pDC	nasal
ACE2	0.0168475	1	Critical	rMa	nasal
FURIN	0.67174	1.14946e-11	Critical	rMa	nasal
NRP1	0.301741	0.0504866	Critical	rMa	nasal
TMPRSS2	0.0736198	0.269444	Critical	rMa	nasal
ACE2	0.00675315	1	moderate	rMa	nasal
FURIN	0.216779	1	moderate	rMa	nasal
NRP1	0.0304964	1	moderate	rMa	nasal
TMPRSS2	0.0164225	1	moderate	rMa	nasal
ACE2	0.0239217	1	Critical	Secretory	nasal
FURIN	0.674614	2.19795e-07	Critical	Secretory	nasal
NRP1	-0.115474	0.581467	Critical	Secretory	nasal
TMPRSS2	0.362521	0.0209167	Critical	Secretory	nasal
ACE2	0.0266593	0.87316	moderate	Secretory	nasal
FURIN	0.560887	2.7942e-14	moderate	Secretory	nasal
NRP1	-0.0949279	0.460997	moderate	Secretory	nasal
TMPRSS2	0.462918	4.18771e-09	moderate	Secretory	nasal
ACE2	0.0016739	1	Critical	Secretory-diff	nasal
FURIN	-0.0950137	1	Critical	Secretory-diff	nasal
NRP1	0.0582708	1	Critical	Secretory-diff	nasal
TMPRSS2	-0.278341	0.78729	Critical	Secretory-diff	nasal
ACE2	-0.00159258	1	moderate	Secretory-diff	nasal
FURIN	0.047291	0.934842	moderate	Secretory-diff	nasal
NRP1	-0.0301347	0.755347	moderate	Secretory-diff	nasal
TMPRSS2	0.0650822	0.767717	moderate	Secretory-diff	nasal
ACE2	0.207623	0.0537764	Critical	Squamous	nasal
FURIN	0.642902	4.17194e-06	Critical	Squamous	nasal
NRP1	0.304155	0.0229426	Critical	Squamous	nasal
TMPRSS2	0.732693	8.11944e-10	Critical	Squamous	nasal
ACE2	0.0997964	1	moderate	Squamous	nasal
FURIN	0.765711	0.000228002	moderate	Squamous	nasal
NRP1	0.173599	0.98158	moderate	Squamous	nasal
TMPRSS2	0.209115	0.664058	moderate	Squamous	nasal
ACE2	0.109584	0.0525332	Critical	Treg	nasal
FURIN	1.34398	1.7118e-28	Critical	Treg	nasal
NRP1	-0.0065012	1	Critical	Treg	nasal
TMPRSS2	0.0420444	0.336806	Critical	Treg	nasal
ACE2	0.00240096	1	moderate	Treg	nasal
FURIN	0.515855	0.168728	moderate	Treg	nasal
NRP1	-0.0571684	1	moderate	Treg	nasal
TMPRSS2	-0.0453378	1	moderate	Treg	nasal
ACE2	-0.0801878	1	severe/critical	Ciliated	BALF and sputum
FURIN	-0.0185119	1	severe/critical	Ciliated	BALF and sputum
NRP1	-0.0687236	0.0222786	severe/critical	Ciliated	BALF and sputum
TMPRSS2	-0.342139	2.26476e-05	severe/critical	Ciliated	BALF and sputum
FURIN	-0.13825	1	severe/critical	Macrophage	BALF and sputum
NRP1	0.217768	1	severe/critical	Macrophage	BALF and sputum
TMPRSS2	-0.139987	1	severe/critical	Macrophage	BALF and sputum
ACE2	-0.0135111	1	severe/critical	Neutrophil	BALF and sputum
FURIN	0.0444383	1	severe/critical	Neutrophil	BALF and sputum
NRP1	0.115687	1	severe/critical	Neutrophil	BALF and sputum
TMPRSS2	0.0130596	1	severe/critical	Neutrophil	BALF and sputum
FURIN	-0.169152	1	severe/critical	NK	BALF and sputum
NRP1	-0.0679437	1	severe/critical	NK	BALF and sputum
TMPRSS2	-0.0250224	1	severe/critical	NK	BALF and sputum
FURIN	-0.0179082	1	severe/critical	Plasma	BALF and sputum
NRP1	0.125949	1	severe/critical	Plasma	BALF and sputum
TMPRSS2	-0.580911	1	severe/critical	Plasma	BALF and sputum
ACE2	-0.0414667	1	severe/critical	Secretory	BALF and sputum
FURIN	-0.0576239	1	severe/critical	Secretory	BALF and sputum
NRP1	-0.0262898	1	severe/critical	Secretory	BALF and sputum
TMPRSS2	-0.112083	1	severe/critical	Secretory	BALF and sputum
ACE2	-0.0820893	1	severe/critical	Squamous	BALF and sputum
FURIN	0.266925	1	severe/critical	Squamous	BALF and sputum
NRP1	-0.159975	1	severe/critical	Squamous	BALF and sputum
TMPRSS2	1.8524	9.77933e-07	severe/critical	Squamous	BALF and sputum
FURIN	0.0981823	1	severe/critical	T	BALF and sputum
NRP1	0.0854163	1	severe/critical	T	BALF and sputum
TMPRSS2	-0.0614424	1	severe/critical	T	BALF and sputum
