# Supplementary material for: Multimodal single-cell omics analysis identifies epithelium–immune cell interactions and immune vulnerability associated with sex differences in COVID-19
Source: Signal Transduct Target Ther. 2021 Jul 30;6:292. doi: 10.1038/s41392-021-00709-x (PMC8322111; doi:10.1038/s41392-021-00709-x)
Supplement: Supplementary file 9 — Supplementary Table 8 [file 41392_2021_709_MOESM9_ESM.xlsx]

## Sheet: Supplementary Table 8
Supplementary Table 8. Summary of gene-set enrichment analysis results of a PBMC-based single-cell RNA-sequencing dataset.
Cell type	Severity	Term	ES	NES	p value	FDR	Geneset size	Matched size	Genes
B cell lgG-	Normal	IL-17 signaling pathway	-0.633489	-2.35289	0	0	94	13	MAPK10,IKBKE,TRADD,ANAPC5,TRAF5,NFKB1,TRAF4,TNFAIP3,JUN,JUND,NFKBIA,FOSB,FOS
B cell lgG-	Normal	Th17 cell differentiation	-0.529538	-2.35497	0	0	107	23	IL2RA,MAPK10,RORA,STAT3,STAT1,IL2RG,HLA-DQA1,HLA-DPB1,HLA-DMB,TGFB1,NFKBIB,NFKB1,RARA,NFKBIE,IFNGR1,HLA-DQB1,JUN,HIF1A,HLA-DQA2,IL4R,NFKBIA,FOS,HLA-DRB5
B cell lgG-	Normal	Th1 and Th2 cell differentiation	-0.547149	-2.2834	0	0.000916041	92	20	IL2RA,MAPK10,NOTCH2,STAT1,IL2RG,HLA-DQA1,HLA-DPB1,HLA-DMB,MAML3,NFKBIB,NFKB1,NFKBIE,IFNGR1,HLA-DQB1,JUN,HLA-DQA2,IL4R,NFKBIA,FOS,HLA-DRB5
B cell lgG-	Severe	IL-17 signaling pathway	0.778218	2.24352	0	0.00129662	94	10	FOS,FOSB,JUN,JUND,CXCL8,NFKBIA,IL6,TNFAIP3,TRADD,IL1B
B cell lgG-	Severe	Toll-like receptor signaling pathway	0.687265	2.25461	0	0.00259323	104	15	FOS,IRF7,CCL4,JUN,CXCL8,NFKBIA,STAT1,IL6,CCL3,CCL5,IRF3,IL1B,CD14,PIK3CA,IFNAR1
B cell lgG-	Severe	Th17 cell differentiation	0.590378	2.11031	0	0.00345764	107	18	HLA-DRB5,FOS,HLA-DQA2,JUN,NFKBIA,STAT1,IL6,NFKBIB,IL2RG,HLA-DQB1,PPP3CC,HLA-DOB,IL1B,HLA-DPB1,HLA-DQA1,HLA-DPA1,IFNGR1,JAK3
B cell lgG-	Severe	Th1 and Th2 cell differentiation	0.605725	2.06551	0	0.00388985	92	16	HLA-DRB5,FOS,HLA-DQA2,JUN,NFKBIA,STAT1,NFKBIB,IL2RG,HLA-DQB1,PPP3CC,HLA-DOB,HLA-DPB1,HLA-DQA1,HLA-DPA1,IFNGR1,JAK3
B cell lgG-	Normal	Toll-like receptor signaling pathway	-0.530018	-2.13562	0.00224215	0.0044657	104	17	LY96,MAPK10,IKBKE,MAP2K2,STAT1,CCL4,TICAM1,AKT2,NFKB1,TLR1,MAP2K7,MAP3K8,CD40,JUN,PIK3CA,NFKBIA,FOS
B cell lgG-	Normal	T cell receptor signaling pathway	-0.474867	-2.07729	0.00238663	0.00494662	104	21	PTPN6,MAPK10,PTPRC,PAK2,GRB2,SOS1,MAP2K2,NFKBIB,BCL10,AKT2,NFKB1,RAF1,NFKBIE,NRAS,MAP2K7,NCK2,MAP3K8,JUN,PIK3CA,NFKBIA,FOS
B cell lgG-	Normal	Intestinal immune network for IgA production	-0.544314	-1.97122	0.00453515	0.00801536	49	13	TNFRSF13B,ITGB7,HLA-DQA1,HLA-DPB1,HLA-DMB,TGFB1,TNFRSF13C,HLA-DQB1,CD40,CXCR4,HLA-DQA2,ICOSLG,HLA-DRB5
B cell lgG-	Normal	C-type lectin receptor signaling pathway	-0.410028	-1.89004	0.00235294	0.0125629	104	26	PYCARD,SYK,CASP1,MAPK10,PLCG2,IKBKE,ITPR2,CALM2,LSP1,STAT1,CALM1,CYLD,BCL10,AKT2,NFKB1,MAPKAPK2,RAF1,NRAS,ITPR1,JUN,BCL3,RELB,NFKB2,PIK3CA,NFKBIA,IRF1
B cell lgG-	Severe	Chemokine signaling pathway	0.495267	1.90951	0.00625782	0.0215238	189	24	PPBP,CCL4,RAC2,PF4,CXCL8,NCF1,NFKBIA,STAT1,CCL3,WAS,GNAI2,GNB2,GNG5,STAT2,NFKBIB,CCL5,SOS1,PF4V1,PIK3CA,FOXO3,SOS2,JAK3,KRAS,LYN
B cell lgG-	Severe	Cytokines and growth factors	0.615861	1.85225	0.0160643	0.02939	238	12	PPBP,CCL4,PF4,CXCL8,IL6,CCL3,CCL5,TNFSF10,TNFSF12,IL1B,GDF7,PF4V1
B cell lgG-	Severe	Antigen processing and presentation	0.566915	1.78896	0.0143885	0.0398246	78	13	HLA-DRB5,HLA-DQA2,HLA-DQB1,HLA-DOB,CD74,HSPA8,PSME1,HLA-DPB1,HLA-DQA1,HLA-E,HLA-DPA1,HLA-A,CALR
B cell lgG-	Severe	Intestinal immune network for IgA production	0.609101	1.76219	0.0178082	0.0423021	49	10	HLA-DRB5,HLA-DQA2,IL6,HLA-DQB1,TNFRSF13B,HLA-DOB,HLA-DPB1,HLA-DQA1,HLA-DPA1,TNFRSF13C
B cell lgG-	Mild	Chemokine signaling pathway	-0.503848	-1.99102	0.00614754	0.0458505	189	17	RAC2,CCL4,NCF1,CCR6,GRK6,GNG5,GNAI2,BRAF,RAC1,FOXO3,KRAS,LYN,CCR7,PPBP,RAP1B,GNG11,PF4
B cell lgG-	Normal	Antigen processing and presentation	-0.388304	-1.66468	0.0327869	0.0506685	78	19	CTSS,HLA-A,HSPA8,HLA-C,B2M,HLA-F,CIITA,HSPA6,HLA-DQA1,HLA-B,HLA-DPB1,TAPBP,HLA-DMB,HSPA4,HLA-DQB1,HSPA5,CD74,HLA-DQA2,HLA-DRB5
B cell lgG-	Normal	Hematopoietic cell lineage	-0.375194	-1.62972	0.0420561	0.0526724	99	22	CD1C,IL2RA,MS4A1,CD1D,CD24,ITGAM,IL7,CD19,ANPEP,CSF3R,HLA-DQA1,HLA-DPB1,CD37,HLA-DMB,IL7R,FCER2,HLA-DQB1,MME,HLA-DQA2,CD55,IL4R,HLA-DRB5
B cell lgG-	Severe	RIG-I-like receptor signaling pathway	0.581169	1.63112	0.0482456	0.0720212	70	9	ISG15,IRF7,CXCL8,NFKBIA,TRADD,NFKBIB,DHX58,IRF3,DDX3X
B cell lgG-	Severe	B cell receptor signaling pathway	0.449958	1.65977	0.0214918	0.0749156	82	22	FOS,RAC2,PTPN6,JUN,CD72,BLNK,NFKBIA,FCGR2B,NFKBIB,RASGRP3,BTK,PPP3CC,PIK3AP1,LILRB1,SOS1,CD19,CD79B,PIK3CA,INPP5D,SOS2,KRAS,LYN
B cell lgG-	Severe	Hematopoietic cell lineage	0.493671	1.63988	0.0382514	0.0757224	99	15	HLA-DRB5,HLA-DQA2,IL6,FCER2,HLA-DQB1,HLA-DOB,CD37,CD1C,IL1B,CD19,HLA-DPB1,HLA-DQA1,CD14,HLA-DPA1,IL7R
B cell lgG-	Severe	NOD-like receptor signaling pathway	0.397733	1.57809	0.0570388	0.0917356	181	27	IRF7,OAS1,JUN,CXCL8,NFKBIA,STAT1,IL6,TNFAIP3,OAS2,PYCARD,STAT2,NFKBIB,CYBA,CCL5,GABARAPL2,RBCK1,CARD16,CASP1,VDAC2,CARD8,IRF3,IL1B,IFI16,CASP4,BIRC3,IFNAR1,TXNIP
B cell lgG-	Normal	Chemokine signaling pathway	-0.287473	-1.45718	0.0631068	0.115284	189	35	GNG11,RAC2,HCK,FGR,STAT3,GRB2,SOS1,ARRB2,WAS,DOCK2,CXCR3,RAP1A,STAT1,GNG5,RASGRP2,GNAI2,NCF1,CCL4,NFKBIB,PIK3R5,CRK,RAP1B,AKT2,NFKB1,LYN,GNB4,GNB5,RAF1,NRAS,PPBP,CXCR4,BRAF,CCR7,PIK3CA,NFKBIA
B cell lgG-	Severe	Cytosolic DNA-sensing pathway	0.465132	1.46484	0.0948396	0.137071	63	13	IRF7,CCL4,NFKBIA,IL6,PYCARD,POLR2E,NFKBIB,CCL5,POLR2F,CASP1,IRF3,IL1B,POLR1D
B cell lgG-	Severe	T cell receptor signaling pathway	0.46548	1.47388	0.0899032	0.141032	104	12	FOS,PTPN6,JUN,NFKBIA,NFKBIB,PPP3CC,SOS1,PIK3CA,SOS2,RASGRP1,KRAS,CBLB
B cell lgG-	Mild	RIG-I-like receptor signaling pathway	-0.710557	-1.70473	0.0277778	0.143971	70	5	TNF,TANK,DDX3X,ISG15,IRF7
B cell lgG-	Severe	Leukocyte transendothelial migration	0.404278	1.33876	0.144011	0.206648	112	16	RAC2,ACTG1,VASP,NCF1,MYL9,ACTB,GNAI2,ICAM1,CYBA,NCF4,SIPA1,ITGB2,VCL,RHOH,PIK3CA,EZR
B cell lgG-	Severe	Fc gamma R-mediated phagocytosis	0.411151	1.35365	0.154362	0.207026	93	15	RAC2,VASP,NCF1,FCGR2B,WAS,BIN1,ARPC1B,MARCKS,ARPC4,ARPC3,CFL1,PIK3CA,INPP5D,RPS6KB1,LYN
B cell lgG-	Mild	Intestinal immune network for IgA production	0.380924	1.32546	0.158859	0.282289	49	14	HLA-DQA2,HLA-DPA1,HLA-DRB1,HLA-DOB,TNFRSF13B,HLA-DQB1,HLA-DRA,ITGA4,HLA-DPB1,HLA-DMA,TNFRSF13C,CD40,ICOSLG,HLA-DRB5
B cell lgG-	Normal	B cell receptor signaling pathway	-0.249948	-1.1996	0.226027	0.28518	82	29	FCGR2B,SYK,PTPN6,CD79B,RAC2,GRB2,LILRB1,SOS1,BLNK,PLCG2,LILRA4,CD72,MAP2K2,DAPP1,CD19,LILRB2,LILRA6,NFKBIB,BCL10,AKT2,NFKB1,LYN,RAF1,NFKBIE,NRAS,JUN,PIK3CA,NFKBIA,FOS
B cell lgG-	Mild	Th17 cell differentiation	0.356882	1.3536	0.134653	0.298513	107	16	FOS,HLA-DQA2,HLA-DPA1,HLA-DRB1,HLA-DOB,HLA-DQB1,IL2RG,NFATC3,HLA-DRA,HSP90AB1,HLA-DPB1,HLA-DMA,IFNGR2,TGFBR1,JUN,HLA-DRB5
B cell lgG-	Normal	Complement and coagulation cascades	-0.561106	-1.14467	0.296146	0.313973	85	3	ITGAM,ITGAX,CD55
B cell lgG-	Mild	Th1 and Th2 cell differentiation	0.397823	1.45069	0.133858	0.316088	92	14	FOS,HLA-DQA2,HLA-DPA1,HLA-DRB1,HLA-DOB,HLA-DQB1,IL2RG,NFATC3,HLA-DRA,HLA-DPB1,HLA-DMA,IFNGR2,JUN,HLA-DRB5
B cell lgG-	Mild	Complement and coagulation cascades	0.803797	1.37978	0.0921844	0.328364	85	2	ITGB2,CR1
B cell lgG-	Mild	Leukocyte transendothelial migration	0.335602	1.23848	0.229249	0.33461	112	17	RAC2,ACTG1,VASP,NCF4,ITGB2,MSN,NCF1,CYBA,CD99,ITGA4,GNAI2,RHOH,ACTB,RASSF5,RAC1,RAP1B,EZR
B cell lgG-	Severe	Platelet activation	0.370133	1.18746	0.25838	0.336891	124	13	ACTG1,VASP,ACTB,GNAI2,FERMT3,FCER1G,BTK,SNAP23,VAMP8,PPP1CA,PIK3CA,RASGRP1,LYN
B cell lgG-	Normal	Platelet activation	0.311764	1.32285	0.160131	0.353318	124	24	ITGB1,SYK,MYL12A,VASP,TLN1,APBB1IP,PPP1CA,PPP1CC,FCGR2A,PLCG2,ITPR2,FERMT3,ACTG1,MYL12B,RAP1A,RASGRP2,GNAI2,GNAS,PIK3R5,RAP1B,AKT2,LYN,ITPR1,PIK3CA
B cell lgG-	Normal	Cytosolic DNA-sensing pathway	0.453403	1.60895	0.0405644	0.366058	63	13	AIM2,PYCARD,CASP1,POLR2F,POLR2L,POLR3GL,IKBKE,ZBP1,CCL4,ADAR,NFKBIB,NFKB1,NFKBIA
B cell lgG-	Mild	B cell receptor signaling pathway	0.377001	1.46073	0.103586	0.402343	82	19	FOS,RAC2,BLNK,CD72,PIK3AP1,CD22,PTPN6,NFATC3,FCGR2B,CD19,MAP2K2,CD79B,INPP5D,RAC1,JUN,IFITM1,KRAS,DAPP1,LYN
B cell lgG-	Normal	Cytokine receptors	0.365343	1.43753	0.0998185	0.428144	112	19	TNFRSF13B,CD27,IL2RA,IL10RA,TNFRSF1B,RELT,TNFRSF10B,CXCR3,IL2RG,CSF3R,FAS,IL7R,TNFRSF13C,IL13RA1,IFNGR1,CD40,CXCR4,CCR7,IL4R
B cell lgG-	Normal	Fc gamma R-mediated phagocytosis	0.321832	1.34262	0.136594	0.435681	93	23	FCGR2B,SYK,ARPC5,ARPC1B,VASP,RAC2,HCK,PTPRC,FCGR2A,PLCG2,WAS,DOCK2,ARPC1A,ARPC3,ARPC2,NCF1,CRK,AKT2,LYN,RAF1,RPS6KB1,MARCKSL1,PIK3CA
B cell lgG-	Mild	Antigen processing and presentation	0.277826	1.10353	0.333333	0.446447	78	21	CIITA,HLA-DQA2,HLA-DPA1,HLA-DRB1,HLA-DOB,HLA-DQB1,HSPA8,HLA-DRA,CTSS,HSP90AB1,HLA-DPB1,HLA-DMA,HLA-C,IFI30,TNF,TAP1,HLA-B,HSPA5,PDIA3,CALR,HLA-DRB5
B cell lgG-	Mild	Fc gamma R-mediated phagocytosis	0.426451	1.53216	0.0910891	0.458044	93	15	RAC2,VASP,BIN1,ARPC3,ARPC5,ARPC1B,NCF1,WASF2,MARCKSL1,MARCKS,FCGR2B,ARPC2,INPP5D,RAC1,LYN
B cell lgG-	Normal	NOD-like receptor signaling pathway	0.257917	1.16636	0.268166	0.505734	181	29	AIM2,PYCARD,OAS1,CASP1,CYBA,MAPK10,ANTXR2,GSDMD,IFI16,IKBKE,ITPR2,GBP2,BRCC3,NAIP,CARD8,STAT1,TRAF5,GABARAPL2,TXNIP,TICAM1,TANK,NFKBIB,NFKB1,PKN2,GBP4,ITPR1,TNFAIP3,JUN,NFKBIA
B cell lgG-	Normal	RIG-I-like receptor signaling pathway	-0.28663	-0.938602	0.554113	0.52542	70	10	MAPK10,ISG15,IKBKE,TRADD,TANK,NFKBIB,CYLD,NFKB1,DDX3X,NFKBIA
B cell lgG-	Normal	Fc epsilon RI signaling pathway	0.267471	0.974627	0.499162	0.544601	68	14	SYK,MAPK10,RAC2,ALOX5AP,GRB2,SOS1,PLCG2,MAP2K2,AKT2,LYN,RAF1,NRAS,MAP2K7,PIK3CA
B cell lgG-	Normal	Natural killer cell mediated cytotoxicity	0.241203	1.01053	0.437828	0.566313	134	23	SYK,PTPN6,CD48,HLA-A,RAC2,GRB2,SOS1,ITGAL,HLA-C,PLCG2,HCST,HLA-F,MAP2K2,TNFSF10,TNFRSF10B,FAS,HLA-B,RAF1,IFNGR1,SH3BP2,NRAS,BRAF,PIK3CA
B cell lgG-	Mild	Platelet activation	0.3148	0.951285	0.511066	0.596593	124	9	ACTG1,VASP,TLN1,PPP1CA,GNAI2,ACTB,GP9,LYN,RAP1B
B cell lgG-	Mild	Fc epsilon RI signaling pathway	0.31023	0.903075	0.56487	0.606465	68	8	RAC2,ALOX5AP,MAP2K2,TNF,INPP5D,RAC1,KRAS,LYN
B cell lgG-	Severe	C-type lectin receptor signaling pathway	0.276564	0.942115	0.528252	0.622664	104	17	JUN,NFKBIA,STAT1,IL6,NFKB2,PYCARD,STAT2,FCER1G,PPP3CC,CASP1,LSP1,IL1B,IRF1,PIK3CA,RELB,KRAS,CBLB
B cell lgG-	Normal	Leukocyte transendothelial migration	0.251928	1.026	0.409639	0.635697	112	22	ITGB1,MYL12A,CYBA,VASP,RAC2,NCF4,ITGAL,PLCG2,ITGAM,JAM3,NCF2,MSN,ACTG1,MYL12B,RAP1A,GNAI2,NCF1,RAP1B,RHOH,CXCR4,EZR,PIK3CA
B cell lgG-	Mild	Cytokines and growth factors	-0.447472	-1.26782	0.210736	0.66147	238	8	CCL4,TNFSF12,LTB,NRG2,IL16,TNF,PPBP,PF4
B cell lgG-	Normal	Cytokines and growth factors	0.256262	0.804404	0.690647	0.703804	238	10	CD70,LTB,TNFSF9,IL7,TNFSF10,GDF7,CCL4,IL16,TGFB1,PPBP
B cell lgG-	Severe	Cytokine receptors	-0.237854	-0.767571	0.761905	0.755858	112	8	TNFRSF14,IL2RG,TNFRSF13B,RELT,TNFRSF13C,IFNGR1,IL7R,IFNAR1
B cell lgG-	Mild	Natural killer cell mediated cytotoxicity	0.208445	0.711012	0.780242	0.791888	134	13	RAC2,PTPN6,ITGB2,CD48,MAP2K2,HLA-C,BRAF,IFNGR2,TNF,TYROBP,HLA-B,RAC1,KRAS
B cell lgG-	Mild	NOD-like receptor signaling pathway	-0.255198	-0.844203	0.633205	0.801467	181	11	TXN,CYBA,GBP2,HSP90AB1,CASP4,TNF,TANK,TXNIP,JUN,TICAM1,IRF7
B cell lgG-	Mild	Hematopoietic cell lineage	0.38829	1.55268	0.0688976	0.837134	99	20	CD1C,HLA-DQA2,HLA-DPA1,FCER2,CD22,HLA-DRB1,HLA-DOB,HLA-DQB1,CR1,HLA-DRA,CD19,ITGA4,MS4A1,HLA-DPB1,HLA-DMA,CD14,TNF,MME,GP9,HLA-DRB5
B cell lgG-	Severe	Complement and coagulation cascades	0.375629	0.732108	0.809524	0.852013	85	3	CLU,ITGB2,F13A1
B cell lgG-	Severe	Natural killer cell mediated cytotoxicity	0.196381	0.649738	0.846568	0.85268	134	16	RAC2,PTPN6,ICAM1,FCER1G,CD48,PPP3CC,TNFSF10,SOS1,ITGB2,HLA-E,HLA-A,PIK3CA,IFNGR1,SOS2,IFNAR1,KRAS
B cell lgG-	Mild	C-type lectin receptor signaling pathway	-0.343772	-1.09561	0.332574	0.856946	104	10	IRF1,LSP1,NFATC3,CLEC1B,TNF,JUN,BCL3,CBLB,RELB,KRAS
B cell lgG-	Mild	IL-17 signaling pathway	-0.270828	-0.870219	0.6	0.868671	94	10	FOS,ANAPC5,HSP90AB1,JUND,LCN2,TNF,ELAVL1,JUN,S100A8,S100A9
B cell lgG-	Severe	Fc epsilon RI signaling pathway	0.225626	0.656651	0.851216	0.88922	68	10	RAC2,ALOX5AP,FCER1G,BTK,SOS1,PIK3CA,INPP5D,SOS2,KRAS,LYN
B cell lgG-	Mild	Cytosolic DNA-sensing pathway	-0.357415	-0.991591	0.457557	0.91481	63	7	CCL4,POLR2L,POLR1D,POLR3GL,ADAR,ZBP1,IRF7
B cell lgG-	Mild	Toll-like receptor signaling pathway	-0.283244	-0.897592	0.570297	0.954302	104	10	FOS,CCL4,MAP2K2,CD14,TNF,CD40,RAC1,JUN,TICAM1,IRF7
B cell lgG-	Mild	T cell receptor signaling pathway	-0.207336	-0.648658	0.883436	0.974578	104	10	FOS,PTPN6,NFATC3,DLG1,MAP2K2,TNF,JUN,NCK2,CBLB,KRAS
B cell lgG-	Mild	Cytokine receptors	-0.168782	-0.467301	0.991984	0.986245	112	7	TNFRSF13B,IL2RG,CCR6,TNFRSF13C,IFNGR2,CD40,CCR7
B cell lgG+	Normal	IL-17 signaling pathway	-0.744521	-2.32761	0	0	94	11	MAPK10,IL6,TRAF3IP2,MAPK13,TRAF4,TNFAIP3,JUN,JUND,FOSB,NFKBIA,FOS
B cell lgG+	Severe	Th1 and Th2 cell differentiation	0.603687	2.26331	0	0.000995987	92	16	HLA-DRB5,HLA-DQA2,FOS,NFKBIA,JUN,NFKBIE,HLA-DQB1,HLA-DPB1,HLA-DRA,HLA-DPA1,MAPK10,HLA-DQA1,MAPK14,HLA-DMA,HLA-DRB1,TBX21
B cell lgG+	Normal	Th17 cell differentiation	-0.52122	-2.18757	0	0.00120184	107	25	IL2RA,MAPK10,STAT1,IL6,HLA-DPB1,GATA3,HLA-DMB,CD3G,PPP3CC,MAPK13,HLA-DQB1,NFKBIB,IFNGR1,NFKBIE,IL27RA,TGFB1,PPP3R1,IL4R,RARA,HIF1A,JUN,HLA-DQA2,NFKBIA,FOS,HLA-DRB5
B cell lgG+	Severe	Cytokines and growth factors	0.718582	2.28452	0	0.00149398	238	10	PPBP,TNFSF9,PF4,IL6,CCL5,GDF7,CXCL8,IL1B,PF4V1,IL16
B cell lgG+	Severe	Th17 cell differentiation	0.569024	2.29417	0.00184502	0.00298796	107	19	HLA-DRB5,HLA-DQA2,FOS,NFKBIA,JUN,IL6,NFKBIE,IL1B,IL21R,HLA-DQB1,HLA-DPB1,HLA-DRA,HLA-DPA1,MAPK10,HLA-DQA1,MAPK14,HLA-DMA,HLA-DRB1,TBX21
B cell lgG+	Normal	Th1 and Th2 cell differentiation	-0.479071	-1.97665	0.00605144	0.0117179	92	23	IL2RA,MAPK10,MAML2,STAT1,HLA-DPB1,GATA3,HLA-DMB,CD3G,STAT4,PPP3CC,MAPK13,HLA-DQB1,NFKBIB,IFNGR1,NFKBIE,RUNX3,PPP3R1,IL4R,JUN,HLA-DQA2,NFKBIA,FOS,HLA-DRB5
B cell lgG+	Normal	Intestinal immune network for IgA production	-0.604626	-1.99291	0.00162866	0.0148227	49	12	TNFRSF13B,IL6,HLA-DPB1,HLA-DMB,CD40,HLA-DQB1,TGFB1,TNFRSF13C,ICOSLG,CXCR4,HLA-DQA2,HLA-DRB5
B cell lgG+	Normal	C-type lectin receptor signaling pathway	-0.432398	-1.90509	0.004329	0.016345	104	28	SYK,CASP1,PYCARD,MAPK10,CLEC7A,STAT1,PLCG2,IL6,CALM2,RHOA,BCL10,PPP3CC,MAPK13,RAF1,AKT2,NRAS,PPP3R1,AKT1,MAPKAPK2,PIK3CA,CYLD,RELB,KRAS,JUN,NFKB2,BCL3,IRF1,NFKBIA
B cell lgG+	Mild	IL-17 signaling pathway	-0.77696	-2.15614	0.00890869	0.02457	94	6	CCL20,TRAF3,FOS,FOSB,S100A9,S100A8
B cell lgG+	Severe	Chemokine signaling pathway	0.489533	1.90276	0.0075188	0.0286844	189	17	PPBP,NFKBIA,PF4,CCR7,CCL5,CXCR5,CXCL8,CXCR4,CCR6,NCF1,PF4V1,GRB2,RAC1,RAP1B,FGR,PIK3R1,KRAS
B cell lgG+	Severe	Toll-like receptor signaling pathway	0.513106	1.92842	0.00956023	0.0298796	104	16	FOS,NFKBIA,IRF7,JUN,IL6,CCL5,CD40,CXCL8,IL1B,RAC1,TRAF3,MAPK10,CASP8,TBK1,MAPK14,PIK3R1
B cell lgG+	Severe	IL-17 signaling pathway	0.477312	1.86461	0.0181452	0.0303776	94	17	FOS,FOSB,NFKBIA,JUN,IL6,TNFAIP3,JUND,CXCL8,IL1B,TRAF3,MAPK10,CASP8,TBK1,MAPK14,S100A9,LCN2,CEBPB
B cell lgG+	Severe	Cytosolic DNA-sensing pathway	0.646187	1.75455	0.00779727	0.0351085	63	7	NFKBIA,IRF7,IL6,CCL5,DDX58,IL1B,TBK1
B cell lgG+	Severe	Intestinal immune network for IgA production	0.517866	1.81207	0.0188679	0.0354287	49	13	HLA-DRB5,HLA-DQA2,IL6,CD40,CXCR4,HLA-DQB1,HLA-DPB1,HLA-DRA,HLA-DPA1,HLA-DQA1,HLA-DMA,ITGB7,HLA-DRB1
B cell lgG+	Severe	Hematopoietic cell lineage	0.465788	1.76606	0.016791	0.0366855	99	17	HLA-DRB5,HLA-DQA2,IL6,FCER2,CD1C,CD24,CD37,IL1B,HLA-DQB1,MME,HLA-DPB1,HLA-DRA,HLA-DPA1,IL1R2,HLA-DQA1,HLA-DMA,HLA-DRB1
B cell lgG+	Severe	Antigen processing and presentation	0.463677	1.78375	0.0153551	0.036976	78	17	HLA-DRB5,HLA-DQA2,CIITA,HLA-DQB1,HLA-C,B2M,HLA-A,HLA-DPB1,TAPBP,HLA-DRA,HLA-DPA1,HLA-DQA1,HLA-F,HLA-DMA,LGMN,HLA-DRB1,HSPA4
B cell lgG+	Normal	Antigen processing and presentation	-0.456248	-1.72118	0.0182648	0.0560858	78	18	CTSS,CIITA,HLA-DPB1,B2M,HLA-A,HLA-B,HLA-E,HLA-DMB,CALR,IFI30,HLA-DQB1,HSPA4,TAPBP,CD74,LGMN,HSPA5,HLA-DQA2,HLA-DRB5
B cell lgG+	Normal	Toll-like receptor signaling pathway	-0.488002	-1.6702	0.0347551	0.0602421	104	14	LY96,MAPK10,STAT1,IL6,CD40,MAP2K7,MAPK13,AKT2,AKT1,PIK3CA,JUN,MAP3K8,NFKBIA,FOS
B cell lgG+	Normal	T cell receptor signaling pathway	-0.391098	-1.67721	0.0212164	0.0657577	104	27	GRAP2,MAPK10,PTPRC,PAK2,CDC42,RHOA,CD3G,BCL10,MAP2K7,TEC,NCK1,PPP3CC,MAPK13,NFKBIB,RAF1,NFKBIE,AKT2,NRAS,PPP3R1,AKT1,RASGRP1,PIK3CA,KRAS,JUN,MAP3K8,NFKBIA,FOS
B cell lgG+	Normal	Chemokine signaling pathway	-0.3641	-1.56996	0.0349345	0.0954794	189	28	HCK,GRK3,STAT1,FGR,GNG11,NCF1,RASGRP2,CDC42,RHOA,BRAF,GNAI3,PRKCB,ELMO1,PIK3CG,RAP1B,NFKBIB,RAF1,AKT2,NRAS,AKT1,GNB5,FOXO3,PIK3CA,KRAS,CXCR4,CXCR5,CCR7,NFKBIA
B cell lgG+	Mild	Chemokine signaling pathway	-0.661896	-1.84236	0.0201342	0.123618	189	6	CCL20,RAP1B,AKT2,KRAS,CXCR3,CCR7
B cell lgG+	Mild	RIG-I-like receptor signaling pathway	-0.830961	-1.68068	0.0125786	0.145117	70	3	TRAF3,ISG15,DDX3X
B cell lgG+	Mild	T cell receptor signaling pathway	-0.592554	-1.57495	0.076555	0.151515	104	6	PTPN6,NCK2,AKT2,CD3E,KRAS,FOS
B cell lgG+	Mild	Toll-like receptor signaling pathway	-0.764706	-1.7262	0.0133333	0.153051	104	4	CD14,AKT2,TRAF3,FOS
B cell lgG+	Normal	Hematopoietic cell lineage	-0.375339	-1.42204	0.104704	0.15897	99	19	CD1C,MS4A1,ANPEP,IL2RA,IL7,CD1D,CD24,CSF3R,IL6,HLA-DPB1,CD44,HLA-DMB,CD3G,HLA-DQB1,CD59,IL4R,CD55,HLA-DQA2,HLA-DRB5
B cell lgG+	Mild	C-type lectin receptor signaling pathway	-0.512883	-1.60434	0.05	0.159091	104	8	PYCARD,IRF1,CLEC1B,RELB,AKT2,KRAS,MAPKAPK2,PLK3
B cell lgG+	Normal	Cytokine receptors	-0.412347	-1.43415	0.104918	0.164772	112	14	CD27,TNFRSF13B,TNFRSF18,IL2RA,CSF3R,CD40,IFNGR1,IL27RA,TNFRSF13C,IL13RA1,IL4R,CXCR4,CXCR5,CCR7
B cell lgG+	Severe	NOD-like receptor signaling pathway	0.361833	1.41793	0.137037	0.188241	181	18	NFKBIA,IRF7,JUN,IL6,CCL5,TNFAIP3,CXCL8,IL1B,GABARAPL1,TRAF3,MAPK10,CASP8,TRPM7,TBK1,MAPK14,DNM1L,VDAC1,TXNIP
B cell lgG+	Mild	Cytokine receptors	-0.494864	-1.45617	0.107383	0.210161	112	7	IL2RG,CD27,IL9R,TNFRSF13C,IL10RA,CXCR3,CCR7
B cell lgG+	Normal	B cell receptor signaling pathway	-0.288618	-1.21431	0.241221	0.343125	82	24	CD79B,CD72,SYK,FCGR2B,LILRB1,BLNK,PLCG2,CD79A,BCL10,PRKCB,PPP3CC,IFITM1,NFKBIB,RAF1,NFKBIE,AKT2,NRAS,PPP3R1,AKT1,PIK3CA,KRAS,JUN,NFKBIA,FOS
B cell lgG+	Normal	Platelet activation	0.257655	1.2152	0.224658	0.383195	124	21	ITGB1,SYK,APBB1IP,FCGR2A,TLN1,MYL12A,RASGRP2,PLCG2,GNAS,ACTB,RHOA,GNAI3,ARHGEF1,PIK3CG,MAPK13,RAP1B,AKT2,AKT1,RASGRP1,TBXAS1,PIK3CA
B cell lgG+	Severe	RIG-I-like receptor signaling pathway	0.327953	1.14726	0.307839	0.392687	70	13	NFKBIA,IRF7,ISG15,CXCL8,IFIH1,DDX58,TRAF3,MAPK10,CASP8,TBK1,MAPK14,SIKE1,DDX3X
B cell lgG+	Mild	Th1 and Th2 cell differentiation	-0.378439	-1.23106	0.188862	0.401758	92	9	HLA-DRB1,HLA-DQB1,HLA-DOB,IL2RG,HLA-DQA2,RBPJ,CD3E,FOS,HLA-DRB5
B cell lgG+	Severe	B cell receptor signaling pathway	0.339654	1.16273	0.276952	0.405491	82	13	FOS,NFKBIA,JUN,NFKBIE,BLNK,GRB2,RAC1,MALT1,PIK3R1,PLCG2,KRAS,LILRB2,DAPP1
B cell lgG+	Mild	Th17 cell differentiation	-0.3582	-1.1831	0.275862	0.424515	107	10	HLA-DRB1,HLA-DQB1,HLA-DOB,IL2RG,HLA-DQA2,TGFB1,CD3E,RARA,FOS,HLA-DRB5
B cell lgG+	Severe	T cell receptor signaling pathway	0.303396	1.08555	0.365492	0.432934	104	14	FOS,NFKBIA,JUN,NFKBIE,PDPK1,GRB2,MAPK10,PTPRC,MALT1,MAPK14,PIK3R1,KRAS,CBLB,RASGRP1
B cell lgG+	Normal	Complement and coagulation cascades	-0.65387	-1.0997	0.358559	0.457993	85	2	CD59,CD55
B cell lgG+	Normal	NOD-like receptor signaling pathway	0.21796	1.03124	0.424051	0.497931	181	23	OAS1,CASP1,PYCARD,IFI16,GABARAPL2,MAPK10,CYBA,STAT1,IL6,NLRC4,RHOA,TXNIP,TANK,RIPK2,PKN1,MAPK13,NAMPT,NFKBIB,PKN2,BIRC3,TNFAIP3,JUN,NFKBIA
B cell lgG+	Normal	Fc epsilon RI signaling pathway	-0.325931	-1.03707	0.392744	0.50812	68	11	SYK,MAPK10,PLCG2,MAP2K7,MAPK13,RAF1,AKT2,NRAS,AKT1,PIK3CA,KRAS
B cell lgG+	Mild	Antigen processing and presentation	-0.302924	-0.991578	0.452785	0.513962	78	9	CIITA,HLA-DRB1,HLA-DQB1,HLA-DOB,HLA-DQA2,HLA-B,CD74,HSPA1B,HLA-DRB5
B cell lgG+	Severe	C-type lectin receptor signaling pathway	0.255201	0.952847	0.488142	0.531017	104	16	NFKBIA,JUN,IL6,FCER1G,IL1B,NFKB2,MAPK10,MALT1,CASP8,CALM2,MAPK14,CALM1,PIK3R1,PLCG2,KRAS,CBLB
B cell lgG+	Mild	Fc epsilon RI signaling pathway	-0.466798	-0.937988	0.532495	0.543173	68	3	BTK,AKT2,KRAS
B cell lgG+	Mild	Intestinal immune network for IgA production	-0.328448	-0.999923	0.429907	0.545019	49	8	ITGA4,HLA-DRB1,HLA-DQB1,HLA-DOB,HLA-DQA2,TNFRSF13C,TGFB1,HLA-DRB5
B cell lgG+	Severe	Cytokine receptors	0.28517	0.959222	0.490272	0.557753	112	12	CCR7,CXCR5,CD40,CXCR4,CCR6,CD27,IL21R,IL1R2,IL10RA,IFNLR1,FAS,TNFRSF1B
B cell lgG+	Normal	Fc gamma R-mediated phagocytosis	0.263915	1.22003	0.22063	0.567155	93	21	ARPC5,SYK,FCGR2B,HCK,FCGR2A,WASF1,PTPRC,NCF1,PLCG2,ARPC1B,CDC42,LIMK2,PRKCB,BIN1,MARCKS,CFL2,RAF1,AKT2,AKT1,PIK3CA,MARCKSL1
B cell lgG+	Mild	Natural killer cell mediated cytotoxicity	-0.430429	-1.00618	0.428274	0.583398	134	4	PTPN6,HLA-B,KRAS,TYROBP
B cell lgG+	Mild	Cytokines and growth factors	-0.407468	-1.02307	0.406709	0.613022	238	5	LTB,CCL20,TGFB1,IL32,CD70
B cell lgG+	Normal	Leukocyte transendothelial migration	-0.228942	-0.898212	0.580153	0.659889	112	20	ITGB1,CYBA,MYL12A,MSN,SIPA1,NCF4,NCF1,PLCG2,CDC42,ACTB,RHOA,ICAM1,GNAI3,PRKCB,MAPK13,RAP1B,PIK3CA,RHOH,CXCR4,EZR
B cell lgG+	Normal	Natural killer cell mediated cytotoxicity	-0.228013	-0.849997	0.627119	0.68347	134	16	SYK,CD48,PLCG2,HLA-A,HLA-B,HLA-E,BRAF,ICAM1,PRKCB,PPP3CC,RAF1,IFNGR1,NRAS,PPP3R1,PIK3CA,KRAS
B cell lgG+	Normal	Cytosolic DNA-sensing pathway	0.386408	1.35704	0.116531	0.711012	63	11	CASP1,PYCARD,POLR3K,DDX58,ZBP1,POLR2F,IL6,ADAR,POLR3E,NFKBIB,NFKBIA
B cell lgG+	Normal	RIG-I-like receptor signaling pathway	-0.254599	-0.780997	0.709416	0.728031	70	10	ISG15,DDX58,TRIM25,MAPK10,TANK,MAPK13,NFKBIB,DDX3X,CYLD,NFKBIA
B cell lgG+	Severe	Natural killer cell mediated cytotoxicity	-0.357335	-1.33653	0.132797	0.743809	134	14	FCER1G,ICAM1,HLA-C,HLA-A,GRB2,RAC1,HLA-F,ITGB2,BID,PIK3R1,PLCG2,KRAS,FAS,HCST
B cell lgG+	Mild	Fc gamma R-mediated phagocytosis	0.269094	0.731846	0.772569	0.782456	93	7	ARPC5,PLPP2,BIN1,FCGR2B,ARPC2,ARPC3,AKT2
B cell lgG+	Severe	Complement and coagulation cascades	-0.492394	-0.981053	0.484674	0.783354	85	3	CLU,ITGB2,ITGAX
B cell lgG+	Mild	Complement and coagulation cascades	0.442274	0.751955	0.837302	0.884824	85	2	CR1,CR2
B cell lgG+	Severe	Fc gamma R-mediated phagocytosis	-0.16658	-0.568502	0.94697	0.942096	93	11	BIN1,NCF1,MARCKS,CFL1,ARPC2,RAC1,PTPRC,ARPC5,PIK3R1,PLCG2,ARPC5L
B cell lgG+	Mild	B cell receptor signaling pathway	-0.147005	-0.558639	0.941327	0.959459	82	14	PTPN6,CD22,BLNK,CD72,RASGRP3,BTK,CD79B,FCGR2B,CR2,DAPP1,AKT2,KRAS,FOS,IFITM1
B cell lgG+	Normal	Cytokines and growth factors	0.191288	0.552259	0.971564	0.961553	238	7	IL7,LTB,IL6,IL16,LTA,GDF11,TGFB1
B cell lgG+	Severe	Leukocyte transendothelial migration	0.126094	0.456299	0.986867	0.987785	112	15	MYL9,ICAM1,CXCR4,NCF1,RHOH,MYL12B,MSN,RAC1,RAP1B,RASSF5,MAPK14,ITGB2,PIK3R1,PLCG2,EZR
B cell lgG+	Severe	Platelet activation	-0.344817	-1.02867	0.400407	1	124	8	FCER1G,MYL12B,GNAS,RAP1B,MAPK14,PIK3R1,PLCG2,RASGRP1
B cell lgG+	Severe	Fc epsilon RI signaling pathway	-0.209953	-0.659605	0.874449	1	68	9	FCER1G,PDPK1,GRB2,RAC1,MAPK10,MAPK14,PIK3R1,PLCG2,KRAS
B cell lgG+	Mild	Cytosolic DNA-sensing pathway	0.776199	1.30135	0.120229	1	63	2	AIM2,PYCARD
B cell lgG+	Mild	Leukocyte transendothelial migration	0.289012	0.785166	0.719203	1	112	7	ITGB1,ITGA4,MSN,CYBA,MYL12A,RAP1B,EZR
B cell lgG+	Mild	NOD-like receptor signaling pathway	0.417135	1.15042	0.302817	1	181	8	AIM2,TXN,PYCARD,GABARAPL2,TRPV2,CYBA,TXNIP,TRAF3
B cell lgG+	Mild	Platelet activation	0.296086	0.846654	0.629496	1	124	8	ITGB1,TLN1,BTK,APBB1IP,VAMP8,MYL12A,RAP1B,AKT2
B cell lgG+	Mild	Hematopoietic cell lineage	0.214658	0.777378	0.729167	1	99	16	CD1C,FCER2,ITGA4,HLA-DRB1,CD22,HLA-DQB1,HLA-DOB,CR1,MS4A1,HLA-DQA2,CR2,IL9R,CD37,CD14,CD3E,HLA-DRB5
CD8-T cell EM-like	Severe	Cytokines and growth factors	0.826733	2.13817	0	0	238	7	TNF,CCL3,PPBP,CCL4L2,IFNG,CCL4,CCL3L1
CD8-T cell EM-like	Severe	Toll-like receptor signaling pathway	0.740679	2.05742	0	0.000618317	104	9	TNF,CCL3,CCL4L2,FOS,NFKBIA,CCL4,CCL3L1,JUN,PIK3R1
CD8-T cell EM-like	Normal	Th17 cell differentiation	-0.538915	-2.20518	0	0.00369914	107	20	STAT1,NFATC3,TGFBR1,CD3G,LCK,CD3D,HLA-DPA1,GATA3,RARA,IL21R,NFKB1,IFNGR1,IL4R,NFKBIB,RORA,FOS,TGFB1,NFKBIA,HLA-DQB1,HLA-DRB5
CD4-T cell EM-like	Normal	Th1 and Th2 cell differentiation	-0.539734	-2.28727	0	0.00370195	92	22	STAT1,CD3D,IL2RA,MAPK1,CD3G,MAML2,LCK,NFATC3,PPP3CC,MAPK8,NFKBIB,GATA3,NFKBIE,NFATC1,STAT4,IFNGR1,HLA-DQB1,NFKBIA,JUN,RUNX3,HLA-DRB5,FOS
CD8-T cell EM-like	Mild	IL-17 signaling pathway	-0.750326	-2.17204	0	0.00392396	94	8	ANAPC5,HSP90AA1,NFKBIA,CEBPB,TNF,CCL20,S100A9,S100A8
CD8-T cell EM-like	Normal	Th1 and Th2 cell differentiation	-0.544101	-2.09982	0.00163399	0.00678175	92	17	STAT1,NFATC3,CD3G,LCK,CD3D,HLA-DPA1,STAT4,GATA3,NFKB1,RUNX3,IFNGR1,IL4R,NFKBIB,FOS,NFKBIA,HLA-DQB1,HLA-DRB5
CD8-T cell EM-like	Normal	IL-17 signaling pathway	-0.743497	-2.03704	0.00178891	0.00739827	94	7	TRADD,NFKB1,FOSB,JUND,FOS,TNFAIP3,NFKBIA
CD4-T cell EM-like	Normal	IL-17 signaling pathway	-0.576766	-2.07732	0.00214133	0.0104888	94	13	TRADD,MAPK1,SRSF1,S100A9,HSP90AA1,MAPK8,FOSB,TRAF4,NFKBIA,JUN,JUND,TNFAIP3,FOS
CD4-T cell EM-like	Normal	C-type lectin receptor signaling pathway	-0.468239	-2.16537	0.00200401	0.0117228	104	28	STAT1,PYCARD,PLCG2,FCER1G,CLEC7A,MAPK1,ITPR3,CALM1,STAT2,CASP1,NFATC3,CALM2,LSP1,PPP3CC,BCL10,MAPK8,AKT2,PIK3R1,MAPKAPK2,PLK3,NFATC1,IL23A,BCL3,NFKBIA,RELB,JUN,NFKB2,IRF1
CD4-T cell EM-like	Normal	Th17 cell differentiation	-0.468026	-2.08416	0.004158	0.0135738	107	25	STAT1,IL6R,CD3D,IL2RA,MAPK1,CD3G,FOXP3,LCK,NFATC3,HSP90AA1,TGFB1,PPP3CC,MAPK8,NFKBIB,GATA3,NFKBIE,RORA,NFATC1,IL23A,IFNGR1,HLA-DQB1,NFKBIA,JUN,HLA-DRB5,FOS
CD4-T cell EM-like	Normal	Toll-like receptor signaling pathway	-0.537701	-1.97137	0.00431965	0.015795	104	14	STAT1,MAPK1,MAP2K1,LY96,IRF3,MAPK8,AKT2,MAP3K8,MAP2K7,PIK3R1,CCL5,NFKBIA,JUN,FOS
CD4-T cell EM-like	Mild	IL-17 signaling pathway	-0.594775	-2.23577	0	0.0242777	94	12	MAPK3,TRADD,MAPK1,ANAPC5,TNFAIP3,HSP90AA1,NFKBIA,FOSB,IL1B,TNF,S100A8,S100A9
CD8-T cell EM-like	Severe	Chemokine signaling pathway	0.596871	1.75052	0.00839161	0.0281952	189	10	CCL3,PPBP,CCL4L2,NFKBIA,CCL4,CCL3L1,RAC2,CXCR4,PIK3R1,ITK
CD8-T cell EM-like	Severe	Antigen processing and presentation	0.769608	1.80062	0.00632911	0.029267	78	5	TNF,IFNG,HLA-DRB5,HLA-DQB1,CD74
CD8-T cell EM-like	Severe	IL-17 signaling pathway	0.654189	1.7564	0.010101	0.0333891	94	8	TNF,FOS,IFNG,NFKBIA,FOSB,JUN,JUND,TNFAIP3
CD8-T cell EM-like	Normal	Intestinal immune network for IgA production	-0.705625	-1.83766	0.00884956	0.0348335	49	6	CCR10,HLA-DPA1,CXCR4,TGFB1,HLA-DQB1,HLA-DRB5
CD8-T cell EM-like	Severe	Cytosolic DNA-sensing pathway	0.864078	1.66984	0.00689655	0.0431055	63	3	CCL4L2,NFKBIA,CCL4
CD8-T cell EM-like	Normal	C-type lectin receptor signaling pathway	-0.498343	-1.78043	0.0187075	0.0431566	104	14	STAT1,PYCARD,NFATC3,PLCG2,CLEC7A,SYK,AKT2,NFKB1,MAPKAPK2,BCL3,IRF1,NFKBIA,RELB,NFKB2
CD8-T cell EM-like	Severe	RIG-I-like receptor signaling pathway	0.767421	1.67809	0.0111643	0.0476104	70	4	TNF,ISG15,NFKBIA,RNF125
CD8-T cell EM-like	Normal	Antigen processing and presentation	-0.486372	-1.72891	0.0189655	0.0511714	78	14	KLRC4,KLRC2,CD8B,PSME2,HLA-F,B2M,HLA-B,HLA-E,HLA-DPA1,CD74,KLRC1,HSPA5,HLA-DQB1,HLA-DRB5
CD4-T cell EM-like	Severe	IL-17 signaling pathway	0.641096	2.0577	0.00411523	0.0655068	94	10	FOS,NFKBIA,JUN,TNFAIP3,JUND,FOSB,TRAF4,IL1B,USP25,CASP8
CD8-T cell EM-like	Severe	Th1 and Th2 cell differentiation	0.564417	1.59628	0.038961	0.0672419	92	9	FOS,IFNG,HLA-DRB5,NFKBIA,HLA-DQB1,JUN,GATA3,LCK,MAML2
CD8-T cell EM-like	Severe	T cell receptor signaling pathway	0.567138	1.55513	0.0726496	0.079969	104	8	TNF,FOS,IFNG,NFKBIA,JUN,LCK,PIK3R1,ITK
CD8-T cell EM-like	Severe	Th17 cell differentiation	0.520234	1.52246	0.0504087	0.0873063	107	10	FOS,IFNG,HLA-DRB5,NFKBIA,HLA-DQB1,JUN,GATA3,RORA,LCK,TGFBR2
CD4-T cell EM-like	Normal	B cell receptor signaling pathway	-0.391128	-1.60889	0.0506329	0.106328	82	20	SOS1,PLCG2,PTPN6,CD79B,RAC2,MAPK1,MAP2K1,NFATC3,LILRB2,PPP3CC,BCL10,NFKBIB,AKT2,NFKBIE,INPP5D,PIK3R1,NFATC1,NFKBIA,JUN,FOS
CD4-T cell EM-like	Normal	Platelet activation	0.397517	1.70918	0.0293578	0.116572	124	22	ITGB1,TLN1,PLCG2,MYL12A,LCP2,APBB1IP,VAMP8,ROCK2,PRKACB,FCER1G,MAPK1,ARHGAP35,ORAI1,ITPR3,MYL12B,PPP1R12A,PPP1CA,RASGRP1,GNAI2,ARHGEF1,AKT2,PIK3R1
CD4-T cell EM-like	Normal	Natural killer cell mediated cytotoxicity	0.362396	1.81294	0.00562852	0.120105	134	34	GZMB,TNFSF10,TYROBP,FCGR3A,SOS1,PLCG2,PRF1,ICAM2,PTK2B,LCP2,PTPN6,KLRD1,FCER1G,RAC2,MAPK1,HCST,MAP2K1,HLA-F,KLRC2,LCK,ITGAL,KLRC4,CD48,HLA-A,SH2D1B,HLA-C,HLA-E,HLA-B,PPP3CC,BRAF,TNFRSF10B,PIK3R1,NFATC1,IFNGR1
CD8-T cell EM-like	Severe	Hematopoietic cell lineage	0.613649	1.43807	0.0902141	0.129172	99	5	TNF,HLA-DRB5,HLA-DQB1,MS4A1,CD37
CD4-T cell EM-like	Severe	B cell receptor signaling pathway	0.507698	1.63447	0.072	0.141931	82	10	FOS,NFKBIA,JUN,NFKBIE,PRKCB,RAC2,KRAS,PIK3R1,IFITM1,PLCG2
CD4-T cell EM-like	Severe	Th1 and Th2 cell differentiation	0.487847	1.66335	0.0416667	0.144115	92	13	FOS,NFKBIA,JUN,HLA-DRB5,NFKBIE,LAT,IL2RG,CD3E,CD247,CD4,JAK3,IL2RA,MAML2
CD4-T cell EM-like	Normal	T cell receptor signaling pathway	-0.313572	-1.48596	0.0712871	0.156011	104	29	SOS1,LCP2,CD3D,PTPN6,PAK2,CD8B,PTPRC,MAPK1,GRAP2,MAP2K1,CD3G,LCK,NFATC3,ITK,RASGRP1,PPP3CC,BCL10,MAPK8,NFKBIB,PDCD1,AKT2,MAP3K8,MAP2K7,NFKBIE,PIK3R1,NFATC1,NFKBIA,JUN,FOS
CD4-T cell EM-like	Severe	Leukocyte transendothelial migration	0.430097	1.58602	0.0718447	0.158175	112	14	MYL9,CD99,ACTN1,VASP,PRKCB,ACTG1,ACTB,RAC2,CXCR4,RHOH,GNAI2,PIK3R1,PTPN11,PLCG2
CD4-T cell EM-like	Normal	Intestinal immune network for IgA production	-0.490465	-1.41079	0.120654	0.167136	49	7	CCR10,TNFSF13B,TGFB1,ICOSLG,CXCR4,HLA-DQB1,HLA-DRB5
CD4-T cell EM-like	Normal	Antigen processing and presentation	-0.336695	-1.43442	0.093254	0.170907	78	22	PSME2,TAP1,CD8B,KLRD1,CTSL,HLA-F,CREB1,RFXANK,KLRC2,KLRC4,HLA-A,PSME1,B2M,HLA-C,HLA-E,HLA-B,HSP90AA1,CALR,CD74,HLA-DQB1,HSPA5,HLA-DRB5
CD8-T cell EM-like	Normal	T cell receptor signaling pathway	-0.416873	-1.48903	0.0761062	0.171569	104	14	PTPN6,NFATC3,CD8B,CD3G,LCK,CD3D,PTPRC,AKT2,MAP3K8,NFKB1,NFKBIB,FOS,MAP2K7,NFKBIA
CD4-T cell EM-like	Severe	Th17 cell differentiation	0.472283	1.6727	0.039501	0.171756	107	14	FOS,NFKBIA,JUN,HLA-DRB5,NFKBIE,LAT,IL1B,IL2RG,CD3E,CD247,CD4,IL6ST,JAK3,IL2RA
CD4-T cell EM-like	Severe	T cell receptor signaling pathway	0.438272	1.5155	0.0962264	0.185536	104	13	FOS,NFKBIA,JUN,NFKBIE,LAT,CD3E,CD247,KRAS,PIK3R1,CD4,CBLB,PTPRC,RASGRP1
CD4-T cell EM-like	Severe	Toll-like receptor signaling pathway	0.581447	1.70642	0.0291829	0.19226	104	8	FOS,NFKBIA,JUN,TICAM1,IL1B,PIK3R1,MYD88,CASP8
CD8-T cell EM-like	Severe	Intestinal immune network for IgA production	0.696402	1.33387	0.128289	0.200747	49	3	HLA-DRB5,HLA-DQB1,CXCR4
CD4-T cell EM-like	Mild	Cytokines and growth factors	-0.444619	-1.64494	0.05	0.20976	238	12	CCL4,LTB,VEGFB,IL7,CCL4L2,XCL2,XCL1,CCL5,CCL3L1,IL1B,TNFSF8,TNF
CD4-T cell EM-like	Mild	Intestinal immune network for IgA production	0.662604	1.92889	0.0114192	0.21058	49	9	HLA-DRB1,HLA-DQA2,HLA-DQB1,ICOS,ITGA4,HLA-DRA,HLA-DPA1,CCR9,HLA-DRB5
CD8-T cell EM-like	Normal	Hematopoietic cell lineage	-0.435282	-1.40608	0.133111	0.215475	99	10	CD2,CD8B,CD3G,IL7R,CD3D,HLA-DPA1,CD7,IL4R,HLA-DQB1,HLA-DRB5
CD4-T cell EM-like	Severe	NOD-like receptor signaling pathway	0.382243	1.31872	0.166667	0.259764	181	13	NFKBIA,JUN,TNFAIP3,RIPK2,TICAM1,BIRC3,IL1B,DNM1L,MYD88,IFI16,PKN2,GBP3,CASP8
CD4-T cell EM-like	Severe	C-type lectin receptor signaling pathway	0.37174	1.36741	0.145683	0.262187	104	14	NFKBIA,IRF1,JUN,FCER1G,MAPKAPK2,NFKB2,IL1B,CALM1,KRAS,PIK3R1,PTPN11,CBLB,CASP8,PLCG2
CD8-T cell EM-like	Normal	Toll-like receptor signaling pathway	-0.396439	-1.33428	0.151877	0.262502	104	11	STAT1,CCL4,CCL4L2,IRF7,TICAM1,AKT2,MAP3K8,NFKB1,FOS,MAP2K7,NFKBIA
CD4-T cell EM-like	Severe	Cytosolic DNA-sensing pathway	0.762195	1.32972	0.132632	0.273938	63	2	NFKBIA,IL1B
CD4-T cell EM-like	Severe	Complement and coagulation cascades	0.810976	1.38256	0.102881	0.275342	85	2	CFH,F13A1
CD4-T cell EM-like	Severe	Cytokines and growth factors	0.627749	1.71225	0.0359281	0.278005	238	7	PPBP,PF4,OSM,TNFSF12,IL1B,PF4V1,CCL28
CD4-T cell EM-like	Mild	Fc gamma R-mediated phagocytosis	0.44751	1.67467	0.0468019	0.300102	93	17	ARPC1B,ARPC5,RAC2,BIN1,DOCK2,MAPK3,WASF2,PTPRC,ARPC3,PIK3CA,MAPK1,ASAP1,PLCG1,WAS,LAT,ARPC2,VAV3
CD8-T cell EM-like	Severe	Natural killer cell mediated cytotoxicity	0.49635	1.22253	0.23494	0.300121	134	6	TNF,IFNG,ICAM1,RAC2,LCK,PIK3R1
CD8-T cell EM-like	Severe	NOD-like receptor signaling pathway	0.481432	1.1839	0.270191	0.300172	181	6	TNF,NFKBIA,JUN,CASP4,TNFAIP3,TXNIP
CD4-T cell EM-like	Normal	Leukocyte transendothelial migration	0.326511	1.36409	0.139313	0.300458	112	21	ITGB1,PLCG2,CYBA,PTK2B,MYL12A,ACTN4,ROCK2,VCL,RAC2,ARHGAP35,MSN,MYL12B,ITGAL,NCF2,ITK,GNAI2,CD99,EZR,PIK3R1,CXCR4,RHOH
CD4-T cell EM-like	Normal	Cytokine receptors	0.367011	1.29392	0.167641	0.312115	112	13	CCR10,IL6R,CD27,IL7R,IL2RA,IL10RA,SIGIRR,CX3CR1,CXCR3,TNFRSF10B,CXCR4,IFNGR1,CCR6
CD8-T cell EM-like	Severe	B cell receptor signaling pathway	0.438351	1.18867	0.272989	0.317196	82	8	FOS,NFKBIA,CD79A,JUN,RAC2,CD81,IFITM1,PIK3R1
CD4-T cell EM-like	Mild	RIG-I-like receptor signaling pathway	-0.536579	-1.39832	0.116049	0.322408	70	5	TRADD,MAP3K1,NFKBIA,TNF,DDX3X
CD4-T cell EM-like	Severe	Chemokine signaling pathway	0.304335	1.19082	0.250474	0.333697	189	18	NFKBIA,PPBP,PF4,GSK3A,PRKCB,RAC2,PF4V1,CXCR4,GNAI2,PREX1,KRAS,PIK3R1,PRKACB,TIAM1,CRKL,DOCK2,CCL28,JAK3
CD4-T cell EM-like	Severe	Antigen processing and presentation	0.439264	1.20842	0.232075	0.341914	78	7	HLA-DRB5,CD74,PSME1,HLA-B,HLA-F,CD4,CTSL
CD4-T cell EM-like	Mild	Toll-like receptor signaling pathway	-0.345662	-1.28562	0.178478	0.344016	104	12	CCL4,STAT1,MAPK3,PIK3CA,MAPK1,CCL4L2,NFKBIA,CCL5,CCL3L1,IL1B,TNF,CD14
CD4-T cell EM-like	Normal	NOD-like receptor signaling pathway	0.224918	1.1242	0.302457	0.346282	181	35	STAT1,PYCARD,GBP1,GSDMD,TXNIP,CYBA,OAS2,TRPV2,NEK7,IFI16,OAS1,BCL2,MAPK1,GBP5,GBP2,RBCK1,CARD8,GBP4,ITPR3,CARD16,STAT2,CASP1,IRF3,HSP90AA1,MAPK8,NFKBIB,TRPM7,ATG16L1,RIPK2,NAMPT,CCL5,GABARAPL1,NFKBIA,JUN,TNFAIP3
CD4-T cell EM-like	Normal	Fc gamma R-mediated phagocytosis	0.319873	1.2059	0.229907	0.352333	93	15	ARPC5,FCGR3A,PLCG2,PTPRC,RAC2,MAPK1,MAP2K1,WAS,ARPC3,CFL1,AMPH,RPS6KB1,AKT2,INPP5D,PIK3R1
CD4-T cell EM-like	Normal	Cytokines and growth factors	0.46992	1.39859	0.111524	0.354819	238	8	TNFSF10,LTB,IL32,TNFSF13B,ANGPT2,TGFB1,CCL5,IL23A
CD4-T cell EM-like	Normal	Fc epsilon RI signaling pathway	0.323148	1.15382	0.270321	0.356389	68	13	SOS1,PLCG2,ALOX5AP,LCP2,FCER1G,RAC2,MAPK1,MAP2K1,MAPK8,AKT2,MAP2K7,INPP5D,PIK3R1
CD8-T cell EM-like	Severe	Fc epsilon RI signaling pathway	0.583742	1.11497	0.347826	0.35816	68	3	TNF,RAC2,PIK3R1
CD8-T cell EM-like	Severe	C-type lectin receptor signaling pathway	0.411787	1.06668	0.382006	0.395286	104	7	TNF,NFKBIA,JUN,NFKB2,IRF1,CALM1,PIK3R1
CD4-T cell EM-like	Mild	Th17 cell differentiation	0.345282	1.47078	0.105417	0.424551	107	26	HLA-DRB1,HLA-DQA2,STAT1,HLA-DQB1,NFATC3,HLA-DRA,CD3G,CD4,IL6R,RUNX1,MAPK3,HLA-DPA1,SMAD3,LCK,MAPK1,PLCG1,STAT6,NFATC2,CD3D,JAK3,LAT,JAK1,HSP90AA1,NFKBIA,IL1B,HLA-DRB5
CD8-T cell EM-like	Severe	Platelet activation	-0.572816	-1.22144	0.226933	0.431821	124	3	ACTG1,ACTB,PIK3R1
CD8-T cell EM-like	Normal	RIG-I-like receptor signaling pathway	-0.387161	-1.15643	0.287478	0.436868	70	9	TRADD,ISG15,IRF7,RNF125,ATG12,DDX3X,NFKB1,NFKBIB,NFKBIA
CD8-T cell EM-like	Mild	Intestinal immune network for IgA production	0.395189	1.24374	0.223762	0.471104	49	10	HLA-DRB1,HLA-DQA2,HLA-DQB1,HLA-DMA,HLA-DMB,HLA-DPA1,CXCR4,TGFB1,CD40LG,HLA-DRB5
CD8-T cell EM-like	Normal	B cell receptor signaling pathway	-0.317886	-1.09077	0.339688	0.480664	82	12	PTPN6,NFATC3,PLCG2,PIK3AP1,RAC2,SYK,IFITM1,AKT2,NFKB1,NFKBIB,FOS,NFKBIA
CD8-T cell EM-like	Mild	Hematopoietic cell lineage	0.289823	1.11263	0.316742	0.521969	99	16	HLA-DRB1,HLA-DQA2,HLA-DQB1,HLA-DMA,CD3G,CD3D,HLA-DMB,HLA-DPA1,CD2,CD5,IL7R,CD7,CD14,CD55,TNF,HLA-DRB5
CD4-T cell EM-like	Normal	Cytosolic DNA-sensing pathway	-0.301798	-1.0306	0.399151	0.52691	63	12	PYCARD,DDX58,POLR3GL,POLR2L,POLR3K,CASP1,IRF3,NFKBIB,ADAR,CCL5,NFKBIA,POLR3E
CD8-T cell EM-like	Mild	Fc gamma R-mediated phagocytosis	0.511433	1.67815	0.0394737	0.539404	93	12	ARPC1B,RAC2,ARPC5,ARPC3,DOCK2,WAS,LAT,ASAP1,PTPRC,CFL1,RAC1,INPP5D
CD8-T cell EM-like	Normal	Cytokine receptors	-0.296447	-1.0156	0.453263	0.542643	112	13	CD27,CX3CR1,LEPR,IL7R,IL10RA,CCR10,CXCR4,CCR6,RELT,IL21R,IFNGR1,IL4R,CXCR3
CD4-T cell EM-like	Severe	RIG-I-like receptor signaling pathway	0.490675	0.978077	0.476008	0.555583	70	3	NFKBIA,MAP3K1,CASP8
CD8-T cell EM-like	Mild	Th1 and Th2 cell differentiation	0.33296	1.24695	0.219616	0.558659	92	18	HLA-DRB1,HLA-DQA2,HLA-DQB1,HLA-DMA,CD3G,CD3D,HLA-DMB,HLA-DPA1,IL2RG,LAT,LCK,DLL1,CD247,IFNGR1,STAT4,RUNX3,NFKBIA,HLA-DRB5
CD8-T cell EM-like	Normal	Platelet activation	0.380183	1.04997	0.377528	0.567063	124	6	PRKACB,PLCG2,MYL12A,TLN1,SYK,AKT2
CD4-T cell EM-like	Mild	Th1 and Th2 cell differentiation	0.315123	1.31879	0.166667	0.573754	92	25	HLA-DRB1,HLA-DQA2,STAT1,HLA-DQB1,NFATC3,HLA-DRA,CD3G,CD4,MAPK3,HLA-DPA1,LCK,MAPK1,PLCG1,STAT6,MAF,MAML2,NFATC2,CD3D,JAK3,LAT,JAK1,NFKBIA,STAT4,RUNX3,HLA-DRB5
CD8-T cell EM-like	Normal	Chemokine signaling pathway	-0.250667	-0.961409	0.494949	0.576686	189	18	STAT1,CCL4,PPBP,CCL4L2,PRKACB,WAS,DOCK2,RAC2,CX3CR1,CCR10,CXCR4,CCR6,AKT2,NFKB1,NFKBIB,BRAF,CXCR3,NFKBIA
CD8-T cell EM-like	Severe	Fc gamma R-mediated phagocytosis	-0.495146	-1.01332	0.438596	0.577232	93	3	ARPC1B,RAC2,PIK3R1
CD8-T cell EM-like	Mild	Leukocyte transendothelial migration	0.339694	1.11879	0.317895	0.58384	112	12	RAC2,MSN,VCAM1,MYL9,ITGAL,MYL12A,MYL12B,CYBA,CXCR4,CYBB,RAC1,PXN
CD4-T cell EM-like	Normal	Hematopoietic cell lineage	-0.262192	-0.956407	0.486708	0.587375	99	13	IL6R,CD3D,IL7R,IL2RA,CD8B,CD2,CR1,CD3G,CD37,CD5,CD55,HLA-DQB1,HLA-DRB5
CD8-T cell EM-like	Mild	Chemokine signaling pathway	0.270199	0.961513	0.489796	0.626671	189	15	CCL3,RAC2,PPBP,PLCB1,DOCK2,WAS,CCR7,CCL4,CXCR4,RAC1,CCL4L2,NFKBIA,PXN,CCL3L1,CCL20
CD4-T cell EM-like	Mild	Platelet activation	0.362882	1.17107	0.273463	0.635131	124	12	TLN1,ITGB1,APBB1IP,MAPK3,ACTG1,PIK3CA,MAPK1,VAMP8,LCP2,MYL12A,PPP1CA,MYL12B
CD8-T cell EM-like	Normal	Natural killer cell mediated cytotoxicity	0.253371	1.10894	0.322418	0.64086	134	19	FCGR3A,PTPN6,GZMB,KLRC4,ICAM2,PLCG2,KLRC2,RAC2,PRF1,LCK,SYK,CD48,HLA-F,HCST,HLA-B,HLA-E,IFNGR1,KLRC1,BRAF
CD4-T cell EM-like	Mild	Chemokine signaling pathway	-0.206352	-0.950703	0.514881	0.644169	189	22	CCL4,STAT1,RAC2,DOCK2,MAPK3,PIK3CA,MAPK1,WAS,JAK3,CXCR6,GNB1,CX3CR1,CCL4L2,CCR9,XCL2,NFKBIA,XCL1,CXCR3,CCL5,VAV3,CCL3L1,GNG11
CD8-T cell EM-like	Severe	Cytokine receptors	-0.634615	-0.847588	0.738144	0.65242	112	1	CXCR4
CD4-T cell EM-like	Normal	Chemokine signaling pathway	-0.195042	-0.874695	0.615385	0.652879	189	26	CCR10,STAT1,SOS1,PTK2B,TIAM1,ROCK2,PRKACB,RAC2,MAPK1,MAP2K1,STAT2,GRK6,GNG5,WAS,ITK,CX3CR1,GNAI2,NFKBIB,CXCR3,BRAF,AKT2,PIK3R1,CCL5,CXCR4,CCR6,NFKBIA
CD8-T cell EM-like	Mild	Antigen processing and presentation	0.334213	1.25888	0.184805	0.663454	78	17	HLA-DRB1,HLA-DQA2,KLRC1,HLA-DQB1,HLA-DMA,HLA-F,HLA-DMB,HLA-DPA1,PSME2,CIITA,HLA-A,HSP90AA1,HSPA2,HSPA1B,HLA-B,TNF,HLA-DRB5
CD8-T cell EM-like	Mild	NOD-like receptor signaling pathway	0.28413	0.978092	0.480084	0.669557	181	13	PYCARD,PSTPIP1,PLCB1,TXN,ERBIN,ITPR2,BCL2,CYBA,HSP90AA1,CYBB,TXNIP,NFKBIA,TNF
CD8-T cell EM-like	Mild	RIG-I-like receptor signaling pathway	-0.607049	-1.34421	0.142012	0.674529	70	4	PIN1,NFKBIA,TNF,DDX3X
CD8-T cell EM-like	Mild	Platelet activation	0.411259	1.336	0.14922	0.675592	124	11	PPP1CA,TLN1,APBB1IP,PLCB1,LCP2,ITPR2,VAMP8,MYL12A,MYL12B,FYN,PPP1CB
CD4-T cell EM-like	Normal	RIG-I-like receptor signaling pathway	0.245274	0.819288	0.64466	0.682774	70	11	TRADD,ISG15,DDX58,MAP3K1,IRF3,OTUD5,MAPK8,NFKBIB,RNF125,DDX3X,NFKBIA
CD8-T cell EM-like	Severe	Leukocyte transendothelial migration	-0.410891	-1.27696	0.178683	0.68937	112	7	ICAM1,RAC2,ACTG1,ACTB,CXCR4,PIK3R1,ITK
CD8-T cell EM-like	Normal	Cytosolic DNA-sensing pathway	-0.268087	-0.837533	0.638191	0.696847	63	10	CCL4,PYCARD,CCL4L2,IRF7,POLR3GL,POLR2L,POLR3E,NFKB1,NFKBIB,NFKBIA
CD4-T cell EM-like	Mild	Hematopoietic cell lineage	0.301161	1.19388	0.248132	0.703764	99	21	HLA-DRB1,HLA-DQA2,HLA-DQB1,ITGA4,HLA-DRA,ITGA6,CD3G,CD4,IL6R,HLA-DPA1,CD3D,CD2,IL7,CD55,CD8B,CD5,IL1B,TNF,CD14,CD8A,HLA-DRB5
CD4-T cell EM-like	Severe	Hematopoietic cell lineage	0.270429	0.828923	0.635271	0.73126	99	9	HLA-DRB5,CD37,IL1B,CD7,CD3E,IL7R,CD4,IL2RA,ITGA6
CD4-T cell EM-like	Severe	Intestinal immune network for IgA production	0.357629	0.794769	0.701646	0.735425	49	4	HLA-DRB5,CXCR4,TNFRSF13C,CCL28
CD4-T cell EM-like	Mild	Natural killer cell mediated cytotoxicity	-0.230021	-0.96242	0.451613	0.750862	134	17	RAC2,HLA-F,MAPK3,GZMB,LCK,PIK3CA,MAPK1,PLCG1,ITGAL,NFATC2,LCP2,LAT,HLA-B,VAV3,FAS,TNF,TYROBP
CD8-T cell EM-like	Normal	Fc epsilon RI signaling pathway	-0.309362	-0.756181	0.759542	0.751418	68	5	PLCG2,RAC2,SYK,AKT2,MAP2K7
CD8-T cell EM-like	Mild	Cytokine receptors	0.330011	0.837009	0.642276	0.755861	112	6	CD27,CCR7,IL2RG,CXCR4,IL7R,IFNGR1
CD4-T cell EM-like	Mild	Antigen processing and presentation	0.275907	1.05107	0.369841	0.770818	78	18	HLA-DRB1,HLA-DQA2,HLA-DQB1,HLA-DRA,CD4,HLA-F,PSME2,HLA-DPA1,CTSL,PSME1,HSP90AA1,HSPA5,HLA-B,HSPA1B,CD8B,TNF,CD8A,HLA-DRB5
CD4-T cell EM-like	Normal	Complement and coagulation cascades	-0.316578	-0.699263	0.823899	0.826103	85	4	CR1,CFH,CD46,CD55
CD8-T cell EM-like	Mild	Cytosolic DNA-sensing pathway	0.293695	0.736166	0.785714	0.835644	63	6	PYCARD,POLR3GL,CCL4,POLR2L,CCL4L2,NFKBIA
CD8-T cell EM-like	Mild	B cell receptor signaling pathway	0.255274	0.674762	0.839248	0.843145	82	6	RAC2,PTPN6,RAC1,NFKBIA,INPP5D,IFITM1
CD4-T cell EM-like	Mild	NOD-like receptor signaling pathway	0.220024	0.914859	0.515244	0.844919	181	24	STAT1,TXN,GBP1,GBP5,CASP4,ERBIN,PYCARD,MAPK3,BCL2,TRPV2,MAPK1,VDAC3,GBP2,CARD8,CYBA,JAK1,P2RX7,TNFAIP3,HSP90AA1,NFKBIA,CCL5,IL1B,TXNIP,TNF
CD4-T cell EM-like	Mild	B cell receptor signaling pathway	0.324933	0.963455	0.483444	0.845117	82	10	NFATC3,RAC2,CARD11,MAPK3,PIK3CA,MAPK1,NFATC2,NFKBIA,LILRB2,VAV3
CD8-T cell EM-like	Normal	Cytokines and growth factors	0.396001	1.15185	0.274194	0.847199	238	7	CCL4,PPBP,CCL4L2,IL32,LTB,TNFSF9,TGFB1
CD8-T cell EM-like	Mild	Complement and coagulation cascades	-0.420048	-0.830794	0.692898	0.8515	85	3	CFH,ITGAX,CD55
CD8-T cell EM-like	Mild	Th17 cell differentiation	0.352603	1.38009	0.145263	0.871439	107	19	HLA-DRB1,HLA-DQA2,HLA-DQB1,HLA-DMA,CD3G,CD3D,HLA-DMB,HLA-DPA1,RUNX1,IL2RG,LAT,LCK,HSP90AA1,CD247,TGFB1,IFNGR1,RORA,NFKBIA,HLA-DRB5
CD4-T cell EM-like	Severe	Natural killer cell mediated cytotoxicity	0.174864	0.635209	0.866157	0.879283	134	14	FCER1G,LAT,PRKCB,RAC2,CD48,HLA-B,CD247,HLA-F,HCST,KRAS,PIK3R1,BID,PTPN11,PLCG2
CD4-T cell EM-like	Mild	Leukocyte transendothelial migration	0.2223	0.841951	0.62675	0.891048	112	17	ITGB1,MSN,ITGA4,RAC2,ACTG1,PIK3CA,PLCG1,MYL9,ACTN4,ITGAL,MYL12A,CYBA,CD99,MYL12B,EZR,NCF2,VAV3
CD4-T cell EM-like	Mild	T cell receptor signaling pathway	0.200642	0.78655	0.684932	0.898456	104	20	ICOS,NFATC3,CD3G,CARD11,CD4,MAPK3,PTPRC,LCK,PIK3CA,MAPK1,PLCG1,NFATC2,CD3D,LCP2,LAT,NFKBIA,VAV3,CD8B,TNF,CD8A
CD4-T cell EM-like	Mild	Complement and coagulation cascades	-0.342183	-0.59546	0.974082	0.933722	85	2	CD46,CD55
CD8-T cell EM-like	Normal	NOD-like receptor signaling pathway	0.169576	0.739733	0.772059	0.935552	181	20	STAT1,GBP1,TXNIP,PYCARD,CYBA,GSDMD,IRF7,NEK7,GBP5,IFI16,OAS1,GABARAPL1,TICAM1,ATG12,RIPK2,NAMPT,NFKB1,NFKBIB,TNFAIP3,NFKBIA
CD8-T cell EM-like	Normal	Fc gamma R-mediated phagocytosis	0.416736	1.32771	0.14977	0.935823	93	9	ARPC5,FCGR3A,PLCG2,WAS,DOCK2,RAC2,PTPRC,SYK,AKT2
CD4-T cell EM-like	Mild	Cytosolic DNA-sensing pathway	0.249108	0.709234	0.840336	0.936758	63	8	CCL4,PYCARD,CGAS,POLR2L,CCL4L2,NFKBIA,CCL5,IL1B
CD4-T cell EM-like	Severe	Fc gamma R-mediated phagocytosis	-0.159259	-0.57901	0.937093	0.939724	93	12	LAT,MARCKSL1,VASP,PRKCB,RAC2,ARPC1B,ARPC5L,PIK3R1,CRKL,PTPRC,DOCK2,PLCG2
CD8-T cell EM-like	Mild	Fc epsilon RI signaling pathway	-0.202049	-0.556095	0.944554	0.947942	68	7	RAC2,LCP2,LAT,RAC1,FYN,INPP5D,TNF
CD8-T cell EM-like	Normal	Leukocyte transendothelial migration	0.164552	0.552485	0.952267	0.955857	112	10	CYBA,PLCG2,MYL12A,ACTN4,RAC2,MSN,CD99,CXCR4,EZR,RHOH
CD4-T cell EM-like	Mild	C-type lectin receptor signaling pathway	-0.191287	-0.692962	0.845946	0.955988	104	13	STAT1,NFATC3,PYCARD,MAPK3,PIK3CA,MAPK1,NFATC2,IRF1,CALM1,NFKBIA,MAPKAPK2,IL1B,TNF
CD4-T cell EM-like	Mild	Cytokine receptors	0.148829	0.474183	0.978793	0.981107	112	11	TNFRSF4,TNFRSF18,IL6R,SIGIRR,CXCR6,CD27,TNFRSF25,CX3CR1,CCR9,CXCR3,FAS
CD8-T cell EM-like	Mild	C-type lectin receptor signaling pathway	-0.302943	-0.834272	0.670659	0.985699	104	8	PYCARD,ITPR2,IRF1,CALM1,RELB,NFKBIA,MAPKAPK2,TNF
CD8-T cell EM-like	Mild	Cytokines and growth factors	-0.328628	-1.10874	0.338798	0.993286	238	12	CCL3,PPBP,TNFSF9,CCL4,IL32,TGFB1,CCL4L2,CD40LG,IL16,CCL3L1,TNF,CCL20
CD4-T cell EM-like	Severe	Platelet activation	-0.227986	-0.770042	0.728	1	124	10	FCER1G,VASP,ACTG1,ACTB,GNAI2,PIK3R1,PRKACB,TLN1,RASGRP1,PLCG2
CD4-T cell EM-like	Severe	Fc epsilon RI signaling pathway	-0.259433	-0.702945	0.831933	1	68	6	FCER1G,LAT,RAC2,KRAS,PIK3R1,PLCG2
CD4-T cell EM-like	Severe	Cytokine receptors	-0.361333	-1.10685	0.335404	1	112	8	TNFRSF4,IL2RG,TNFRSF14,CXCR4,IL7R,TNFRSF13C,IL6ST,IL2RA
CD4-T cell EM-like	Mild	Fc epsilon RI signaling pathway	0.185611	0.552284	0.951096	1	68	9	RAC2,MAPK3,PIK3CA,MAPK1,PLCG1,LCP2,LAT,VAV3,TNF
CD8-T cell EM-like	Mild	Natural killer cell mediated cytotoxicity	-0.22647	-0.909241	0.574803	1	134	19	KLRC1,RAC2,PTPN6,HLA-F,LCP2,LAT,ITGAL,LCK,HCST,HLA-A,RAC1,CD247,HLA-B,IFNGR1,FYN,PRF1,TNF,NCR3,TYROBP
CD8-T cell EM-like	Mild	T cell receptor signaling pathway	-0.169839	-0.586195	0.919626	1	104	13	CD3G,PTPN6,CD3D,LCP2,LAT,PTPRC,LCK,CD247,FYN,NFKBIA,CD40LG,PDCD1,TNF
CD8-T cell EM-like	Mild	Toll-like receptor signaling pathway	-0.330324	-0.935492	0.52183	1	104	8	CCL3,CCL4,RAC1,CCL4L2,NFKBIA,CD14,CCL3L1,TNF
Monocyte intermediate	Normal	Th17 cell differentiation	-0.471827	-1.81782	0.0188679	0.0717842	107	13	JAK2,FOS,IL27RA,AHR,MAPK1,RUNX1,PPP3CA,STAT1,SMAD3,JUN,HLA-DQA2,IL1B,HLA-DRB5
Monocyte intermediate	Mild	Chemokine signaling pathway	0.752874	1.66825	0.0164918	0.0885714	189	5	CCL2,CCL20,CX3CR1,CXCL3,TIAM1
Monocyte intermediate	Normal	Intestinal immune network for IgA production	-0.84421	-1.72028	0.016317	0.0933484	49	3	TNFSF13B,HLA-DQA2,HLA-DRB5
Monocyte intermediate	Normal	Antigen processing and presentation	-0.500328	-1.82857	0.0140449	0.103334	78	11	KLRC2,CIITA,TAP1,CTSB,HLA-F,CTSS,HLA-A,HSPA5,KIR2DL1,HLA-DQA2,HLA-DRB5
Monocyte intermediate	Mild	Cytokines and growth factors	0.818182	1.52388	0.0296412	0.11	238	3	CCL2,CCL20,CXCL3
Monocyte intermediate	Mild	Complement and coagulation cascades	0.971751	1.58646	0.00175131	0.115	85	2	C1QA,C1QB
Monocyte intermediate	Mild	IL-17 signaling pathway	0.818182	1.53082	0.0249584	0.138095	94	3	CCL2,CCL20,CXCL3
Monocyte intermediate	Normal	C-type lectin receptor signaling pathway	-0.384716	-1.54795	0.0812325	0.148779	104	15	PLCG2,CLEC4E,MAPK1,SYK,PPP3CA,PYCARD,STAT1,CLEC7A,CALM2,FCER1G,LSP1,IRF1,RELB,JUN,IL1B
Monocyte intermediate	Normal	Th1 and Th2 cell differentiation	-0.493396	-1.57316	0.0586592	0.154568	92	9	JAK2,FOS,MAPK1,PPP3CA,NOTCH2,STAT1,JUN,HLA-DQA2,HLA-DRB5
Monocyte intermediate	Normal	Hematopoietic cell lineage	-0.615811	-1.87084	0.0218579	0.161514	99	7	CD14,CD36,CR1,CD2,HLA-DQA2,IL1B,HLA-DRB5
Monocyte intermediate	Normal	Natural killer cell mediated cytotoxicity	-0.328764	-1.39355	0.114754	0.248102	134	16	KLRC2,PLCG2,ICAM2,MAPK1,SYK,PPP3CA,PRF1,TNFSF10,GZMB,HCST,HLA-F,ITGB2,HLA-A,FCER1G,SH3BP2,KIR2DL1
Monocyte intermediate	Normal	T cell receptor signaling pathway	-0.4	-1.19883	0.255639	0.368878	104	7	FOS,MAPK1,PPP3CA,PAK2,PTPRC,JUN,MAP3K8
Monocyte intermediate	Normal	Cytosolic DNA-sensing pathway	-0.706778	-1.21903	0.233032	0.382849	63	2	PYCARD,IL1B
Monocyte intermediate	Normal	IL-17 signaling pathway	-0.362589	-1.22977	0.233645	0.41768	94	10	USP25,FOS,S100A9,MAPK1,IL17RA,JUND,CEBPB,TNFAIP3,JUN,IL1B
Monocyte intermediate	Normal	Complement and coagulation cascades	-0.45479	-1.06796	0.320665	0.48628	85	4	CR1,CFD,ITGB2,C1QA
Monocyte intermediate	Mild	NOD-like receptor signaling pathway	0.681309	1.27684	0.18569	0.510286	181	3	CCL2,CXCL3,JAK1
Monocyte intermediate	Mild	Fc gamma R-mediated phagocytosis	0.573729	1.04542	0.432566	0.750794	93	3	FCGR3A,ARPC5,ARPC2
Monocyte intermediate	Mild	Th17 cell differentiation	0.411283	0.83868	0.676282	0.788469	107	4	HLA-DQA2,HLA-DRB1,JAK1,HLA-DRB5
Monocyte intermediate	Mild	Cytokine receptors	0.848315	1.10962	0.342308	0.792041	112	1	CX3CR1
Monocyte intermediate	Mild	Hematopoietic cell lineage	0.447263	1.0651	0.39577	0.796429	99	7	HLA-DQA2,CSF1R,CD9,CD38,HLA-DRB1,ANPEP,HLA-DRB5
Monocyte intermediate	Mild	Leukocyte transendothelial migration	0.544944	0.737875	0.913295	0.821071	112	1	ITGB1
Monocyte intermediate	Mild	B cell receptor signaling pathway	0.865169	1.14088	0.3	0.822143	82	1	CD79B
Monocyte intermediate	Mild	Natural killer cell mediated cytotoxicity	0.443095	0.894364	0.600614	0.823095	134	4	FCGR3A,FCER1G,BID,HLA-B
Monocyte intermediate	Mild	Intestinal immune network for IgA production	0.490797	0.928783	0.547619	0.831688	49	3	HLA-DQA2,HLA-DRB1,HLA-DRB5
Monocyte intermediate	Mild	Th1 and Th2 cell differentiation	0.411283	0.846794	0.66879	0.838791	92	4	HLA-DQA2,HLA-DRB1,JAK1,HLA-DRB5
Monocyte intermediate	Mild	Fc epsilon RI signaling pathway	-0.533708	-0.708507	0.928994	0.850641	68	1	FCER1G
Monocyte intermediate	Mild	Platelet activation	0.468927	0.754031	0.816949	0.856381	124	2	ITGB1,FCER1G
Monocyte intermediate	Normal	Cytokines and growth factors	-0.239347	-0.699756	0.829132	0.894532	238	7	CXCL9,GAS6,TNFSF13B,IL32,TNFSF10,XCL1,IL1B
Monocyte intermediate	Mild	Antigen processing and presentation	0.396254	0.930451	0.560761	0.911714	78	6	HLA-DQA2,CTSL,HLA-DRB1,CTSS,HLA-B,HLA-DRB5
Monocyte intermediate	Normal	NOD-like receptor signaling pathway	-0.155628	-0.618805	0.889474	0.917448	181	15	OAS2,IFI16,NLRP12,GBP1,NAIP,TLR4,MAPK1,PYCARD,CTSB,STAT1,CARD16,CYBB,TNFAIP3,JUN,IL1B
Monocyte intermediate	Normal	Fc epsilon RI signaling pathway	0.268946	0.602014	0.963793	0.928833	68	4	PLCG2,MAPK1,SYK,FCER1G
Monocyte intermediate	Normal	Toll-like receptor signaling pathway	-0.194276	-0.772457	0.755682	0.929432	104	13	CXCL9,CD14,LY96,TLR7,TLR8,FOS,TLR4,MAPK1,TLR2,STAT1,JUN,MAP3K8,IL1B
Monocyte intermediate	Mild	RIG-I-like receptor signaling pathway	-0.842697	-1.1283	0.279919	0.932308	70	1	DDX3X
Monocyte intermediate	Normal	Fc gamma R-mediated phagocytosis	-0.22642	-0.715135	0.79798	0.941032	93	8	PLCG2,ARPC5,MAPK1,SYK,NCF1,DOCK2,PTPRC,MARCKSL1
Monocyte intermediate	Normal	Chemokine signaling pathway	0.210531	0.718746	0.796474	0.957133	189	12	CXCL9,ROCK2,JAK2,CCR1,CX3CR1,GNG10,GRK3,MAPK1,NCF1,DOCK2,STAT1,XCL1
Monocyte intermediate	Normal	Leukocyte transendothelial migration	0.386923	1.08827	0.36379	1	112	7	ROCK2,PLCG2,NCF1,ITGB1,CYBB,MSN,ITGB2
Monocyte intermediate	Normal	Platelet activation	0.277071	0.800714	0.692432	1	124	8	ROCK2,PLCG2,MAPK1,SYK,APBB1IP,TLN1,ITGB1,FCER1G
Monocyte intermediate	Normal	RIG-I-like receptor signaling pathway	0.788591	1.05699	0.414938	1	70	1	ISG15
Monocyte intermediate	Normal	B cell receptor signaling pathway	0.262882	0.772106	0.759936	1	82	8	PLCG2,FOS,PIK3AP1,LILRB3,MAPK1,SYK,PPP3CA,JUN
Monocyte intermediate	Normal	Cytokine receptors	0.375931	0.848511	0.679153	1	112	4	CCR1,CX3CR1,IL27RA,IL17RA
Monocyte intermediate	Mild	C-type lectin receptor signaling pathway	-0.420455	-0.825184	0.657143	1	104	3	RRAS,FCER1G,CALM1
CD4-T cell non-EM-like	Mild	IL-17 signaling pathway	-0.911801	-2.38007	0	0	94	5	FOSB,JUN,IL1B,S100A8,S100A9
CD4-T cell non-EM-like	Severe	IL-17 signaling pathway	0.892065	2.31339	0	0.00157714	94	6	TNFAIP3,JUN,FOS,JUND,NFKBIA,HSP90B1
CD8-T cell non-EM-like	Normal	Natural killer cell mediated cytotoxicity	0.484404	2.22661	0	0.00266825	134	28	TYROBP,FCER1G,KLRC2,FCGR3A,IFNG,PLCG2,GZMB,PRF1,RAC2,NFATC2,PTPN6,KLRC3,NCR1,MAP2K2,SH2D1A,KLRC4,LCK,CD247,LAT,SH2D1B,HCST,HLA-A,HLA-E,TNF,RAF1,PPP3CC,BRAF,IFNGR1
CD8-T cell non-EM-like	Normal	Th17 cell differentiation	-0.464922	-2.24823	0.00273973	0.00687588	107	23	IFNG,NFATC2,IL2RB,NFATC3,TGFBR1,LCK,STAT1,CD247,SMAD2,LAT,HLA-DPA1,RELA,JUN,GATA3,SMAD4,PPP3CC,RORA,HLA-DQA1,TGFB1,IFNGR1,NFKBIA,HLA-DQB1,HLA-DRB5
CD8-T cell non-EM-like	Normal	Hematopoietic cell lineage	-0.642025	-2.17798	0.00248756	0.00916784	99	10	CD2,CD38,TNF,HLA-DPA1,ITGAM,ITGA5,HLA-DQA1,CD8A,HLA-DQB1,HLA-DRB5
CD8-T cell non-EM-like	Normal	Intestinal immune network for IgA production	-0.706423	-2.33841	0	0.0122238	49	9	CCR10,IL10,HLA-DPA1,CXCR4,CD40LG,HLA-DQA1,TGFB1,HLA-DQB1,HLA-DRB5
CD4-T cell non-EM-like	Severe	Toll-like receptor signaling pathway	0.774314	1.92818	0	0.0231314	104	5	JUN,FOS,NFKBIA,CCL5,STAT1
CD4-T cell non-EM-like	Severe	Leukocyte transendothelial migration	0.579576	1.97293	0.00578035	0.0236571	112	12	CD99,CXCR4,ACTG1,ACTB,EZR,MYL9,GNAI2,RAC2,RAP1A,RHOH,RHOA,PLCG2
CD8-T cell non-EM-like	Normal	Th1 and Th2 cell differentiation	-0.432272	-1.88525	0.0078125	0.0381993	92	19	IFNG,NFATC2,IL2RB,NFATC3,LCK,STAT1,CD247,LAT,HLA-DPA1,STAT4,RELA,JUN,GATA3,PPP3CC,HLA-DQA1,IFNGR1,NFKBIA,HLA-DQB1,HLA-DRB5
CD8-T cell non-EM-like	Severe	Intestinal immune network for IgA production	0.617458	1.89754	0.0106545	0.0422115	49	11	HLA-DRB5,HLA-DQA1,HLA-DQA2,HLA-DQB1,CD28,HLA-DMA,HLA-DRA,HLA-DMB,HLA-DRB1,HLA-DPB1,HLA-DOA
CD8-T cell non-EM-like	Severe	Th17 cell differentiation	0.493969	1.93296	0.00143062	0.0469544	107	21	HLA-DRB5,FOS,HLA-DQA1,HLA-DQA2,HLA-DQB1,LCK,IFNG,HLA-DMA,HLA-DRA,LAT,HLA-DMB,HLA-DRB1,IL2RB,GATA3,STAT1,ZAP70,IL1B,HLA-DPB1,HLA-DOA,CD3G,CD4
CD8-T cell non-EM-like	Severe	Hematopoietic cell lineage	0.442748	1.67048	0.0294944	0.0651354	99	18	HLA-DRB5,HLA-DQA1,HLA-DQA2,HLA-DQB1,ITGA2B,HLA-DMA,HLA-DRA,TNF,CD8B,HLA-DMB,HLA-DRB1,CD37,CD9,IL1B,HLA-DPB1,HLA-DOA,CD3G,CD4
CD8-T cell non-EM-like	Severe	Cytokines and growth factors	0.52487	1.79402	0.0135952	0.0654516	238	14	PPBP,CCL4L2,CCL3L1,PF4,CXCL8,IFNG,LTB,TNF,CCL3,CCL4,TNFSF9,CCL5,IL1B,IL32
CD8-T cell non-EM-like	Severe	Toll-like receptor signaling pathway	0.518906	1.7605	0.0175953	0.0657362	104	14	FOS,CCL4L2,CCL3L1,IRF7,CXCL8,TNF,CCL3,CCL4,MAP2K7,STAT1,CCL5,IL1B,PIK3R1,MAP3K8
CD8-T cell non-EM-like	Severe	NOD-like receptor signaling pathway	0.439575	1.68372	0.027894	0.0693645	181	19	IRF7,OAS1,GBP1,CXCL8,CASP1,OAS2,IFI16,BCL2L1,STAT2,GBP2,GABARAPL2,CASP4,PYCARD,TNF,YWHAE,STAT1,CCL5,IL1B,TXNIP
CD8-T cell non-EM-like	Severe	Chemokine signaling pathway	0.435859	1.69887	0.0343348	0.07033	189	20	PPBP,CCL4L2,CCL3L1,PF4,CXCR3,CXCL8,CX3CR1,CRK,STAT2,RAC2,CCL3,CCL4,GNB5,GRK2,GNAI2,STAT1,CCR7,CCL5,PIK3R1,ITK
CD4-T cell non-EM-like	Severe	NOD-like receptor signaling pathway	0.55864	1.76759	0.037037	0.0721542	181	10	TNFAIP3,JUN,NFKBIA,CCL5,GABARAPL2,GABARAPL1,RHOA,IFI16,STAT1,TRPM7
CD8-T cell non-EM-like	Severe	RIG-I-like receptor signaling pathway	0.64372	1.63563	0.0401235	0.074131	70	6	ISG15,IRF7,CXCL8,TNF,TRADD,PIN1
CD8-T cell non-EM-like	Severe	IL-17 signaling pathway	0.583431	1.70504	0.0180921	0.0787316	94	9	FOS,JUND,FOSB,CXCL8,IFNG,TNF,TRADD,IL1B,HSP90B1
CD8-T cell non-EM-like	Severe	Th1 and Th2 cell differentiation	0.506781	1.93763	0.00268817	0.0896402	92	20	HLA-DRB5,FOS,HLA-DQA1,HLA-DQA2,HLA-DQB1,LCK,IFNG,HLA-DMA,HLA-DRA,LAT,HLA-DMB,HLA-DRB1,IL2RB,GATA3,STAT1,ZAP70,HLA-DPB1,HLA-DOA,CD3G,CD4
CD4-T cell non-EM-like	Mild	Th1 and Th2 cell differentiation	-0.480649	-1.62835	0.0481586	0.128555	92	9	IL2RB,MAML2,NFATC3,IL2RG,CD3G,CD3D,HLA-DOA,CD3E,JUN
CD4-T cell non-EM-like	Mild	Antigen processing and presentation	0.553946	1.76348	0.0340031	0.130435	78	11	CD8B,CD8A,HLA-F,KLRC4,PSME2,CD8B2,HLA-DOA,PSME1,HLA-C,HLA-A,HLA-B
CD4-T cell non-EM-like	Severe	B cell receptor signaling pathway	0.591373	1.62806	0.0440613	0.137842	82	7	JUN,FOS,NFKBIA,RAC2,IFITM1,SOS2,PLCG2
CD4-T cell non-EM-like	Severe	Chemokine signaling pathway	0.45789	1.51131	0.0838323	0.141943	189	11	PPBP,NFKBIA,CXCR4,CCL5,GNAI2,RAC2,RAP1A,RHOA,JAK3,SOS2,STAT1
CD8-T cell non-EM-like	Normal	IL-17 signaling pathway	-0.458501	-1.58612	0.0669856	0.142713	94	10	TRADD,IFNG,S100A9,TNF,RELA,JUND,JUN,CEBPB,NFKBIA,TNFAIP3
CD4-T cell non-EM-like	Severe	Cytokines and growth factors	0.681873	1.55805	0.0539033	0.149152	238	4	PPBP,CCL5,TNFSF12,LTB
CD4-T cell non-EM-like	Mild	Toll-like receptor signaling pathway	-0.715548	-1.65041	0.0449735	0.152136	104	4	CCL5,CD14,JUN,IL1B
CD4-T cell non-EM-like	Severe	Th1 and Th2 cell differentiation	0.49249	1.51484	0.0801527	0.157123	92	9	JUN,FOS,NFKBIA,LAT,LCK,JAK3,HLA-DPB1,STAT1,HLA-DRA
CD4-T cell non-EM-like	Severe	T cell receptor signaling pathway	0.488305	1.56724	0.0572519	0.165863	104	10	JUN,FOS,NFKBIA,LAT,RHOA,LCK,PTPRC,CD28,SOS2,CBLB
CD8-T cell non-EM-like	Mild	IL-17 signaling pathway	-0.744684	-1.84778	0.00377358	0.179385	94	6	JUN,TNFAIP3,JUND,CEBPB,S100A8,S100A9
CD4-T cell non-EM-like	Mild	Hematopoietic cell lineage	0.470089	1.49871	0.0808824	0.182163	99	11	CD8B,CD8A,ITGA4,CD3G,CD8B2,CD3D,HLA-DOA,CD7,CD3E,CD14,IL1B
CD4-T cell non-EM-like	Severe	C-type lectin receptor signaling pathway	0.483117	1.41463	0.112186	0.1932	104	8	JUN,NFKBIA,IRF1,FCER1G,RHOA,STAT1,CBLB,PLCG2
CD4-T cell non-EM-like	Mild	C-type lectin receptor signaling pathway	-0.610898	-1.42971	0.116337	0.203355	104	4	NFATC3,CALM1,JUN,IL1B
CD8-T cell non-EM-like	Severe	Antigen processing and presentation	0.36014	1.42437	0.113416	0.204633	78	23	HLA-DRB5,HLA-DQA1,HLA-DQA2,HLA-DQB1,CD74,HSPA8,IFNG,HLA-DMA,HLA-DRA,TNF,CD8B,HLA-DMB,HLA-DRB1,TAP1,HLA-DPB1,HLA-DOA,CALR,CANX,HLA-F,KLRD1,KIR3DL2,CD4,KIR2DL3
CD4-T cell non-EM-like	Severe	Th17 cell differentiation	0.422017	1.37269	0.152542	0.206462	107	11	JUN,FOS,NFKBIA,LAT,LCK,IL6ST,JAK3,HLA-DPB1,TGFBR2,STAT1,HLA-DRA
CD4-T cell non-EM-like	Mild	Cytokines and growth factors	-0.577704	-1.46654	0.0969388	0.211773	238	5	CCL5,ANGPT2,TNFSF8,CD40LG,IL1B
CD8-T cell non-EM-like	Normal	Fc gamma R-mediated phagocytosis	0.435295	1.48958	0.0822581	0.213015	93	12	ARPC5,FCGR3A,PLCG2,RAC2,VASP,ARPC3,LAT,ARPC1B,CDC42,PTPRC,RAF1,CRK
CD4-T cell non-EM-like	Severe	Platelet activation	0.489978	1.34272	0.153398	0.21344	124	7	ACTG1,ACTB,GNAI2,FCER1G,RAP1A,RHOA,PLCG2
CD4-T cell non-EM-like	Mild	Th17 cell differentiation	-0.48125	-1.65526	0.0647059	0.222118	107	10	IL2RB,NFATC3,IL2RG,CD3G,CD3D,HLA-DOA,RORA,CD3E,JUN,IL1B
CD8-T cell non-EM-like	Normal	Fc epsilon RI signaling pathway	0.55878	1.54745	0.055	0.231471	68	7	FCER1G,PLCG2,RAC2,MAP2K2,LAT,TNF,RAF1
CD4-T cell non-EM-like	Mild	T cell receptor signaling pathway	0.494758	1.51924	0.0858896	0.249164	104	10	CD8B,CD8A,PTPRC,NFATC3,CD3G,CD8B2,CD3D,CD3E,JUN,CD40LG
CD8-T cell non-EM-like	Normal	Antigen processing and presentation	-0.304574	-1.30144	0.196581	0.269687	78	17	KLRC2,IFNG,PSME2,KLRC3,KLRC4,CANX,HLA-A,B2M,HLA-E,CD74,TNF,HLA-DPA1,HSPA5,HLA-DQA1,CD8A,HLA-DQB1,HLA-DRB5
CD8-T cell non-EM-like	Normal	Chemokine signaling pathway	-0.274857	-1.26726	0.216066	0.272658	189	21	CX3CR1,RAC2,CCL4L2,RASGRP2,FGR,PLCB1,STAT1,CCR10,GNG5,GRK6,CDC42,PF4,XCL2,RAF1,CRK,RELA,PIK3CG,CXCR4,BRAF,PPBP,NFKBIA
CD8-T cell non-EM-like	Normal	Complement and coagulation cascades	-0.893939	-1.19538	0.2334	0.291982	85	1	ITGAM
CD4-T cell non-EM-like	Mild	B cell receptor signaling pathway	-0.504348	-1.303	0.16129	0.292318	82	5	NFATC3,RAC2,IFITM1,LILRA5,JUN
CD8-T cell non-EM-like	Normal	T cell receptor signaling pathway	-0.288125	-1.3518	0.118785	0.29388	104	21	IFNG,NFATC2,PTPN6,NFATC3,MAP2K2,LCK,PAK2,CD247,LAT,CDC42,PTPRC,IL10,TNF,RAF1,RELA,JUN,CD40LG,PPP3CC,CD8A,MAP3K8,NFKBIA
CD8-T cell non-EM-like	Normal	Cytokines and growth factors	-0.356512	-1.31245	0.174731	0.294244	238	11	IFNG,IL32,CCL4L2,IL10,GDF10,TNF,PF4,XCL2,CD40LG,TGFB1,PPBP
CD8-T cell non-EM-like	Severe	Complement and coagulation cascades	0.588195	1.28624	0.176265	0.302741	85	4	F13A1,CLU,PLAUR,CFD
CD8-T cell non-EM-like	Normal	C-type lectin receptor signaling pathway	-0.253161	-1.20381	0.229412	0.312471	104	21	FCER1G,PYCARD,PLCG2,NFATC2,NFATC3,CLEC7A,CALM3,STAT1,CASP1,CALM1,IL10,TNF,MAPKAPK2,RAF1,RELA,JUN,PPP3CC,NFKB2,NFKBIA,IRF1,BCL3
CD8-T cell non-EM-like	Normal	Cytokine receptors	0.467706	1.34506	0.157343	0.316521	112	8	CD27,CX3CR1,IL2RB,CCR10,IL10RA,TNFRSF18,CXCR4,IFNGR1
CD8-T cell non-EM-like	Severe	Cytosolic DNA-sensing pathway	0.435458	1.28796	0.169415	0.326547	63	9	CCL4L2,IRF7,CASP1,PYCARD,CCL4,POLR2H,CCL5,IL1B,POLR1D
CD8-T cell non-EM-like	Normal	Leukocyte transendothelial migration	0.374652	1.27408	0.201923	0.339268	112	12	TXK,PLCG2,CYBA,RAC2,MSN,VASP,ACTG1,MYL12A,CDC42,ACTB,CXCR4,ITGAM
CD8-T cell non-EM-like	Severe	Natural killer cell mediated cytotoxicity	-0.242199	-1.0822	0.336806	0.34277	134	16	FCER1G,LCK,IFNG,PTPN6,FAS,LAT,TNF,RAC2,ZAP70,PRF1,GZMB,PIK3R1,HLA-F,KLRD1,KIR3DL2,KIR2DL3
CD4-T cell non-EM-like	Normal	C-type lectin receptor signaling pathway	-0.512576	-1.53529	0.0584677	0.35316	104	9	PLCG2,MAPK1,STAT1,NFKB2,IRF9,PIK3CA,PLK3,NFKBIA,IRF1
CD4-T cell non-EM-like	Severe	Cytosolic DNA-sensing pathway	0.512608	1.16016	0.269388	0.36711	63	4	NFKBIA,CCL5,POLR2E,ZBP1
CD8-T cell non-EM-like	Normal	NOD-like receptor signaling pathway	0.263445	1.15963	0.291852	0.370601	181	27	PYCARD,CYBA,OAS2,ANTXR2,OAS1,IFI16,GSDMD,IRF7,GBP1,RBCK1,MYD88,NAIP,CARD16,GBP2,PLCB1,STAT1,GBP4,GBP5,ERBIN,VDAC1,CASP1,TXNIP,TNF,RELA,JUN,NFKBIA,TNFAIP3
CD8-T cell non-EM-like	Normal	Toll-like receptor signaling pathway	-0.306384	-1.06284	0.339066	0.399565	104	10	IRF7,CCL4L2,MYD88,MAP2K2,STAT1,TNF,RELA,JUN,MAP3K8,NFKBIA
CD4-T cell non-EM-like	Severe	Fc gamma R-mediated phagocytosis	0.38099	1.08322	0.329167	0.401961	93	7	MARCKSL1,ARF6,RAC2,BIN1,LAT,PTPRC,PLCG2
CD8-T cell non-EM-like	Normal	Platelet activation	0.333961	1.17835	0.275969	0.408909	124	14	FCER1G,PLCG2,VAMP8,TLN1,RASGRP2,VASP,APBB1IP,PLCB1,ACTG1,MYL12A,PPP1CA,NOS3,ACTB,PIK3CG
CD4-T cell non-EM-like	Severe	RIG-I-like receptor signaling pathway	0.643202	1.0891	0.387368	0.422899	70	2	NFKBIA,RNF125
CD8-T cell non-EM-like	Severe	Fc gamma R-mediated phagocytosis	0.394529	1.16239	0.285054	0.432143	93	9	VASP,BIN1,CRK,ARPC1B,LAT,RAC2,ARPC5,PLD1,PIK3R1
CD4-T cell non-EM-like	Normal	Cytokine receptors	0.445858	1.19979	0.253579	0.492028	112	6	TNFRSF1B,IL2RA,IL6ST,CD27,CSF3R,TNFRSF13C
CD4-T cell non-EM-like	Severe	Cytokine receptors	0.427723	0.983573	0.464503	0.493645	112	4	CXCR4,CD27,IL7R,IL6ST
CD4-T cell non-EM-like	Severe	Hematopoietic cell lineage	-0.563733	-1.3851	0.134021	0.494668	99	5	IL7R,CD37,HLA-DPB1,HLA-DRA,ITGA6
CD8-T cell non-EM-like	Severe	Leukocyte transendothelial migration	0.331502	1.06189	0.391433	0.508851	112	12	MYL9,ACTG1,VASP,SIPA1,RAC2,ACTB,ACTN1,GNAI2,VCAM1,PIK3R1,ITK,ITGB1
CD8-T cell non-EM-like	Severe	B cell receptor signaling pathway	0.407908	1.04046	0.436573	0.509133	82	6	FOS,PTPN6,RAC2,CD81,PIK3R1,CD79A
CD4-T cell non-EM-like	Normal	Cytokines and growth factors	0.714988	1.24728	0.175732	0.523819	238	2	IL32,LTB
CD8-T cell non-EM-like	Normal	B cell receptor signaling pathway	-0.248943	-0.926154	0.517588	0.531265	82	12	PLCG2,RAC2,NFATC2,PTPN6,NFATC3,MAP2K2,LILRB2,RAF1,RELA,JUN,PPP3CC,NFKBIA
CD8-T cell non-EM-like	Severe	Platelet activation	0.310068	1.06566	0.371014	0.536988	124	14	FCER1G,ACTG1,VASP,ITGA2B,FERMT3,ORAI1,ACTB,GNAI2,PPP1CA,ARHGEF1,GNAS,PIK3R1,RASGRP1,ITGB1
CD4-T cell non-EM-like	Mild	Intestinal immune network for IgA production	-0.449132	-1.00665	0.429688	0.562446	49	4	ITGA4,HLA-DOA,CXCR4,CD40LG
CD4-T cell non-EM-like	Mild	RIG-I-like receptor signaling pathway	-0.614501	-1.07656	0.350318	0.564233	70	2	RNF125,DDX3X
CD8-T cell non-EM-like	Severe	Cytokine receptors	0.359766	0.967266	0.493651	0.576259	112	7	CXCR3,CD27,CX3CR1,FAS,IL2RB,CCR7,IL18RAP
CD8-T cell non-EM-like	Severe	Fc epsilon RI signaling pathway	0.367616	0.933151	0.536467	0.590787	68	6	FCER1G,LAT,TNF,RAC2,MAP2K7,PIK3R1
CD4-T cell non-EM-like	Normal	Platelet activation	0.396613	1.28598	0.1875	0.596694	124	10	PLCG2,MAPK1,MYL12A,PRKACB,APBB1IP,TLN1,VAMP8,MYL12B,ACTB,PIK3CA
CD4-T cell non-EM-like	Mild	NOD-like receptor signaling pathway	-0.278538	-1.00894	0.393064	0.619531	181	11	BIRC2,CCL5,BCL2,GABARAPL2,TXN,CYBA,TXN2,ERBIN,JUN,IL1B,TXNIP
CD4-T cell non-EM-like	Normal	Leukocyte transendothelial migration	0.334471	0.996921	0.414226	0.636101	112	8	PLCG2,MSN,MYL12A,RAC2,CYBA,MYL12B,ACTB,PIK3CA
CD8-T cell non-EM-like	Mild	Complement and coagulation cascades	-0.506734	-1.22504	0.23475	0.640757	85	5	CLU,ITGB2,PLAU,CD55,F2R
CD4-T cell non-EM-like	Normal	IL-17 signaling pathway	-0.59382	-1.55276	0.0760456	0.64814	94	6	S100A9,TRADD,MAPK1,NFKBIA,JUND,TNFAIP3
CD8-T cell non-EM-like	Mild	RIG-I-like receptor signaling pathway	-0.642512	-1.27883	0.163386	0.653269	70	3	ISG15,IRF7,DDX3X
CD8-T cell non-EM-like	Normal	RIG-I-like receptor signaling pathway	0.315218	0.894242	0.610922	0.665978	70	8	ISG15,TRADD,IRF7,TNF,RNF125,RELA,DDX3X,NFKBIA
CD8-T cell non-EM-like	Mild	Chemokine signaling pathway	-0.29586	-0.972611	0.47099	0.673207	189	12	STAT1,RAC2,GRK6,CCR7,CCL5,RAC1,ITK,CCL3,PF4,CCL3L1,XCL2,CCL4L2
CD8-T cell non-EM-like	Mild	Intestinal immune network for IgA production	-0.354647	-1.05979	0.382406	0.673549	49	9	HLA-DQA2,HLA-DRB1,HLA-DQB1,HLA-DPA1,HLA-DPB1,IL10,TGFB1,HLA-DQA1,HLA-DRB5
CD8-T cell non-EM-like	Normal	Cytosolic DNA-sensing pathway	0.250793	0.820167	0.662379	0.684776	63	11	PYCARD,IRF7,CCL4L2,POLR2L,POLR3GL,POLR2H,POLR2F,CASP1,POLR3E,RELA,NFKBIA
CD8-T cell non-EM-like	Mild	Cytokine receptors	-0.344111	-1.00384	0.421533	0.690878	112	9	CCR7,IL27RA,IL2RB,SIGIRR,TNFRSF14,IL6ST,TNFRSF1B,IL7R,IFNGR1
CD4-T cell non-EM-like	Normal	Natural killer cell mediated cytotoxicity	0.326666	1.01293	0.407332	0.714891	134	9	PLCG2,MAPK1,PTPN6,RAC2,HLA-F,HCST,CD48,HLA-A,PIK3CA
CD8-T cell non-EM-like	Severe	C-type lectin receptor signaling pathway	0.237409	0.785125	0.734121	0.718341	104	12	FCER1G,CASP1,STAT2,PLK3,PYCARD,TNF,NFKB2,STAT1,IL1B,CALM1,PIK3R1,CBLB
CD4-T cell non-EM-like	Normal	Th17 cell differentiation	0.264074	0.785191	0.717149	0.719652	107	8	MAPK1,STAT1,CD3D,IL2RA,IL6ST,CD3G,STAT3,NFKBIA
CD8-T cell non-EM-like	Severe	T cell receptor signaling pathway	0.21612	0.797913	0.696756	0.737682	104	17	FOS,LCK,CD28,IFNG,PTPN6,LAT,TNF,CD8B,MAP2K7,ZAP70,CD3G,PIK3R1,CBLB,RASGRP1,ITK,MAP3K8,CD4
CD4-T cell non-EM-like	Mild	Natural killer cell mediated cytotoxicity	-0.250961	-0.817512	0.672619	0.750536	134	9	HLA-F,HCST,KLRC4,RAC2,HLA-C,HLA-A,HLA-B,ICAM1,TYROBP
CD4-T cell non-EM-like	Normal	Fc gamma R-mediated phagocytosis	0.465546	1.33137	0.15708	0.753204	93	7	ARPC5,PLCG2,PTPRC,MAPK1,ARPC1B,RAC2,PIK3CA
CD8-T cell non-EM-like	Mild	Cytosolic DNA-sensing pathway	-0.445851	-1.06792	0.373188	0.754101	63	5	PYCARD,POLR2L,CCL5,IRF7,CCL4L2
CD4-T cell non-EM-like	Normal	Chemokine signaling pathway	-0.346485	-1.02346	0.436149	0.771303	189	8	MAPK1,STAT1,PRKACB,RAC2,STAT3,PIK3CA,GNB5,NFKBIA
CD4-T cell non-EM-like	Mild	Cytosolic DNA-sensing pathway	-0.370537	-0.761861	0.76	0.772616	63	3	CCL5,POLR2L,IL1B
CD4-T cell non-EM-like	Normal	RIG-I-like receptor signaling pathway	-0.347412	-0.797445	0.720739	0.776849	70	4	TRADD,ISG15,DDX3X,NFKBIA
CD8-T cell non-EM-like	Mild	Th17 cell differentiation	0.20735	0.863789	0.574627	0.777949	107	22	STAT1,HLA-DQA2,HLA-DRB1,STAT6,HLA-DQB1,IL27RA,RUNX1,HLA-DPA1,IL2RB,LCK,CD3G,NFATC3,JUN,CD3D,HLA-DPB1,TGFB1,CD247,HLA-DQA1,IRF4,IL6ST,IFNGR1,HLA-DRB5
CD4-T cell non-EM-like	Normal	T cell receptor signaling pathway	0.264507	0.792936	0.711864	0.78907	104	8	PTPRC,CD8B,MAPK1,CD3D,PTPN6,CD3G,PIK3CA,NFKBIA
CD4-T cell non-EM-like	Severe	Intestinal immune network for IgA production	0.302893	0.730768	0.795247	0.790704	49	5	CXCR4,ITGB7,CD28,HLA-DPB1,HLA-DRA
CD4-T cell non-EM-like	Mild	Fc epsilon RI signaling pathway	-0.620519	-0.830107	0.765657	0.797745	68	1	RAC2
CD4-T cell non-EM-like	Normal	Fc epsilon RI signaling pathway	0.370588	0.846052	0.622449	0.797956	68	4	PLCG2,MAPK1,RAC2,PIK3CA
CD4-T cell non-EM-like	Severe	Antigen processing and presentation	-0.392372	-1.05064	0.404858	0.798552	78	6	HSPA8,HLA-E,HLA-A,HLA-DPB1,TAPBP,HLA-DRA
CD4-T cell non-EM-like	Normal	Antigen processing and presentation	-0.377754	-0.835107	0.635478	0.800563	78	4	CD8B,HLA-F,HLA-A,HSPA5
CD8-T cell non-EM-like	Mild	Hematopoietic cell lineage	-0.359677	-1.29375	0.160142	0.81999	99	18	HLA-DQA2,HLA-DRB1,HLA-DQB1,HLA-DPA1,CD3G,CD3D,HLA-DPB1,CD37,CD8B,HLA-DQA1,ITGA1,CD14,CD8A,CD55,IL7R,CD7,CD5,HLA-DRB5
CD4-T cell non-EM-like	Normal	Intestinal immune network for IgA production	-0.664216	-0.879534	0.668627	0.821785	49	1	TNFRSF13C
CD8-T cell non-EM-like	Mild	Cytokines and growth factors	-0.338985	-1.08774	0.352941	0.833129	238	12	TNFSF9,TNFSF14,FASLG,IL10,GAS6,CCL5,TGFB1,CCL3,PF4,CCL3L1,XCL2,CCL4L2
CD8-T cell non-EM-like	Mild	Antigen processing and presentation	-0.221925	-0.809503	0.672913	0.869917	78	17	HLA-DQA2,HLA-DRB1,HLA-DQB1,HLA-F,PSME2,KLRC4,HLA-DPA1,HLA-DPB1,HLA-E,HLA-A,CD8B,HLA-DQA1,HSPA5,CTSB,HLA-B,CD8A,HLA-DRB5
CD8-T cell non-EM-like	Mild	B cell receptor signaling pathway	0.319895	0.889302	0.546512	0.881174	82	7	PTPN6,RAC2,NFATC3,JUN,CD81,RAC1,IFITM1
CD4-T cell non-EM-like	Normal	NOD-like receptor signaling pathway	-0.363956	-1.11736	0.3107	0.890809	181	8	GSDMD,MAPK1,STAT1,TXNIP,CYBA,IRF9,NFKBIA,TNFAIP3
CD4-T cell non-EM-like	Normal	B cell receptor signaling pathway	-0.230905	-0.638591	0.875	0.895611	82	7	PLCG2,MAPK1,PTPN6,RAC2,IFITM1,PIK3CA,NFKBIA
CD4-T cell non-EM-like	Mild	Complement and coagulation cascades	0.630571	1.04921	0.414545	0.901338	85	2	CLU,SERPINA1
CD4-T cell non-EM-like	Normal	Toll-like receptor signaling pathway	-0.455522	-1.03224	0.403689	0.902292	104	4	MAPK1,STAT1,PIK3CA,NFKBIA
CD4-T cell non-EM-like	Severe	Fc epsilon RI signaling pathway	-0.244048	-0.601858	0.926587	0.923882	68	5	FCER1G,RAC2,LAT,SOS2,PLCG2
CD4-T cell non-EM-like	Normal	Th1 and Th2 cell differentiation	-0.315914	-0.884868	0.601961	0.927518	92	7	MAPK1,STAT1,CD3D,IL2RA,CD3G,STAT4,NFKBIA
CD4-T cell non-EM-like	Mild	Leukocyte transendothelial migration	0.199996	0.587997	0.915305	0.941063	112	9	RHOH,ACTG1,CYBA,SIPA1,ITGA4,RAC2,CXCR4,ICAM1,EZR
CD8-T cell non-EM-like	Mild	Natural killer cell mediated cytotoxicity	-0.14424	-0.527364	0.955479	0.962948	134	18	PTPN6,FASLG,RAC2,HLA-F,FCGR3A,KLRC4,LCK,ITGAL,ITGB2,HLA-E,HLA-A,RAC1,CD247,PRF1,FYN,HLA-B,IFNGR1,TYROBP
CD8-T cell non-EM-like	Mild	Fc epsilon RI signaling pathway	0.246004	0.480747	0.993658	0.982969	68	3	RAC2,RAC1,FYN
CD8-T cell non-EM-like	Mild	Platelet activation	0.232246	0.644334	0.871795	0.985153	124	7	TLN1,APBB1IP,PPP1CA,VAMP8,MYL12A,FYN,F2R
CD4-T cell non-EM-like	Severe	Natural killer cell mediated cytotoxicity	-0.246	-0.769811	0.731959	0.989727	134	9	FCER1G,RAC2,LAT,LCK,HLA-E,CD48,HLA-A,SOS2,PLCG2
CD8-T cell non-EM-like	Mild	Th1 and Th2 cell differentiation	0.252277	0.933263	0.484919	0.998666	92	19	MAF,STAT1,HLA-DQA2,HLA-DRB1,STAT6,HLA-DQB1,HLA-DPA1,IL2RB,LCK,CD3G,NFATC3,JUN,CD3D,HLA-DPB1,CD247,HLA-DQA1,RUNX3,IFNGR1,HLA-DRB5
CD4-T cell non-EM-like	Normal	Hematopoietic cell lineage	0.581683	1.42648	0.118812	1	99	5	CD8B,CD3D,IL2RA,CSF3R,CD3G
CD4-T cell non-EM-like	Normal	Cytosolic DNA-sensing pathway	-0.508682	-1.15179	0.276316	1	63	4	POLR3GL,ADAR,POLR3E,NFKBIA
CD4-T cell non-EM-like	Mild	Chemokine signaling pathway	0.32572	0.649005	0.897569	1	189	3	CCL5,RAC2,CXCR4
CD4-T cell non-EM-like	Mild	Platelet activation	0.418317	0.721776	0.864528	1	124	2	ACTG1,APBB1IP
CD4-T cell non-EM-like	Mild	Cytokine receptors	0.282064	0.619809	0.904839	1	112	4	CD27,IL2RB,IL2RG,CXCR4
CD4-T cell non-EM-like	Mild	Fc gamma R-mediated phagocytosis	0.303629	0.721458	0.822148	1	93	5	ARPC1B,PTPRC,RAC2,ARPC3,CFL1
CD8-T cell non-EM-like	Mild	C-type lectin receptor signaling pathway	0.318265	0.982304	0.45045	1	104	9	STAT1,IRF1,PYCARD,NFATC3,JUN,IL10,CALM1,CBLB,MAPKAPK2
CD8-T cell non-EM-like	Mild	Leukocyte transendothelial migration	0.471378	1.38282	0.156818	1	112	9	MYL9,VCAM1,MSN,RAC2,ITGAL,ITGB2,MYL12A,RAC1,ITK
CD8-T cell non-EM-like	Mild	NOD-like receptor signaling pathway	-0.173007	-0.55148	0.942342	1	181	12	STAT1,BIRC2,TRPV2,GBP4,PYCARD,JUN,TNFAIP3,CCL5,CTSB,IRF7,GABARAPL1,IFI16
CD8-T cell non-EM-like	Mild	T cell receptor signaling pathway	-0.159675	-0.592265	0.918871	1	104	18	PTPN6,PAK2,LCK,CD3G,NFATC3,JUN,PTPRC,CD3D,IL10,CD8B,CD247,ITK,FYN,CBLB,CD8A,NCK2,MAP3K8,PDCD1
CD8-T cell non-EM-like	Mild	Fc gamma R-mediated phagocytosis	0.366192	1.11554	0.321508	1	93	9	ARPC1B,RAC2,FCGR3A,ARPC5,BIN1,PTPRC,ARPC3,RAC1,PIP5K1A
CD8-T cell non-EM-like	Mild	Toll-like receptor signaling pathway	-0.426107	-1.31133	0.166065	1	104	10	STAT1,JUN,CCL5,RAC1,CD14,CCL3,IRF7,MAP3K8,CCL3L1,CCL4L2
Monocyte nonclassical	Mild	Cytokine receptors	-0.621209	-2.38343	0	0	112	22	TNFRSF8,TNFRSF14,TNFRSF1B,IFNGR2,CSF2RB,TNFRSF10B,IFNGR1,PRLR,IL10RA,LTBR,CCR5,CSF2RA,IFNAR2,IL6ST,CSF3R,IL27RA,TNFRSF1A,IL13RA1,CXCR4,GPR35,IL6R,CCR1
Monocyte nonclassical	Normal	Antigen processing and presentation	-0.532779	-2.57497	0	0	78	21	HSPA1A,CTSL,CIITA,CREB1,HSPA8,TAP2,TAP1,HSP90AA1,HSPA4,HLA-F,HLA-DMB,CD4,CTSS,HLA-A,CTSB,HLA-DPA1,CD74,HSPA6,HLA-DQA1,HLA-DQA2,HLA-DRB5
Monocyte nonclassical	Severe	Chemokine signaling pathway	0.876985	2.23553	0	0	189	6	CCL3,CCL3L1,CCL4,PPBP,PF4,PXN
Monocyte nonclassical	Severe	Cytokines and growth factors	0.926316	2.60323	0	0	238	8	CCL3,CCL3L1,CCL4,IL1B,PPBP,PF4,TNF,LTB
Monocyte nonclassical	Mild	Toll-like receptor signaling pathway	-0.60529	-2.2477	0	0.00123343	104	20	MAP2K2,LY96,IKBKB,STAT1,TLR4,RIPK1,CD80,IRF5,TRAF3,TLR1,RAC1,TLR8,TLR6,IFNAR2,TAB2,JUN,CXCL10,CD14,CCL3L1,CCL4L2
Monocyte nonclassical	Mild	Chemokine signaling pathway	-0.520044	-2.20243	0.00128535	0.00205571	189	35	SOS1,CCL20,GNG2,RAC2,CXCL12,ADCY4,RAP1A,GNB1,STAT2,BRAF,PIK3R5,JAK2,IKBKB,STAT1,ELMO1,CRKL,KRAS,PF4,PTK2,GNG11,PLCB3,SHC1,RAC1,CCR5,CRK,NCF1,CXCL3,CXCR4,SRC,CXCL10,CXCL2,PXN,CCR1,CCL3L1,CCL4L2
Monocyte nonclassical	Severe	Toll-like receptor signaling pathway	0.764762	2.09033	0.0021645	0.00224614	104	7	CCL3,CCL3L1,CCL4,IL1B,TNF,FOS,CD14
Monocyte nonclassical	Normal	Intestinal immune network for IgA production	-0.69764	-2.46309	0	0.00232513	49	10	TNFSF13B,IL15,CD86,HLA-DMB,TNFRSF13B,HLA-DPA1,IL15RA,HLA-DQA1,HLA-DQA2,HLA-DRB5
Monocyte nonclassical	Mild	Hematopoietic cell lineage	-0.535301	-2.15918	0	0.00277521	99	26	ITGA4,HLA-DQB1,CSF1R,CD37,HLA-DRB1,HLA-DPB1,IL1A,HLA-DQA1,CD4,CD3E,HLA-DRA,CD7,ITGA5,CD38,HLA-DMA,CSF2RA,CD9,CSF3R,CD55,HLA-DMB,HLA-DRB5,CD1D,ITGAM,IL6R,CD36,CD14
Monocyte nonclassical	Normal	Th1 and Th2 cell differentiation	-0.517806	-2.25663	0.0166667	0.00523154	92	17	FOS,JAK2,NOTCH2,MAPK1,NFKB1,NOTCH1,JAK1,HLA-DMB,STAT1,CD4,STAT6,HLA-DPA1,RUNX3,PPP3CC,HLA-DQA1,HLA-DQA2,HLA-DRB5
Monocyte nonclassical	Normal	Th17 cell differentiation	-0.48095	-2.26628	0.00429185	0.00620035	107	21	FOS,JAK2,IL6R,TGFBR2,MAPK1,NFKB1,HSP90AA1,JAK1,HLA-DMB,SMAD2,STAT1,CD4,RARA,STAT6,STAT3,HLA-DPA1,PPP3CC,SMAD3,HLA-DQA1,HLA-DQA2,HLA-DRB5
Monocyte nonclassical	Normal	Hematopoietic cell lineage	-0.363121	-1.86006	0.0357143	0.0239488	99	22	CD14,CD36,CD1D,CD55,CR1,IL6R,ANPEP,ITGAM,CSF3R,CD38,CSF2RA,CSF1R,HLA-DMB,CD4,HLA-DPA1,CD37,IL3RA,EPOR,FCER2,HLA-DQA1,HLA-DQA2,HLA-DRB5
Monocyte nonclassical	Mild	Cytokines and growth factors	-0.501323	-1.85717	0.00535475	0.0241751	238	20	LTB,CLCF1,CCL20,CXCL12,IL1A,TNFSF10,IL27,TNFSF13B,OSM,IL32,PF4,VEGFA,TNFSF8,EFNB1,IL1RN,CXCL3,CXCL10,CXCL2,CCL3L1,CCL4L2
Monocyte nonclassical	Severe	Complement and coagulation cascades	-0.629418	-1.70801	0.0139442	0.0254529	85	7	CFD,C3AR1,CLU,SERPING1,C1QC,THBD,VSIG4
Monocyte nonclassical	Normal	Complement and coagulation cascades	0.601018	1.95782	0.00543478	0.0427579	85	13	C1QB,C1QA,CD55,C1QC,C3AR1,CR1,ITGAM,CFD,CD46,F5,C4BPB,ITGAX,SERPINA1
Monocyte nonclassical	Mild	IL-17 signaling pathway	-0.476642	-1.73344	0.0137363	0.0495426	94	19	CCL20,TRADD,HSP90AB1,TRAF3IP2,CEBPB,S100A9,HSP90B1,TAB3,IKBKB,MAPK7,TRAF3,TRAF4,TRAF5,TAB2,S100A8,JUN,CXCL3,CXCL10,CXCL2
Monocyte nonclassical	Mild	Th17 cell differentiation	-0.413224	-1.6483	0.0312907	0.0803489	107	27	HLA-DQB1,HSP90AB1,JAK1,HLA-DRB1,HLA-DPB1,RXRA,HLA-DQA1,IFNGR2,CD4,JAK2,IKBKB,CD3E,STAT1,HLA-DRA,IFNGR1,CD247,AHR,HLA-DMA,HIF1A,IL6ST,SMAD4,SMAD3,JUN,IL27RA,HLA-DMB,HLA-DRB5,IL6R
Monocyte nonclassical	Severe	Cytosolic DNA-sensing pathway	0.954082	1.63528	0.00617284	0.0804399	63	2	CCL4,IL1B
Monocyte nonclassical	Mild	Complement and coagulation cascades	-0.506705	-1.61495	0.0402878	0.0868023	85	13	C1QB,PLAUR,CFD,SERPINA1,ITGB2,VSIG4,F2R,C2,CD55,C3AR1,THBD,ITGAM,SERPING1
Monocyte nonclassical	Severe	Natural killer cell mediated cytotoxicity	0.690722	1.49079	0.0602911	0.114794	134	4	TNF,FCGR3A,CD48,FCER1G
Monocyte nonclassical	Severe	Th17 cell differentiation	0.712042	1.51205	0.0488889	0.116518	107	4	HLA-DRB5,IL1B,HIF1A,FOS
Monocyte nonclassical	Normal	IL-17 signaling pathway	0.49587	1.6158	0.0432357	0.130412	94	13	S100A8,S100A9,FOS,SRSF1,MAPK1,IL17RA,NFKB1,HSP90AA1,TRADD,MAPK7,JUND,CEBPB,CXCL10
Monocyte nonclassical	Severe	Antigen processing and presentation	0.78774	1.51301	0.05	0.138811	78	3	HLA-DRB5,TNF,CTSB
Monocyte nonclassical	Mild	Fc gamma R-mediated phagocytosis	-0.399387	-1.49961	0.0790885	0.153219	93	21	FCGR3A,ARPC3,RAC2,ARPC5,ARPC2,PTPRC,GAB2,PLPP3,CRKL,MARCKSL1,GSN,ARPC1A,BIN1,LIMK2,RAC1,INPPL1,SPHK1,SYK,CRK,NCF1,MARCKS
Monocyte nonclassical	Mild	Cytosolic DNA-sensing pathway	-0.501031	-1.476	0.0828313	0.157138	63	10	CASP1,POLR1D,PYCARD,ADAR,CGAS,IKBKB,RIPK1,ZBP1,CXCL10,CCL4L2
Monocyte nonclassical	Normal	Toll-like receptor signaling pathway	0.421215	1.62987	0.0311653	0.16153	104	22	CD14,FOS,TLR8,LY96,TLR4,TLR5,IFNAR1,MAPK1,TLR6,MYD88,TLR2,MAP2K4,NFKB1,MAP2K6,TAB1,CD86,STAT1,RAC1,CCL4,AKT1,CXCL10,MAP3K8
Monocyte nonclassical	Normal	NOD-like receptor signaling pathway	0.363817	1.68479	0.0130641	0.172932	181	48	IFI16,OAS2,GBP1,NLRC4,NEK7,OAS1,NAIP,CARD6,AIM2,TLR4,MEFV,NLRP12,NAMPT,CASP5,ERBIN,RIPK3,IFNAR1,PLCB1,MAPK1,GBP5,CARD8,MYD88,STAT2,DHX33,ITPR2,MAVS,GBP4,CARD16,NFKB1,PYCARD,ITPR1,TAB1,YWHAE,PSTPIP1,HSP90AA1,CASP1,JAK1,CYBB,PRKCD,RBCK1,STAT1,CYBA,CTSB,RHOA,IRF9,PKN1,RIPK2,NLRP3
Monocyte nonclassical	Mild	NOD-like receptor signaling pathway	-0.288441	-1.34751	0.132754	0.238771	181	40	CASP1,RNASEL,GBP2,GABARAPL2,CASP4,RBCK1,PYCARD,HSP90AB1,JAK1,NAMPT,CYBB,TXN,TXNIP,STAT2,ERBIN,ITPR2,TAB3,IKBKB,XIAP,P2RX7,NOD2,STAT1,CARD6,IFI16,NAIP,TLR4,RIPK1,TRAF3,PLCB3,OAS2,NLRP3,IFNAR2,GBP1,TRAF5,CTSB,TAB2,JUN,OAS3,CXCL3,CXCL2
Monocyte nonclassical	Mild	Intestinal immune network for IgA production	-0.369304	-1.32266	0.150868	0.243554	49	17	ITGA4,HLA-DQB1,HLA-DRB1,CXCL12,HLA-DPB1,HLA-DQA1,ITGB7,ICOSLG,TNFSF13B,HLA-DRA,CD80,LTBR,HLA-DMA,MAP3K14,HLA-DMB,HLA-DRB5,CXCR4
Monocyte nonclassical	Mild	RIG-I-like receptor signaling pathway	-0.498211	-1.35663	0.152905	0.251395	70	8	TRADD,DDX3X,IKBKB,RIPK1,IFIH1,TRAF3,CXCL10,ISG15
Monocyte nonclassical	Severe	Cytokine receptors	-0.964467	-1.29834	0.0767635	0.272382	112	1	IL1R2
Monocyte nonclassical	Normal	C-type lectin receptor signaling pathway	-0.21342	-1.13572	0.276923	0.277853	104	30	CLEC4E,PLCG2,CLEC4D,SYK,MALT1,PAK1,MAPK1,MRAS,STAT2,ITPR2,NFKB1,PYCARD,ITPR1,CLEC7A,CASP1,CALM1,PRKCD,STAT1,CALM2,RHOA,RRAS,AKT1,IRF9,HRAS,NLRP3,MAPKAPK2,PPP3CC,BCL3,IRF1,LSP1
Monocyte nonclassical	Severe	Intestinal immune network for IgA production	0.989848	1.30972	0.0196078	0.294174	49	1	HLA-DRB5
Monocyte nonclassical	Severe	C-type lectin receptor signaling pathway	0.591035	1.26786	0.205418	0.343285	104	4	IL1B,TNF,FCER1G,CLEC4E
Monocyte nonclassical	Mild	Leukocyte transendothelial migration	-0.300114	-1.18875	0.274172	0.353829	112	25	AFDN,ITGA4,MYL9,PECAM1,ITGB1,RAC2,ACTG1,ITGB2,CXCL12,CYBB,RAP1A,RASSF5,CTNNB1,EZR,ACTN1,F11R,ICAM1,PTK2,CD99,RAC1,CTNND1,NCF1,CXCR4,ITGAM,PXN
Monocyte nonclassical	Normal	B cell receptor signaling pathway	0.348376	1.39684	0.108142	0.357646	82	25	FOS,PIK3AP1,SOS1,PLCG2,SYK,MALT1,LILRA6,LILRB1,MAPK1,LILRB4,IFITM1,DAPP1,NFKB1,VAV1,LILRB3,LILRA1,BTK,PTPN6,RAC1,LILRB2,AKT1,CD79A,HRAS,PPP3CC,CD81
Monocyte nonclassical	Mild	Th1 and Th2 cell differentiation	-0.312263	-1.20459	0.244624	0.359191	92	23	HLA-DQB1,JAK1,HLA-DRB1,HLA-DPB1,HLA-DQA1,IFNGR2,NOTCH2,MAF,CD4,JAK2,RUNX3,IKBKB,CD3E,STAT1,HLA-DRA,IFNGR1,CD247,RBPJ,HLA-DMA,JUN,HLA-DMB,HLA-DRB5,NOTCH1
Monocyte nonclassical	Normal	RIG-I-like receptor signaling pathway	0.479449	1.35539	0.126437	0.360275	70	9	ISG15,DDX58,IFIH1,CASP10,MAVS,SIKE1,NFKB1,TRADD,CXCL10
Monocyte nonclassical	Mild	B cell receptor signaling pathway	-0.324169	-1.15113	0.291961	0.377891	82	18	SOS1,LILRA1,CD79B,BTK,MAP2K2,RAC2,CD81,LILRA6,MALT1,IKBKB,KRAS,LILRB4,RAC1,INPPL1,SYK,LILRA2,JUN,IFITM1
Monocyte nonclassical	Normal	Chemokine signaling pathway	0.303641	1.30511	0.163793	0.385907	189	33	CX3CR1,NCF1,SOS1,ROCK2,JAK2,CCR1,PAK1,GRK3,PLCB1,MAPK1,STAT2,ADCY7,NFKB1,ROCK1,VAV1,DOCK2,CCR2,PRKCD,GNB4,STAT1,WAS,STAT3,HCK,RAC1,GNAI2,GNG5,GNB2,RHOA,CCL4,AKT1,HRAS,PPBP,CXCL10
Monocyte nonclassical	Severe	Th1 and Th2 cell differentiation	0.594753	1.14746	0.319415	0.413765	92	3	HLA-DRB5,FOS,STAT4
Monocyte nonclassical	Mild	T cell receptor signaling pathway	-0.330851	-1.10125	0.33936	0.414794	104	14	SOS1,MAP2K2,PAK2,PTPRC,CD4,MALT1,IKBKB,CD3E,LCP2,KRAS,PDPK1,CD247,MAP3K14,JUN
Monocyte nonclassical	Severe	RIG-I-like receptor signaling pathway	0.908629	1.20759	0.191057	0.417277	70	1	TNF
Monocyte nonclassical	Severe	NOD-like receptor signaling pathway	0.552542	1.18056	0.247444	0.430034	181	4	IL1B,TNF,CTSB,NAIP
Monocyte nonclassical	Severe	Fc epsilon RI signaling pathway	0.683673	1.15641	0.299595	0.430416	68	2	TNF,FCER1G
Monocyte nonclassical	Severe	Hematopoietic cell lineage	0.374705	1.10886	0.333996	0.440043	99	9	HLA-DRB5,IL1B,TNF,CD37,CD36,FCGR1A,CD14,ANPEP,IL1R2
Monocyte nonclassical	Normal	Fc epsilon RI signaling pathway	0.31854	1.08572	0.368139	0.493378	68	15	SOS1,PLCG2,SYK,ALOX5AP,MAPK1,LCP2,MAP2K4,FYN,VAV1,MAP2K6,BTK,RAC1,PDPK1,AKT1,HRAS
Monocyte nonclassical	Normal	Natural killer cell mediated cytotoxicity	0.267575	1.09137	0.359236	0.529075	134	27	TNFSF10,SOS1,PLCG2,SYK,PAK1,SH2D1B,ICAM2,IFNAR1,MAPK1,CD244,LCP2,FCGR3A,FYN,VAV1,HCST,HLA-F,CD48,PTPN6,ITGAL,HLA-A,RAC1,TYROBP,ICAM1,SH3BP2,HRAS,PPP3CC,FCGR3B
Monocyte nonclassical	Normal	Cytokine receptors	0.303791	1.11042	0.341564	0.546731	112	18	CX3CR1,IL13RA1,CCR1,IL6R,IFNAR1,TNFRSF1A,CSF3R,CSF2RB,IL17RA,TNFRSF8,CSF2RA,CCR2,TNFRSF13B,TNFRSF1B,RELT,IL3RA,IL15RA,EPOR
Monocyte nonclassical	Mild	C-type lectin receptor signaling pathway	-0.253406	-0.963858	0.494737	0.562511	104	22	CASP1,FCER1G,RRAS,PYCARD,CALM1,IRF1,CALM3,STAT2,CLEC7A,ITPR2,MALT1,IKBKB,STAT1,BCL3,KRAS,CLEC1B,NLRP3,CLEC4E,SYK,MAP3K14,JUN,SRC
Monocyte nonclassical	Normal	Cytokines and growth factors	0.310057	1.00076	0.459754	0.572079	238	13	TNFSF10,TNFSF13B,NRG1,IL1RN,HGF,IL15,IL16,TNFSF8,VEGFA,CCL4,PPBP,CXCL10,CLCF1
Monocyte nonclassical	Normal	Fc gamma R-mediated phagocytosis	0.277316	1.11154	0.341371	0.605367	93	25	NCF1,PLCG2,SYK,PTPRC,ARPC5,PAK1,MAPK1,FCGR3A,VAV1,MARCKS,DOCK2,PRKCD,WAS,FCGR2A,HCK,RAC1,VASP,CFL1,ARPC4,AKT1,ARPC5L,ARF6,FCGR3B,MARCKSL1,BIN1
Monocyte nonclassical	Normal	Platelet activation	0.224643	0.937239	0.566627	0.617817	124	30	GUCY1B1,ROCK2,PLCG2,SYK,APBB1IP,PLCB1,MAPK1,TLN1,LCP2,ITPR2,FYN,ADCY7,ROCK1,ITPR1,ITGB1,PPP1CB,PPP1R12A,MYL12A,BTK,FCGR2A,P2RY12,MYL12B,VASP,GNAI2,VAMP8,RHOA,PPP1CA,ACTB,AKT1,P2RX1
Monocyte nonclassical	Normal	T cell receptor signaling pathway	0.306126	1.12274	0.316976	0.657996	104	19	FOS,SOS1,MALT1,PTPRC,PAK1,PAK2,MAPK1,LCP2,FYN,NFKB1,VAV1,CD4,PTPN6,RHOA,PDPK1,AKT1,HRAS,PPP3CC,MAP3K8
Monocyte nonclassical	Normal	Cytosolic DNA-sensing pathway	0.269713	0.83358	0.657967	0.670467	63	11	DDX58,AIM2,RIPK3,MAVS,NFKB1,PYCARD,ZBP1,CASP1,POLR2F,CCL4,CXCL10
Monocyte nonclassical	Severe	T cell receptor signaling pathway	0.515419	0.872047	0.614407	0.678995	104	2	TNF,FOS
Monocyte nonclassical	Mild	Antigen processing and presentation	-0.203283	-0.845637	0.674232	0.688771	78	28	HSPA8,HLA-DQB1,HSP90AB1,CTSS,HLA-F,B2M,HLA-DRB1,HLA-DPB1,PSME2,PDIA3,TAP1,HLA-DQA1,HLA-A,HSPA1B,HLA-B,TAPBP,KLRD1,CD4,HSPA1A,HLA-DRA,HSPA5,TAP2,CD74,HLA-DMA,LGMN,CTSB,HLA-DMB,HLA-DRB5
Monocyte nonclassical	Severe	Platelet activation	0.680203	0.888325	0.679688	0.699111	124	1	FCER1G
Monocyte nonclassical	Severe	Leukocyte transendothelial migration	0.427835	0.91312	0.57234	0.707085	112	4	MYL9,PECAM1,NCF4,PXN
Monocyte nonclassical	Normal	Leukocyte transendothelial migration	0.197064	0.835378	0.659705	0.713201	112	30	NCF1,ROCK2,PLCG2,NCF4,CD99,ITGAM,CTNND1,ACTN4,ROCK1,VAV1,ITGB1,VCL,RASSF5,CYBB,SIPA1,MYL12A,NCF2,MSN,PECAM1,ITGAL,CYBA,RAC1,MYL12B,VASP,GNAI2,RHOA,ACTB,EZR,ICAM1,MYL9
Monocyte nonclassical	Severe	IL-17 signaling pathway	-0.407508	-0.949923	0.526606	0.726116	94	5	IL1B,TNF,FOS,S100A9,S100A8
Monocyte nonclassical	Severe	B cell receptor signaling pathway	-0.573604	-0.76605	0.844	0.798674	82	1	FOS
Monocyte nonclassical	Mild	Fc epsilon RI signaling pathway	0.142529	0.501379	0.959375	0.982195	68	11	SOS1,FCER1G,BTK,MAP2K2,RAC2,GAB2,LCP2,KRAS,PDPK1,RAC1,SYK
Monocyte nonclassical	Severe	Fc gamma R-mediated phagocytosis	0.290816	0.478688	1	0.991109	93	2	FCGR3A,FCGR1A
Monocyte nonclassical	Mild	Platelet activation	-0.115483	-0.426499	0.995781	0.992044	124	19	GUCY1B1,FCER1G,APBB1IP,BTK,ITGB1,ACTG1,PPP1CA,ADCY4,RAP1A,VAMP8,F2R,ITPR2,PIK3R5,LCP2,GNAQ,ORAI1,PLCB3,SYK,SRC
Monocyte nonclassical	Mild	Natural killer cell mediated cytotoxicity	0.107068	0.560757	0.973913	1	134	30	SOS1,FCGR3A,CD48,SH2D1B,FCER1G,MAP2K2,RAC2,BID,ITGB2,HLA-F,HCST,SH3BP2,IFNGR2,HLA-A,HLA-B,TNFSF10,BRAF,ARAF,TNFRSF10B,KLRD1,LCP2,PRF1,KRAS,IFNGR1,CD247,ICAM1,SHC1,RAC1,IFNAR2,SYK
NK	Severe	Th1 and Th2 cell differentiation	0.63029	2.6027	0	0	92	22	HLA-DRB5,FOS,IFNG,HLA-DQB1,HLA-DQA1,CD3E,LCK,HLA-DQA2,CD3D,GATA3,HLA-DRA,HLA-DRB1,NFKBIA,JUN,STAT1,LAT,HLA-DPA1,HLA-DPB1,PPP3R1,RUNX3,JAK3,IFNGR1
NK	Severe	Cytokines and growth factors	0.691915	2.53255	0	0	238	16	PPBP,PF4,IFNG,CCL3,CCL4L2,CCL3L1,CXCL8,IL32,TNFSF12,TNF,PF4V1,CCL5,IL1B,TNFSF9,EFNA5,CCL28
NK	Mild	Antigen processing and presentation	-0.531969	-2.61463	0	0	78	28	KLRC1,PSME2,HLA-F,TNF,CANX,IFNG,TAP1,PSME1,NFYA,HLA-C,HLA-DOB,HLA-E,PDIA3,B2M,HSPA1B,HLA-DPB1,HLA-DPA1,CD8A,HLA-B,KIR2DL3,CD74,KIR3DL2,KIR2DL1,KIR2DL4,HLA-DRA,HLA-DQA1,KLRC2,HLA-DRB5
NK	Mild	Hematopoietic cell lineage	-0.57356	-2.62081	0	0	99	23	CD3D,CD38,CD3G,TNF,ITGAM,HLA-DOB,CD24,ITGA1,CD7,CD37,CD5,HLA-DPB1,HLA-DPA1,CD8A,CD14,CD55,CD44,CD2,HLA-DRA,IL7R,CD3E,HLA-DQA1,HLA-DRB5
Monocyte	Severe	Antigen processing and presentation	0.676775	2.6339	0	0	78	37	HLA-DRB5,HLA-DQA1,HLA-DPA1,HLA-DQA2,CD74,HLA-DPB1,TNF,HLA-DRB1,CD4,HLA-DQB1,HLA-DRA,CIITA,HLA-DMB,CTSL,TAP1,IFI30,HLA-DMA,HSPA6,RFX5,B2M,NFYA,HSP90AB1,HLA-F,HLA-B,PSME2,HSPA5,CTSS,HLA-C,HLA-DOA,HLA-A,PSME3,HSPA4,CREB1,CTSB,CALR,PDIA3,CANX
Monocyte	Severe	Th1 and Th2 cell differentiation	0.672268	2.73936	0	0	92	44	HLA-DRB5,HLA-DQA1,NFKBIA,JUN,HLA-DPA1,HLA-DQA2,HLA-DPB1,HLA-DRB1,CD4,NFKBIE,HLA-DQB1,HLA-DRA,FOS,HLA-DMB,NFKB1,HLA-DMA,NFKBIB,IL2RG,MAML2,NFATC1,CD3D,CD3E,NOTCH2,RUNX3,CD3G,STAT1,GATA3,HLA-DOA,NFATC2,IL2RA,JAG1,MAPK3,JAK1,PPP3CB,MAPK1,STAT5B,CHUK,STAT5A,RBPJ,MAPK9,JAK3,IFNGR1,PPP3R1,MAPK14
Monocyte	Severe	RIG-I-like receptor signaling pathway	0.674882	2.28579	0	0	70	23	CXCL10,ISG15,NFKBIA,CXCL8,TNF,IRF7,IFIH1,DDX58,NFKB1,NFKBIB,DHX58,DDX3X,TANK,TRIM25,MAP3K7,ATG5,CHUK,MAPK9,MAVS,CASP8,FADD,MAP3K1,MAPK14
Monocyte	Severe	NOD-like receptor signaling pathway	0.553876	2.58625	0	0	181	89	IL1B,NFKBIA,CXCL8,TNFAIP3,JUN,GBP5,BIRC3,GBP1,TNF,IRF7,RIPK2,CCL2,NLRP3,CXCL2,TICAM1,CARD16,OAS3,OAS1,GBP4,AIM2,NFKB1,CASP4,NFKBIB,NLRP1,GABARAPL1,GBP2,CCL5,STAT2,NAMPT,CARD9,IRF9,OAS2,BCL2,MYD88,CASP1,HSP90AB1,RBCK1,PLCB1,ITPR1,IL6,CXCL3,MEFV,IL18,PRKCD,STAT1,DEFA3,PYCARD,CYBB,BIRC2,VDAC1,DHX33,YWHAE,PKN2,TRPV2,PKN1,MAPK3,TANK,BCL2L1,NLRP12,JAK1,ATG16L1,CAMP,MAP3K7,ATG5,MAPK1,NOD2,TXNIP,GABARAP,…
Monocyte	Severe	Intestinal immune network for IgA production	0.729538	2.54402	0	0	49	24	HLA-DRB5,HLA-DQA1,HLA-DPA1,HLA-DQA2,HLA-DPB1,HLA-DRB1,HLA-DQB1,HLA-DRA,HLA-DMB,HLA-DMA,ITGA4,TNFRSF13C,CD40,TNFSF13B,IL6,IL15,CD86,ICOSLG,TGFB1,HLA-DOA,CD80,IL15RA,ITGB7,IL10
Monocyte	Severe	IL-17 signaling pathway	0.661681	2.58765	0	0	94	37	IL1B,FOSB,CXCL10,PTGS2,NFKBIA,CXCL8,TNFAIP3,JUN,TNF,CCL2,CXCL2,CCL20,JUND,FOSL1,FOS,NFKB1,HSP90AB1,IL6,TRAF4,CXCL3,MAPK3,MAP3K7,MAPK1,CHUK,IL17RA,MAPK9,TAB2,CASP8,TAB3,FADD,ANAPC5,MMP9,CASP3,MAPK14,S100A9,HSP90B1,S100A8
Monocyte	Severe	Th17 cell differentiation	0.641724	2.75619	0	0	107	55	HLA-DRB5,IL1B,HLA-DQA1,NFKBIA,JUN,HLA-DPA1,HLA-DQA2,HLA-DPB1,HLA-DRB1,CD4,NFKBIE,HLA-DQB1,HLA-DRA,FOS,AHR,HLA-DMB,NFKB1,HLA-DMA,NFKBIB,IL6ST,IL2RG,NFATC1,HSP90AB1,CD3D,IL6,CD3E,STAT3,RORA,CD3G,STAT1,GATA3,TGFB1,HLA-DOA,NFATC2,IL2RA,RXRA,IL1RAP,MAPK3,JAK1,SMAD2,PPP3CB,MAPK1,STAT5B,CHUK,STAT5A,IL27RA,MAPK9,IL1R1,TGFBR2,JAK3,IFNGR1,PPP3R1,MAPK14,SMAD4,RUNX1
Monocyte	Severe	Hematopoietic cell lineage	0.593066	2.44841	0	0	99	48	HLA-DRB5,IL1B,HLA-DQA1,HLA-DPA1,HLA-DQA2,HLA-DPB1,TNF,HLA-DRB1,CD37,CD4,HLA-DQB1,HLA-DRA,CD9,IL1A,CSF1R,HLA-DMB,HLA-DMA,CD22,CD44,ITGA4,FCER2,MS4A1,FLT3LG,CD3D,ITGA5,IL6,CD3E,FCGR1A,CD33,CD3G,CD1C,HLA-DOA,IL2RA,ITGA6,CD1D,EPOR,ITGAM,CD7,IL11RA,ITGA1,CD36,CD59,GP9,IL1R1,FLT3,CR1,ANPEP,IL1R2
Monocyte	Severe	Cytokines and growth factors	0.820819	3.34518	0	0	238	46	IL1B,CCL3,CCL3L1,CCL4,CCL4L2,CXCL10,CXCL8,OSM,PPBP,NRG1,TNF,CCL2,CXCL2,PF4,CCL20,IL1A,TNFSF10,LTB,TNFSF12,IL32,IL1RN,TNFSF15,VEGFA,CXCL16,PF4V1,CCL5,FLT3LG,TNFSF8,TNFSF14,TNFSF13B,IL6,IL15,CXCL3,IL18,CXCL11,TGFB1,GDF11,CCL8,CXCL9,IL24,PDGFD,FGF2,GAS6,PDGFC,HGF,IL10
Monocyte	Severe	Chemokine signaling pathway	0.570136	2.64296	0	0	189	79	CCL3,CCL3L1,CCL4,CCL4L2,CXCL10,NFKBIA,CXCL8,PPBP,CCL2,CXCL2,PF4,CCL20,CCR1,HCK,NFKB1,CXCL16,NFKBIB,PF4V1,SRC,CCL5,CX3CR1,STAT2,NCF1,PAK1,VAV2,GNG7,PIK3R5,VAV1,PLCB1,TIAM1,CXCL3,STAT3,FGR,SOS1,WAS,CXCR2,RAP1B,PRKCD,ADCY7,CXCL11,STAT1,CCR7,GNAI2,CCL8,CXCL9,GNG8,CDC42,GNB2,GNG5,CXCR1,PRKACA,RASGRP2,RAP1A,MAPK3,PXN,PRKCB,PREX1,GNG10,BAD,MAP2K1,MAPK1,NRAS,STAT5B,CHUK,ADCY3,PIK3CA,ROCK1,KRAS,GRB2,PTK2B…
Monocyte	Severe	C-type lectin receptor signaling pathway	0.598744	2.5658	0	0	104	57	IL1B,PTGS2,NFKBIA,NFKB2,JUN,PLK3,TNF,EGR2,CLEC4E,NLRP3,IRF1,EGR3,FCER1G,NFKB1,RELB,RRAS,KSR1,BCL3,SRC,STAT2,CARD9,CLEC4D,IRF9,BCL10,PAK1,NFATC1,CASP1,ITPR1,IL6,PRKCD,STAT1,CLEC6A,LSP1,PYCARD,NFATC2,MAPK3,MAPKAPK2,CALM1,MDM2,PPP3CB,MAPK1,CALM2,NRAS,CHUK,PIK3CA,KRAS,MAPK9,HRAS,CASP8,PLCG2,PIK3CB,SYK,PPP3R1,CALM3,MAPK14,PTPN11,IL10
Monocyte	Severe	Cytosolic DNA-sensing pathway	0.779071	2.72108	0	0	63	22	IL1B,CCL4,CCL4L2,CXCL10,NFKBIA,IRF7,DDX58,AIM2,NFKB1,NFKBIB,CCL5,CASP1,IL6,ZBP1,IL18,PYCARD,POLR2L,POLR3A,POLR2K,CHUK,CGAS,MAVS
Monocyte	Severe	Toll-like receptor signaling pathway	0.659175	2.8022	0	0	104	50	IL1B,CCL3,CCL3L1,CCL4,CCL4L2,CXCL10,NFKBIA,CXCL8,JUN,TNF,IRF7,TICAM1,FOS,NFKB1,TLR5,CCL5,TLR7,LY96,MYD88,CD40,MAP2K7,IL6,CD86,CXCL11,STAT1,CD80,CXCL9,TICAM2,MAP3K8,MAP2K3,MAP2K4,MAPK3,TLR6,MAP2K1,MAP3K7,MAPK1,CHUK,PIK3CA,IFNAR1,TLR8,MAPK9,IFNAR2,TAB2,TOLLIP,CASP8,PIK3CB,IRAK1,FADD,MAP2K6,MAPK14
NK	Normal	Hematopoietic cell lineage	-0.586517	-2.35386	0	0	99	32	CD2,CD3E,CSF3R,CD14,CD36,HLA-DPB1,CD33,CSF2,CD37,TNF,HLA-DQA2,CD8A,CD59,CD38,CD8B,ITGA4,ITGA5,ITGA1,IL4R,FLT3LG,ITGAM,CD44,CD5,ITGA6,HLA-DQA1,CD55,IL7R,CD7,HLA-DQB1,HLA-DRB5,CD3G,CD3D
NK	Normal	Th1 and Th2 cell differentiation	-0.618487	-2.70186	0	0	92	43	CD3E,MAF,LCK,STAT1,NFATC2,STAT5B,NFATC3,MAPK1,JAK3,NOTCH2,PRKCQ,MAPK13,HLA-DPB1,IFNGR2,DLL1,JAG1,MAML3,JAK1,HLA-DQA2,PPP3CA,NFATC1,CHUK,IL4R,MAPK8,IL12RB2,CD247,PPP3R1,RUNX3,HLA-DQA1,STAT4,NFKBIE,NFKB1,PPP3CC,NFKBIB,GATA3,HLA-DQB1,NFKBIA,IFNGR1,HLA-DRB5,FOS,JUN,CD3G,CD3D
NK	Normal	T cell receptor signaling pathway	-0.508496	-2.3184	0	0	104	52	PTPRC,CD3E,PAK2,LCK,PTPN6,SOS1,NFATC2,FYN,GRAP2,VAV1,NFATC3,MAPK1,LCP2,PRKCQ,MAP2K2,CDK4,MAPK13,CDC42,CD40LG,PDCD1,CSF2,TEC,TNF,PAK4,PPP3CA,CD8A,MALT1,NFATC1,AKT1,MAP3K7,ITK,NCK1,RASGRP1,BCL10,CD8B,CHUK,MAPK8,CD247,PPP3R1,RAF1,AKT2,NFKBIE,NFKB1,PPP3CC,MAP2K7,NFKBIB,MAP3K8,NFKBIA,FOS,JUN,CD3G,CD3D
NK	Normal	Th17 cell differentiation	-0.615065	-2.71747	0	0	107	49	CD3E,LCK,STAT1,NFATC2,TGFBR2,HSP90AB1,SMAD2,STAT5B,NFATC3,TGFBR1,MAPK1,JAK3,PRKCQ,MAPK13,STAT3,HLA-DPB1,IFNGR2,JAK1,HLA-DQA2,RXRA,PPP3CA,NFATC1,CHUK,RARA,IL21R,IL4R,MAPK8,CD247,PPP3R1,IL6ST,IRF4,HLA-DQA1,SMAD3,NFKBIE,IL27RA,NFKB1,PPP3CC,RORA,NFKBIB,GATA3,TGFB1,HLA-DQB1,NFKBIA,IFNGR1,HLA-DRB5,FOS,JUN,CD3G,CD3D
Platelet	Severe	Platelet activation	0.574337	2.38546	0	0	124	35	ACTB,FCER1G,ACTG1,FCGR2A,VASP,GNAI2,SNAP23,F2R,FERMT3,TBXA2R,RHOA,GP1BA,PPP1CA,FYN,SRC,GNAS,MYL12B,MYLK,TBXAS1,MYL12A,PTGS1,AKT1,BTK,P2RX1,GUCY1B1,PLCG2,ITPR1,GP9,LCP2,RAP1A,PRKACB,PIK3R1,ORAI1,PPP1R12A,RASGRP2
Platelet	Severe	Leukocyte transendothelial migration	0.617754	2.35445	0	0	112	25	ACTB,ACTG1,CYBA,MYL9,ACTN1,VASP,GNAI2,CD99,RHOA,RAC2,CTNNA1,MYL12B,PRKCB,CDC42,MYL12A,F11R,ITGB2,CXCR4,PLCG2,ARHGAP5,PTK2,RAP1A,PIK3R1,NCF1,CLDN5
Cluster15	Severe	Hematopoietic cell lineage	0.630732	2.51385	0	0	99	19	HLA-DRB5,GP9,GYPA,HLA-DQA1,CD8A,HLA-DMB,ITGA2B,HLA-DRB1,CD8B,TNF,HLA-DQB1,HLA-DPB1,HLA-DQA2,CD3E,CD2,IL1B,HLA-DPA1,CD19,CSF3R
Monocyte	Normal	Hematopoietic cell lineage	-0.508448	-2.65015	0	0	99	50	CD14,CD36,CR1,CSF1R,CD55,IL6R,ITGAM,ANPEP,CD1D,FLT3,CD38,CSF2RA,ITGA4,FCGR1A,CD4,CSF3R,ITGA1,CD33,IL11RA,CD44,IL1R1,IL1A,MME,CD8A,CSF1,HLA-DRB1,GP1BA,CD59,EPOR,HLA-DRA,CD22,CD37,HLA-DPB1,CD3G,HLA-DMA,HLA-DPA1,GP9,IL7R,CD3E,TNF,CD3D,CD9,FCER2,CD7,ITGA2B,HLA-DQB1,HLA-DQA1,HLA-DQA2,IL1B,HLA-DRB5
Monocyte	Normal	Intestinal immune network for IgA production	-0.716192	-2.97226	0	0	49	21	TNFSF13B,IL15,CD86,ITGA4,LTBR,CD40,ITGB7,CD40LG,HLA-DRB1,HLA-DRA,TNFRSF13C,HLA-DPB1,MAP3K14,HLA-DMA,HLA-DPA1,ICOSLG,HLA-DQB1,HLA-DQA1,HLA-DQA2,CXCR4,HLA-DRB5
Monocyte	Normal	Cytokines and growth factors	-0.562702	-2.93319	0	0	238	45	TNFSF10,TNFSF13B,CXCL10,IL18,IL1RN,IL15,HGF,TNFSF8,GAS6,IL16,PDGFC,CCL2,CXCL16,NRG1,ANGPT1,BMP8B,CCL8,IL1A,CD40LG,CXCL1,PDGFD,TNFSF4,GDF11,PDGFA,CXCL3,CXCL9,CSF1,VEGFA,IL27,TNFSF14,CXCL5,TNF,CXCL2,IL32,CLCF1,PF4,CCL5,OSM,CXCL8,CCL4,CCL4L2,CCL3,PPBP,IL1B,CCL3L1
DC	Severe	Cytokines and growth factors	0.669302	2.45666	0	0	238	17	IL1B,CCL4L2,CXCL8,PPBP,CCL3L1,OSM,CXCL3,CXCL2,CCL3,CCL4,VEGFA,PF4V1,PF4,NRG1,CXCL16,IL18,TGFB1
DC	Severe	Chemokine signaling pathway	0.711402	2.40083	0	0	189	13	CCL4L2,CXCL8,PPBP,CCL3L1,CXCL3,CXCL2,CCL3,CCL4,NFKBIA,PF4V1,PF4,CXCL16,GNB4
Monocyte	Mild	IL-17 signaling pathway	0.595119	2.65418	0	0	94	41	IL1B,CXCL8,CCL20,TNFAIP3,FOSL1,CCL7,CCL2,FOSB,NFKBIA,PTGS2,TNF,HSP90AB1,CXCL2,MAPK6,CXCL1,IKBKE,JUND,NFKB1,ANAPC5,HSP90AA1,CEBPB,SRSF1,CXCL3,TRADD,S100A8,S100A9,IL6,TRAF3,IL17RA,CHUK,TAB3,CASP3,RELA,MAP3K7,TRAF4,TBK1,CASP8,LCN2,MAPK14,FOS,JUN
Monocyte	Mild	Cytokines and growth factors	0.618675	2.6925	0	0	238	40	IL1B,CXCL8,CCL4,CCL20,CCL3,CCL7,CCL2,OSM,TNF,IL1A,TNFSF15,CXCL2,NRG1,TNFSF8,CXCL1,VEGFA,LTB,TNFSF12,IL16,CXCL3,CCL5,PPBP,IL6,TSLP,CXCL12,CD70,CCL19,LIF,XCL2,TNFSF4,TGFB1,VEGFB,TNFSF13B,IL27,CXCL16,CXCL11,TNFSF9,IL32,TNFSF10,PF4
DC	Normal	Th1 and Th2 cell differentiation	-0.645083	-2.82659	0	0	92	19	MAF,STAT6,JAK3,MAPK1,JAK2,FOS,JAK1,HLA-DMA,HLA-DQB1,CD3G,HLA-DQA1,NFKBIE,PPP3CC,CD247,JUN,CD3E,RUNX3,HLA-DQA2,HLA-DRB5
DC	Normal	Th17 cell differentiation	-0.582409	-2.57985	0	0	107	20	SMAD2,STAT6,TGFBR2,JAK3,MAPK1,JAK2,IL6R,FOS,JAK1,HLA-DMA,HLA-DQB1,CD3G,HLA-DQA1,NFKBIE,PPP3CC,CD247,JUN,CD3E,HLA-DQA2,HLA-DRB5
Cluster15	Normal	Antigen processing and presentation	-0.760077	-2.63935	0	0	78	11	NFYB,CD4,LGMN,CD74,HLA-DMA,HLA-DPA1,HLA-DQA2,KLRC1,HLA-DQB1,HLA-DQA1,HLA-DRB5
Cluster15	Normal	Intestinal immune network for IgA production	-0.739373	-2.42171	0	0	49	10	CD28,ICOS,ITGA4,HLA-DMA,HLA-DPA1,TNFRSF17,HLA-DQA2,HLA-DQB1,HLA-DQA1,HLA-DRB5
RBC	Severe	NOD-like receptor signaling pathway	0.620705	2.23671	0	0	181	16	JUN,HSP90AA1,NFKBIA,CCL5,RHOA,TNFAIP3,TXNIP,GABARAPL1,CXCL8,TXN,CYBA,NAMPT,IRF9,IL1B,NFKB1,BCL2L1
NK	Normal	IL-17 signaling pathway	-0.566442	-2.19593	0	0.00023596	94	30	TRADD,S100A9,S100A8,HSP90AB1,MAPK1,IKBKE,MAPK13,HSP90B1,IL17C,CSF2,TNF,CEBPB,TRAF6,TRAF3IP2,MAP3K7,MAPK6,CHUK,TRAF3,MAPK8,ELAVL1,TRAF4,CASP8,CASP3,NFKB1,FOSB,JUND,NFKBIA,TNFAIP3,FOS,JUN
NK	Severe	Antigen processing and presentation	0.623024	2.32819	0	0.000359589	78	16	HLA-DRB5,IFNG,HLA-DQB1,HLA-DQA1,HLA-DQA2,HLA-DRA,HSPA8,HLA-DRB1,TNF,CD74,HLA-DPA1,CD8B,HLA-DPB1,HLA-F,KIR3DL3,TAPBP
NK	Severe	Th17 cell differentiation	0.555931	2.36951	0	0.000449486	107	25	HLA-DRB5,FOS,IFNG,HLA-DQB1,HLA-DQA1,CD3E,LCK,HLA-DQA2,CD3D,GATA3,HLA-DRA,HLA-DRB1,NFKBIA,JUN,STAT1,LAT,HLA-DPA1,IL27RA,IL1B,HLA-DPB1,PPP3R1,HIF1A,JAK3,IFNGR1,IRF4
DC	Severe	Toll-like receptor signaling pathway	0.829582	2.21811	0	0.000570823	104	7	IL1B,CCL4L2,CXCL8,CCL3L1,CCL3,CCL4,NFKBIA
NK	Severe	Hematopoietic cell lineage	0.605281	2.40774	0	0.000599315	99	20	HLA-DRB5,HLA-DQB1,HLA-DQA1,CD3E,HLA-DQA2,CD3D,IL7R,HLA-DRA,HLA-DRB1,GP9,CD37,CD44,TNF,HLA-DPA1,IL1B,CD8B,HLA-DPB1,ITGB3,CD55,ITGA4
Cluster15	Severe	Cytokines and growth factors	0.699606	2.32792	0	0.000658111	238	11	PPBP,PF4,CCL3,CCL4L2,CCL4,CCL5,TNFSF12,TNF,IL1B,TGFB1,CXCL3
Platelet	Severe	Antigen processing and presentation	0.635838	2.23667	0	0.000660451	78	19	CALR,PSME1,CTSS,HSPA8,CD74,CANX,HLA-E,HSP90AA1,HLA-DPB1,HLA-DRA,PDIA3,HLA-DRB1,HLA-B,HLA-DQB1,HLA-DRB5,B2M,CREB1,HLA-A,HLA-F
DC	Normal	Antigen processing and presentation	-0.582679	-2.4014	0	0.000687994	78	15	CIITA,CREB1,CTSS,HSPA4,PSME2,HLA-A,B2M,HLA-DMA,PDIA3,CD74,HSPA5,HLA-DQB1,HLA-DQA1,HLA-DQA2,HLA-DRB5
Cluster15	Severe	Th1 and Th2 cell differentiation	0.623226	2.20531	0.00431034	0.000789733	92	13	HLA-DRB5,FOS,HLA-DQA1,HLA-DMB,HLA-DRB1,HLA-DQB1,HLA-DPB1,LAT,HLA-DQA2,CD3E,NFKBIA,HLA-DPA1,JAK3
Cluster15	Normal	Hematopoietic cell lineage	-0.568888	-2.19809	0	0.000925135	99	15	CD2,CD14,IL2RA,CD4,IL6R,CD59,ITGA4,ITGA2B,HLA-DMA,HLA-DPA1,CD9,HLA-DQA2,HLA-DQB1,HLA-DQA1,HLA-DRB5
Cluster15	Severe	Antigen processing and presentation	0.681858	2.41013	0	0.000987167	78	13	HLA-DRB5,HLA-DQA1,CD8A,HLA-DMB,HLA-DRB1,CD8B,TNF,HLA-DQB1,HLA-DPB1,HLA-DQA2,CD74,HLA-DPA1,CTSS
Cluster15	Severe	Th17 cell differentiation	0.598507	2.25934	0	0.000987167	107	16	HLA-DRB5,FOS,HLA-DQA1,HLA-DMB,HLA-DRB1,HLA-DQB1,HLA-DPB1,LAT,IL21R,HLA-DQA2,CD3E,IL1B,NFKBIA,HLA-DPA1,TGFB1,JAK3
DC	Normal	Intestinal immune network for IgA production	-0.734996	-2.26231	0	0.00180599	49	8	TNFSF13B,CD86,HLA-DMA,HLA-DQB1,HLA-DQA1,ICOSLG,HLA-DQA2,HLA-DRB5
NK	Severe	Chemokine signaling pathway	0.513454	2.27407	0	0.0020976	189	28	PPBP,PF4,CX3CR1,CCL3,CCL4L2,CCL3L1,CXCL8,CXCR3,FGR,STAT2,RAC2,NFKBIA,STAT1,PF4V1,CCL5,GNAI2,RHOA,GNG4,CCR5,PXN,LYN,KRAS,ITK,PRKACB,SOS2,CCL28,PIK3R1,JAK3
NK	Normal	Intestinal immune network for IgA production	-0.706203	-2.10076	0	0.0023596	49	11	HLA-DPB1,CD40LG,TNFRSF13C,HLA-DQA2,ITGA4,CXCR4,HLA-DQA1,CCL28,TGFB1,HLA-DQB1,HLA-DRB5
Cluster15	Severe	Toll-like receptor signaling pathway	0.710078	2.08883	0	0.00282048	104	8	CCL3,FOS,CCL4L2,CCL4,CCL5,TNF,IL1B,NFKBIA
Cluster15	Severe	Intestinal immune network for IgA production	0.661146	2.08067	0.00200401	0.0029615	49	10	HLA-DRB5,HLA-DQA1,HLA-DMB,HLA-DRB1,HLA-DQB1,HLA-DPB1,HLA-DQA2,CXCR4,HLA-DPA1,TGFB1
Cluster15	Severe	T cell receptor signaling pathway	0.710078	2.09333	0	0.00329056	104	8	FOS,CD8A,CD8B,TNF,LAT,CD3E,NCK2,NFKBIA
Cluster15	Normal	Th17 cell differentiation	-0.571191	-2.07375	0	0.00333049	107	13	IL6ST,IL2RA,CD4,IL6R,STAT1,FOXP3,NFATC3,HLA-DMA,HLA-DPA1,HLA-DQA2,HLA-DQB1,HLA-DQA1,HLA-DRB5
Cluster15	Normal	Th1 and Th2 cell differentiation	-0.604764	-2.0817	0.00461894	0.00381618	92	11	MAF,IL2RA,CD4,STAT1,NFATC3,HLA-DMA,HLA-DPA1,HLA-DQA2,HLA-DQB1,HLA-DQA1,HLA-DRB5
Cluster15	Severe	Chemokine signaling pathway	0.572366	2.01888	0.00211864	0.00438741	189	13	PPBP,PF4,CCL3,CCL4L2,CCL4,CCL5,CXCR3,CXCR4,CXCR6,NFKBIA,CXCL3,NCF1,JAK3
Monocyte	Normal	Th1 and Th2 cell differentiation	-0.424801	-2.23555	0	0.00491803	92	49	FOS,JAK2,STAT6,PPP3CA,MAPK1,STAT5B,NOTCH2,MAPK14,MAML3,STAT1,MAF,IKBKB,NFKB1,MAML2,JAK3,IKBKG,NFATC3,PPP3CB,TYK2,JAK1,NOTCH1,CD4,MAPK9,CHUK,NFATC1,RBPJ,ZAP70,GATA3,JAG1,HLA-DRB1,IL2RB,LAT,HLA-DRA,IFNGR2,NFKBIE,HLA-DPB1,CD3G,HLA-DMA,HLA-DPA1,PPP3CC,CD247,CD3E,CD3D,HLA-DQB1,JUN,RUNX3,HLA-DQA1,HLA-DQA2,HLA-DRB5
Monocyte	Normal	NOD-like receptor signaling pathway	0.450278	1.85753	0	0.00547009	181	108	OAS2,IFI16,OAS1,TLR4,GBP1,NAIP,OAS3,NLRP12,NEK7,NLRC4,STAT2,ERBIN,MEFV,ITPR2,CYBB,CARD8,PYCARD,PLCB1,MAPK1,ITPR1,GBP5,IRF7,ANTXR2,CARD16,MAPK14,IKBKE,IRF3,RNASEL,IL18,MAVS,PKN2,GBP4,STAT1,PRKCD,AIM2,IFNAR1,MYD88,IKBKB,GSDMD,PLCB2,TRPM2,TRPM7,BRCC3,PSTPIP1,NFKB1,DHX33,GBP2,CASP1,CARD9,CARD6,NLRP1,MAP3K7,SUGT1,TRPV2,YWHAE,IKBKG,HSP90AA1,RIPK3,RBCK1,VDAC3,TYK2,RIPK1,JAK1,IRAK4,TAB1,P2RX7,DNM1L,CTSB,…
Monocyte	Normal	Antigen processing and presentation	-0.395977	-2.04099	0	0.00708197	78	49	CREB1,CIITA,HSPA8,HSPA1A,CTSS,HLA-F,TAP1,TAP2,HSPA4,HLA-A,RFX5,RFXANK,HSP90AA1,PSME2,CD4,TAPBP,CANX,CTSB,PSME3,CTSL,NFYC,NFYB,B2M,HLA-E,HLA-B,PSME1,RFXAP,HLA-G,HSP90AB1,KIR2DL1,HLA-C,PDIA3,KLRC1,CD8A,CD74,HLA-DRB1,HSPA6,HLA-DRA,CALR,HLA-DPB1,HLA-DMA,HLA-DPA1,TNF,HSPA5,HLA-DQB1,IFI30,HLA-DQA1,HLA-DQA2,HLA-DRB5
Monocyte	Normal	Th17 cell differentiation	-0.388784	-1.94544	0	0.00721311	107	61	FOS,JAK2,AHR,STAT6,PPP3CA,MAPK1,IL6R,STAT5B,SMAD2,MAPK14,STAT1,IKBKB,TGFBR2,IL1RAP,MTOR,NFKB1,JAK3,IL27RA,IKBKG,HSP90AA1,STAT3,NFATC3,PPP3CB,TYK2,RXRB,RUNX1,IL6ST,JAK1,CD4,RXRA,MAPK9,CHUK,SMAD4,NFATC1,ZAP70,IL1R1,HSP90AB1,HIF1A,GATA3,HLA-DRB1,IL2RB,LAT,HLA-DRA,IFNGR2,NFKBIE,HLA-DPB1,CD3G,HLA-DMA,HLA-DPA1,PPP3CC,RORA,CD247,CD3E,CD3D,SMAD3,HLA-DQB1,JUN,HLA-DQA1,HLA-DQA2,IL1B,HLA-DRB5
Platelet	Severe	Cytokines and growth factors	0.572897	1.98623	0	0.00891608	238	17	PPBP,PF4V1,PF4,TGFB1,IL1B,CXCL8,TNFSF4,CCL5,CCL4,CCL3,CCL3L1,TNFSF12,CXCL2,VEGFC,TNFSF13B,LTB,FGF2
DC	Normal	Hematopoietic cell lineage	-0.50735	-2.02646	0.00286533	0.00928793	99	14	CD14,CD36,FCGR1A,CD1D,ITGAM,CSF1R,IL6R,HLA-DMA,HLA-DQB1,CD3G,HLA-DQA1,CD3E,HLA-DQA2,HLA-DRB5
NK	Mild	Intestinal immune network for IgA production	-0.684159	-2.25643	0.00292398	0.0101899	49	10	CCL28,ITGB7,HLA-DOB,TGFB1,HLA-DPB1,HLA-DPA1,CXCR4,HLA-DRA,HLA-DQA1,HLA-DRB5
NK	Normal	C-type lectin receptor signaling pathway	-0.441686	-1.83853	0.00506757	0.0132728	104	40	PYCARD,PLCG2,CALM1,STAT1,CASP1,NFATC2,CLEC7A,NFATC3,MAPK1,RRAS,IKBKE,ITPR2,MAPK13,CALM2,TNF,PPP3CA,KSR1,ITPR3,MALT1,NFATC1,AKT1,BCL10,CHUK,MAPK8,IRF9,LSP1,PPP3R1,CASP8,RAF1,AKT2,CYLD,MAPKAPK2,NFKB1,PPP3CC,RELB,BCL3,NFKB2,IRF1,NFKBIA,JUN
NK	Normal	Toll-like receptor signaling pathway	-0.458318	-1.84579	0.0101351	0.0143262	104	32	CCL4L2,STAT1,IRF3,MYD88,CCL5,MAPK1,MAP2K2,IKBKE,MAP2K6,CD14,IRF7,RAC1,MAPK13,CCL4,TNF,TRAF6,AKT1,MAP3K7,TICAM1,CHUK,TRAF3,MAPK8,TLR1,MAP2K3,CASP8,AKT2,NFKB1,MAP2K7,MAP3K8,NFKBIA,FOS,JUN
Monocyte	Mild	Hematopoietic cell lineage	0.467034	2.05125	0	0.0147808	99	43	IL1B,HLA-DQB1,HLA-DRB1,HLA-DQA2,TNF,CD44,IL1A,ANPEP,CSF1R,ITGA4,ITGA5,HLA-DPB1,CD36,HLA-DPA1,FCGR1A,HLA-DOA,CD9,HLA-DOB,CD59,TFRC,HLA-DQA1,HLA-DRA,HLA-DMA,ITGA2B,CSF2RA,IL3RA,CD33,HLA-DMB,MS4A1,FCER2,IL6,CD8B,ITGB3,CD14,CD3E,IL6R,CD8A,EPOR,IL1R2,HLA-DRB5,CD7,CD1D,CD55
DC	Normal	T cell receptor signaling pathway	-0.479112	-1.92322	0.0219436	0.0147919	104	15	SOS1,MAPK1,PAK2,PAK3,PTPRC,PAK1,PTPN6,FOS,CD3G,NFKBIE,PPP3CC,CD247,JUN,MAP3K8,CD3E
Cluster20	Normal	Intestinal immune network for IgA production	-0.76023	-1.96956	0.00269542	0.0157875	49	5	TNFSF13B,HLA-DQA1,ICOSLG,HLA-DQA2,HLA-DRB5
Platelet	Severe	Hematopoietic cell lineage	0.60576	1.92232	0.00253165	0.0158508	99	14	CD36,CD9,CD37,GP1BA,IL1B,HLA-DPB1,HLA-DRA,HLA-DRB1,HLA-DQB1,HLA-DRB5,CD33,GP9,CSF3R,CR1L
NK	Normal	Antigen processing and presentation	-0.413842	-1.7736	0.0125673	0.0161633	78	42	KLRC2,PSME2,KLRC3,KLRC4,KLRD1,HLA-F,CREB1,RFXANK,HSP90AB1,CANX,CTSS,B2M,TAP1,KIR3DL2,NFYB,HLA-A,HLA-G,HSPA1A,HLA-DPB1,CALR,IFI30,HLA-B,HSPA1B,KIR3DL3,TNF,HLA-DQA2,PDIA3,CD8A,CTSB,HLA-E,CD8B,KIR2DL4,TAPBP,HLA-DQA1,HSPA5,KIR3DL1,CD74,KIR2DL3,HLA-DQB1,KIR2DL1,KLRC1,HLA-DRB5
Cluster20	Normal	Antigen processing and presentation	-0.655336	-1.76895	0.00515464	0.0163722	78	6	PSME2,CTSS,CD74,HLA-DQA1,HLA-DQA2,HLA-DRB5
NK	Normal	B cell receptor signaling pathway	-0.434369	-1.78479	0.00704225	0.0166483	82	34	LILRB1,PLCG2,PTPN6,SOS1,NFATC2,RAC2,PIK3AP1,VAV1,NFATC3,MAPK1,MAP2K2,LILRB2,RAC1,DAPP1,CD72,PPP3CA,CD79A,MALT1,NFATC1,AKT1,BCL10,CHUK,PPP3R1,INPP5D,RAF1,AKT2,NFKBIE,NFKB1,IFITM1,PPP3CC,NFKBIB,NFKBIA,FOS,JUN
NK	Severe	IL-17 signaling pathway	0.576312	1.97311	0.01341	0.0172089	94	13	FOS,IFNG,FOSB,JUND,CXCL8,NFKBIA,JUN,TNF,IL1B,TNFAIP3,CASP8,TBK1,CEBPB
NK	Severe	Intestinal immune network for IgA production	0.629672	1.94377	0.00403226	0.0182042	49	10	HLA-DRB5,HLA-DQB1,HLA-DQA1,HLA-DQA2,HLA-DRA,HLA-DRB1,HLA-DPA1,HLA-DPB1,CCL28,ITGA4
Cluster20	Normal	Toll-like receptor signaling pathway	-0.866667	-1.77464	0.0132275	0.0185942	104	3	MAP3K8,NFKBIA,CCL5
Cluster20	Normal	Hematopoietic cell lineage	-0.871639	-1.80205	0.00526316	0.0197344	99	3	HLA-DQA1,HLA-DQA2,HLA-DRB5
Cluster20	Normal	Th1 and Th2 cell differentiation	-0.736837	-1.83681	0.010929	0.0198805	92	5	JAK2,HLA-DQA1,NFKBIA,HLA-DQA2,HLA-DRB5
DC	Severe	IL-17 signaling pathway	0.583952	1.84392	0.00318979	0.0205496	94	11	IL1B,CXCL8,CXCL3,CXCL2,PTGS2,FOSB,NFKBIA,TNFAIP3,HSP90B1,S100A9,S100A8
NK	Normal	Complement and coagulation cascades	-0.647287	-1.71744	0.0276243	0.0219872	85	8	A2M,ITGB2,CD59,PROCR,ITGAM,F2R,CD55,ITGAX
Platelet	Severe	Fc gamma R-mediated phagocytosis	0.520739	1.86875	0.00795756	0.0224553	93	21	FCGR2A,VASP,CFL1,GSN,ARPC4,RAC2,PRKCB,ARPC3,CDC42,AKT1,ARPC1B,WASF2,ARPC1A,WAS,HCK,MARCKSL1,PLCG2,ASAP1,WASF1,PIK3R1,NCF1
DC	Severe	Th17 cell differentiation	0.593211	1.81045	0.0165289	0.0232896	107	10	HLA-DRB5,IL1B,HLA-DQA2,NFKBIA,HLA-DOA,LAT,HLA-DQA1,HLA-DQB1,HLA-DMB,TGFB1
Monocyte	Severe	T cell receptor signaling pathway	0.412507	1.70075	0.010661	0.0234259	104	44	NFKBIA,JUN,TNF,CD4,NFKBIE,LCP2,FOS,NFKB1,FYN,NFKBIB,BCL10,PAK1,NFATC1,VAV2,CD3D,VAV1,MAP2K7,CD3E,SOS1,CD3G,NFATC2,CDC42,MAP3K8,MAPK3,PTPRC,NCK2,PPP3CB,PTPN6,MAP2K1,MAP3K7,MAPK1,NRAS,CHUK,PIK3CA,KRAS,MAPK9,GRB2,VAV3,HRAS,PAK2,PIK3CB,PPP3R1,MAPK14,IL10
Cluster20	Normal	Th17 cell differentiation	-0.736837	-1.87176	0.00255754	0.0236812	107	5	JAK2,HLA-DQA1,NFKBIA,HLA-DQA2,HLA-DRB5
NK	Severe	NOD-like receptor signaling pathway	0.439857	1.87808	0.0107527	0.0267694	181	26	OAS1,CXCL8,IRF7,OAS2,STAT2,PYCARD,GABARAPL2,OAS3,GBP1,NFKBIA,JUN,STAT1,TNF,CASP4,CCL5,IL1B,IFI16,RHOA,CYBA,TNFAIP3,CASP8,ATG12,TRPM7,TBK1,GABARAPL1,TXNIP
DC	Severe	Hematopoietic cell lineage	0.498282	1.76441	0.00778816	0.0269102	99	15	HLA-DRB5,IL1B,CD1C,HLA-DQA2,CD9,GP1BA,ITGA2,HLA-DOA,HLA-DQA1,ITGA2B,HLA-DQB1,CD37,HLA-DMB,CR1,ANPEP
NK	Severe	Toll-like receptor signaling pathway	0.48218	1.85903	0.0152964	0.0275086	104	18	FOS,CCL3,CCL4L2,CCL3L1,CXCL8,IRF7,NFKBIA,JUN,STAT1,TNF,CCL5,IL1B,MAP2K3,MAP2K4,CASP8,TBK1,PIK3R1,MAP3K8
Monocyte	Severe	B cell receptor signaling pathway	0.417374	1.66552	0.0306748	0.0278041	82	41	NFKBIA,JUN,NFKBIE,IFITM1,CD79A,FOS,NFKB1,NFKBIB,CD81,CD22,BCL10,NFATC1,LILRB1,VAV2,FCGR2B,VAV1,BTK,SOS1,LILRB2,RASGRP3,BLNK,NFATC2,MAPK3,PRKCB,PPP3CB,PTPN6,MAP2K1,MAPK1,NRAS,CHUK,PIK3CA,KRAS,GRB2,VAV3,HRAS,LILRA5,PLCG2,PIK3CB,LILRA2,SYK,PPP3R1
DC	Severe	NOD-like receptor signaling pathway	0.612339	1.76975	0.0162602	0.0293974	181	9	IL1B,CXCL8,CXCL3,CXCL2,BIRC3,NFKBIA,IL18,TNFAIP3,BRCC3
DC	Severe	Complement and coagulation cascades	0.620301	1.71797	0.0185811	0.0308244	85	8	C1QC,C1QB,C1QA,F13A1,F2RL3,ITGAX,CR1,SERPINB2
NK	Mild	C-type lectin receptor signaling pathway	0.479903	1.93411	0.00550964	0.0334987	104	28	FCER1G,JUN,IRF1,STAT1,NFKBIA,PYCARD,EGR2,TNF,IRF9,ITPR1,CALM1,NFATC2,SYK,AKT3,IKBKG,MAPK3,MAPK13,NFATC3,NFKB2,RHOA,LSP1,CYLD,CLEC7A,PLK3,CBLB,MALT1,PIK3R1,MAPKAPK2
DC	Severe	Cytosolic DNA-sensing pathway	0.71842	1.68352	0.00722022	0.0339069	63	5	IL1B,CCL4L2,CCL4,NFKBIA,IL18
DC	Severe	C-type lectin receptor signaling pathway	0.715745	1.72027	0.00866551	0.0340353	104	5	IL1B,NFKB2,PTGS2,NFKBIA,PLCG2
DC	Severe	Th1 and Th2 cell differentiation	0.596173	1.66909	0.0262295	0.0347164	92	8	HLA-DRB5,HLA-DQA2,NFKBIA,HLA-DOA,LAT,HLA-DQA1,HLA-DQB1,HLA-DMB
Cluster15	Mild	Cytokine receptors	0.624897	2.12688	0.00761421	0.0356133	112	11	TNFRSF4,TNFRSF18,TNFRSF13B,TNFRSF17,IL6R,IL2RA,IL13RA1,CCR3,IL2RG,CXCR4,TNFRSF1A
Cluster15	Severe	IL-17 signaling pathway	-0.564644	-1.62904	0.0394477	0.0365225	94	8	FOS,TNF,IL1B,TNFAIP3,NFKBIA,CXCL3,S100A9,S100A8
RBC	Severe	C-type lectin receptor signaling pathway	0.614866	1.86664	0.00292398	0.0384896	104	10	JUN,NFKBIA,IRF1,CALM1,RHOA,FCER1G,CLEC1B,IRF9,IL1B,NFKB1
Monocyte	Severe	Natural killer cell mediated cytotoxicity	0.369861	1.5953	0.0278373	0.0432464	134	54	ICAM1,FCGR3A,TNF,FCER1G,LCP2,FCGR3B,TNFSF10,CD48,TYROBP,FYN,PAK1,NFATC1,TNFRSF10B,BID,CD244,VAV2,VAV1,HLA-F,ITGAL,ICAM2,HLA-B,SOS1,HCST,GZMB,HLA-C,NFATC2,HLA-A,MAPK3,PRKCB,ARAF,PPP3CB,PTPN6,MAP2K1,MAPK1,NRAS,FAS,MICB,SH3BP2,PIK3CA,IFNAR1,KRAS,GRB2,PTK2B,VAV3,IFNAR2,HRAS,PLCG2,PIK3CB,IFNGR1,TNFRSF10A,SYK,CASP3,PPP3R1,PTPN11
NK	Mild	B cell receptor signaling pathway	0.505085	1.83603	0.00995733	0.0471773	82	19	FOS,JUN,PTPN6,RAC2,NFKBIA,NFATC2,SYK,CD79B,AKT3,IKBKG,MAPK3,NFATC3,PRKCB,MAP2K2,FCGR2B,IFITM1,MALT1,DAPP1,PIK3R1
NK	Mild	Toll-like receptor signaling pathway	0.544485	1.96757	0.002849	0.0510855	104	19	FOS,JUN,CCL3,CCL4,STAT1,NFKBIA,TNF,AKT3,IKBKG,MAPK3,MAPK13,MAP2K2,CCL5,IRAK1,MAP2K3,CD14,PIK3R1,CCL4L2,CCL3L1
Monocyte	Mild	Toll-like receptor signaling pathway	0.426239	1.82728	0.014652	0.0539497	104	40	IL1B,CXCL8,CCL4,CCL3,NFKBIA,MAP3K8,TNF,IKBKE,TICAM1,TLR5,NFKB1,IRF3,MAP2K2,CCL5,PIK3R1,LY96,MAP2K6,IL6,MAP2K3,RAC1,TRAF3,MAP2K7,CHUK,RELA,CD14,TOLLIP,MAP3K7,PIK3CA,CXCL11,TBK1,CASP8,IRF5,TLR6,MAPK14,TLR1,FOS,IRF7,IFNAR2,JUN,TLR8
Monocyte	Mild	Chemokine signaling pathway	0.349092	1.67221	0.0191972	0.0561669	189	65	CXCL8,CCL4,CCL20,CCL3,CCL7,CCL2,NFKBIA,CX3CR1,CXCL2,NCF1,CXCL1,PAK1,DOCK2,PLCB1,NFKB1,HCK,TIAM1,CXCL3,CCL5,PRKCB,PIK3R1,PPBP,PLCB2,NFKBIB,SOS1,GNG5,PRKCZ,RHOA,CXCL12,CCL19,ITK,XCL2,GNB2,GRB2,RAC1,GNB1,GRK6,BRAF,CCR1,CHUK,VAV2,RELA,CRKL,ADCY3,PRKACA,GNB4,CXCL16,PIK3CA,PIK3CG,LYN,CXCL11,KRAS,JAK3,STAT2,CCR2,CCR5,PXN,GRK2,SHC1,PTK2B,SRC,GRK3,CRK,PF4,GNG11
Monocyte	Mild	NOD-like receptor signaling pathway	0.324707	1.63325	0.00892857	0.0604369	181	75	IL1B,CXCL8,TNFAIP3,CCL2,NFKBIA,TNF,NLRP3,HSP90AB1,CXCL2,BIRC3,CASP4,VDAC2,GBP2,GABARAPL2,RIPK2,YWHAE,CXCL1,VDAC3,CASP1,TRPV2,IKBKE,TICAM1,PLCB1,NFKB1,CARD16,IRF3,TXN,HSP90AA1,CXCL3,CCL5,CARD8,MAVS,TXN2,PYCARD,VDAC1,NEK7,PLCB2,NFKBIB,BIRC2,AIM2,CYBB,CYBA,IL6,JAK1,RHOA,PKN1,ATG12,TRAF3,RIPK3,CHUK,TRIP6,CTSB,TAB3,RELA,ANTXR2,MAP3K7,TANK,IFI16,NLRC4,CARD6,TBK1,CASP8,ERBIN,STAT2,PKN2,XIAP,OAS1,MAPK14,…
Monocyte	Mild	Antigen processing and presentation	0.400054	1.74201	0.012844	0.0617835	78	40	HLA-DQB1,HLA-DRB1,HSPA8,CTSL,HLA-DQA2,TNF,HSPA5,HSP90AB1,HLA-DPB1,HLA-DPA1,NFYA,CTSS,HLA-DOA,CANX,HLA-DOB,CIITA,HSP90AA1,IFI30,HLA-DQA1,HLA-DRA,HLA-DMA,PSME2,HLA-DMB,HLA-F,CD8B,TAPBP,B2M,PDIA3,HLA-E,TAP2,CTSB,CD8A,HSPA1A,HLA-A,CALR,HLA-B,HSPA1B,HLA-DRB5,HSPA6,LGMN
RBC	Normal	Th1 and Th2 cell differentiation	-0.703704	-1.37517	0.0965909	0.0630771	92	3	HLA-DRB5,HLA-DPA1,HLA-DQB1
Monocyte	Mild	C-type lectin receptor signaling pathway	0.397684	1.67624	0.0301954	0.0637684	104	39	IL1B,NFKBIA,PTGS2,TNF,NLRP3,PLK3,EGR3,IRF1,PAK1,NFKB2,RRAS,CASP1,FCER1G,IKBKE,CALM1,NFKB1,PIK3R1,EGR2,PYCARD,CALM2,IL6,RHOA,LSP1,CHUK,MDM2,RELA,PPP3CC,PIK3CA,CALM3,KRAS,CASP8,STAT2,MAP3K14,MALT1,MAPK14,SRC,CLEC1B,CLEC7A,JUN
Platelet	Mild	Platelet activation	0.40474	1.88468	0.00520833	0.0644118	124	19	TLN1,ACTG1,GUCY1A1,FCER1G,FERMT3,PTGS1,FCGR2A,ACTB,ITGB1,ITGA2B,GP1BA,MYL12B,LCP2,P2RY1,PPP1R12A,PTGIR,RAP1B,RASGRP2,RAP1A
Cluster15	Mild	Cytokines and growth factors	0.590811	1.98954	0.0126582	0.0644432	238	10	XCL1,CCL4L2,LTB,PDGFA,XCL2,IL1B,CCL20,TGFB1,CCL5,FLT3LG
NK	Severe	Cytosolic DNA-sensing pathway	0.560554	1.68464	0.0345528	0.0686488	63	9	CCL4L2,IRF7,DDX58,PYCARD,NFKBIA,CCL5,IL1B,ZBP1,TBK1
NK	Mild	NOD-like receptor signaling pathway	0.402706	1.73558	0.0214477	0.073069	181	38	JUN,STAT1,PLCB1,NFKBIA,PYCARD,GABARAPL2,TNF,JAK1,RBCK1,GBP4,IRF9,GSDMD,TRPV2,MAVS,ITPR1,TNFAIP3,CARD16,PLCB2,BIRC2,PSTPIP1,BCL2L1,NEK7,GBP1,IKBKG,MAPK3,MAPK13,TXN2,CYBA,RHOA,VDAC3,CARD8,PKN1,CASP4,CCL5,OAS1,TXNIP,GABARAPL1,TANK
Monocyte	Mild	Th17 cell differentiation	0.358644	1.67863	0.0209424	0.0739038	107	48	IL1B,HLA-DQB1,HLA-DRB1,NFKBIA,HLA-DQA2,AHR,NFKBIE,HSP90AB1,HLA-DPB1,HLA-DPA1,HLA-DOA,NFKB1,HLA-DOB,HSP90AA1,HLA-DQA1,HLA-DRA,HLA-DMA,HLA-DMB,NFKBIB,IL2RG,IFNGR2,IL6,JAK1,IL2RB,TGFB1,SMAD2,CHUK,TGFBR1,RELA,RARA,RORA,TGFBR2,CD3E,IL1RAP,IL6R,PPP3CC,CD247,JAK3,IFNGR1,SMAD3,MAPK14,RXRA,FOS,SMAD4,STAT5A,HLA-DRB5,HIF1A,JUN
RBC	Normal	Hematopoietic cell lineage	-0.703704	-1.37655	0.0809717	0.0751422	99	3	HLA-DRB5,HLA-DPA1,HLA-DQB1
RBC	Severe	Chemokine signaling pathway	0.497476	1.75894	0.0162382	0.0769792	189	15	PPBP,NFKBIA,CCL5,GNAI2,PF4,RHOA,CXCL8,ROCK1,PRKCB,CCL4,STAT3,CXCR4,GNAI3,NFKB1,ARRB1
Monocyte	Normal	B cell receptor signaling pathway	0.420045	1.57148	0.0160772	0.0773626	82	53	PLCG2,FOS,PIK3AP1,LILRB3,SOS1,VAV1,DAPP1,LILRA6,PPP3CA,SYK,MAPK1,PRKCB,LILRB2,MAP2K1,LILRB1,PTPN6,IKBKB,SOS2,BTK,NFKB1,INPPL1,LILRB4,PIK3CD,LILRA1,GSK3B,IKBKG,INPP5D,NFATC3,PPP3CB,MAP2K2,MALT1,GRB2,VAV2,VAV3,LILRA5,CHUK,LYN,LILRA2,NRAS,NFATC1,AKT2,CD72,AKT1,PIK3R1,CD22,RAF1,FCGR2B,IFITM1,NFKBIE,PPP3CC,CD79A,CD81,JUN
Platelet	Mild	Leukocyte transendothelial migration	0.497827	1.60536	0.046875	0.0818204	112	8	MYL9,ACTG1,ACTB,VCL,ITGB1,MYL12B,RAP1B,RAP1A
NK	Mild	Cytosolic DNA-sensing pathway	0.561529	1.65626	0.0240602	0.0865941	63	11	CCL4,NFKBIA,PYCARD,POLR2L,POLR3GL,MAVS,IKBKG,POLR3E,POLR3B,CCL5,CCL4L2
NK	Severe	RIG-I-like receptor signaling pathway	0.497585	1.62055	0.0442105	0.0880993	70	11	ISG15,CXCL8,IRF7,DDX58,NFKBIA,TNF,CASP8,ATG12,TBK1,RNF125,DDX3X
NK	Mild	Platelet activation	0.39842	1.60998	0.0424077	0.089609	124	30	FCER1G,TLN1,PLCB1,VASP,VAMP8,PPP1CA,TBXAS1,FERMT3,ITPR1,APBB1IP,ACTB,MYL12A,ACTG1,PLCB2,SYK,LCP2,AKT3,ADCY7,MAPK3,MAPK13,RAP1B,RHOA,MYL12B,GNAI2,ARHGEF1,RASGRP1,PPP1CB,PIK3R1,FYN,F2R
Platelet	Mild	Cytokines and growth factors	0.692114	1.65372	0.0333333	0.0905247	238	4	CCL5,CXCL5,PPBP,CD40LG
NK	Mild	Chemokine signaling pathway	0.364992	1.57444	0.0469169	0.0917625	189	38	CCL3,FGR,CCL4,CX3CR1,STAT1,PLCB1,RAC2,NFKBIA,DOCK2,CCL28,PLCB2,ARRB1,PREX1,GNGT2,WAS,AKT3,ADCY7,IKBKG,MAPK3,PPBP,RAP1B,PRKCB,RHOA,CDC42,GRK4,GNG5,GNAI2,GNG2,BRAF,ITK,CCL5,GNB5,XCL1,CXCR4,PIK3R1,CXCR3,CCL4L2,CCL3L1
RBC	Severe	Toll-like receptor signaling pathway	0.58636	1.69024	0.0144718	0.0939014	104	8	JUN,NFKBIA,CCL5,CXCL8,FOS,CCL4,IL1B,NFKB1
Platelet	Severe	Intestinal immune network for IgA production	0.607945	1.61455	0.0565111	0.0942557	49	8	TGFB1,HLA-DPB1,HLA-DRA,HLA-DRB1,CXCR4,HLA-DQB1,HLA-DRB5,TNFSF13B
NK	Normal	Cytokine receptors	-0.375416	-1.42324	0.087344	0.0952917	112	27	CX3CR1,CSF3R,SIGIRR,IL10RA,FAS,TNFRSF1B,IFNGR2,CXCR5,CXCR6,TNFRSF13C,TNFRSF11A,TNFRSF10B,CD27,IL21R,IL4R,CXCR4,IL12RB2,IL6ST,RELT,CXCR3,TNFRSF4,TNFRSF25,IL27RA,IL18RAP,IL7R,TNFRSF18,IFNGR1
Platelet	Mild	Toll-like receptor signaling pathway	0.703903	1.61195	0.0406504	0.0957473	104	4	CCL5,IKBKG,MAP2K3,TBK1
RBC	Normal	Th17 cell differentiation	-0.703704	-1.37852	0.0877514	0.0966618	107	3	HLA-DRB5,HLA-DPA1,HLA-DQB1
NK	Mild	Fc gamma R-mediated phagocytosis	0.382289	1.48543	0.0690141	0.0978999	93	27	GSN,ARPC5,ARPC1B,VASP,RAC2,MARCKSL1,ARPC3,DOCK2,FCGR3A,LAT,SYK,ARPC2,PIP5K1C,ARPC4,WAS,AKT3,MAPK3,DNM2,PRKCB,CDC42,CFL1,WASF2,BIN1,PTPRC,FCGR2B,PLPP2,PIK3R1
NK	Normal	RIG-I-like receptor signaling pathway	-0.375885	-1.43413	0.0901361	0.0983168	70	25	TRADD,ISG15,DDX58,IRF3,IKBKE,TBKBP1,IRF7,MAPK13,TNF,TRAF6,TANK,MAP3K7,MAP3K1,CHUK,TRAF3,MAPK8,ATG12,CASP8,OTUD5,CYLD,RNF125,NFKB1,NFKBIB,DDX3X,NFKBIA
Monocyte	Mild	B cell receptor signaling pathway	-0.399852	-1.72033	0.025641	0.0985543	82	34	NFKBIA,NFKBIE,NFKB1,CD79B,BTK,MAP2K2,PRKCB,PIK3R1,NFKBIB,SOS1,LILRB5,GRB2,RAC1,CHUK,DAPP1,VAV2,RELA,INPP5D,LILRB2,PPP3CC,PIK3CA,LYN,INPPL1,KRAS,LILRA5,MALT1,PTPN6,PIK3AP1,FCGR2B,FOS,JUN,LILRA2,LILRB1,IFITM1
NK	Mild	IL-17 signaling pathway	0.427059	1.46326	0.0954545	0.100344	94	16	FOS,JUN,FOSB,NFKBIA,TNF,TNFAIP3,JUND,IFNG,IKBKG,MAPK3,MAPK13,ANAPC5,IL17RE,LCN2,S100A8,S100A9
NK	Normal	Leukocyte transendothelial migration	0.366766	1.62901	0.0380952	0.104404	112	38	CYBA,PLCG2,MYL12A,VCL,VASP,MSN,RAC2,ACTN4,RAP1B,ROCK2,ITGB1,VAV1,NCF1,RAP1A,MYL12B,ITGAL,CTNNA1,ACTN1,PTK2B,RAC1,MAPK13,CYBB,CDC42,ACTB,ITGB2,MYL9,GNAI2,AFDN,OCLN,ITK,ITGA4,CXCR4,ITGAM,ICAM1,PXN,CTNNB1,TXK,RHOH
NK	Mild	T cell receptor signaling pathway	0.363648	1.49134	0.0725389	0.1058	104	30	FOS,JUN,PTPN6,CD3D,CD3G,NFKBIA,TNF,NFATC2,PAK2,IFNG,LAT,DLG1,LCP2,AKT3,IKBKG,MAPK3,MAPK13,NFATC3,RHOA,CDC42,PTPRC,MAP2K2,ITK,RASGRP1,CBLB,CD8A,MALT1,PIK3R1,FYN,CD3E
Platelet	Mild	Fc gamma R-mediated phagocytosis	0.539098	1.66892	0.044586	0.107933	93	7	CFL1,WASF2,GSN,FCGR2A,ARPC1B,ARPC2,PIP5K1B
RBC	Severe	Th17 cell differentiation	0.451161	1.552	0.053206	0.111155	107	14	JUN,HSP90AA1,NFKBIA,RORA,HLA-DRA,TGFB1,FOS,STAT3,CD247,HLA-DRB1,HLA-DPB1,IL1B,HLA-DPA1,NFKB1
Monocyte	Normal	RIG-I-like receptor signaling pathway	0.455702	1.57328	0.0244444	0.114481	70	31	ISG15,DDX58,IFIH1,CXCL10,AZI2,DHX58,IRF7,MAPK14,IKBKE,IRF3,MAVS,IKBKB,NFKB1,MAP3K7,SIKE1,IKBKG,TRADD,CASP10,RIPK1,RNF125,TKFC,NLRX1,MAPK9,CHUK,TRIM25,CASP8,ATG5,TANK,TBKBP1,TNF,CXCL8
RBC	Severe	Leukocyte transendothelial migration	0.447123	1.56785	0.0557823	0.114521	112	15	ACTG1,ACTB,GNAI2,RHOA,MYL12B,MYL9,CD99,CYBA,MYL12A,ROCK1,PRKCB,MSN,CXCR4,RHOH,GNAI3
Cluster20	Normal	T cell receptor signaling pathway	-0.862245	-1.47289	0.047836	0.115336	104	2	MAP3K8,NFKBIA
NK	Mild	Th17 cell differentiation	-0.319474	-1.56698	0.0774908	0.116721	107	32	FOS,JUN,CD3D,STAT1,CD3G,NFKBIA,IL2RB,JAK1,IL2RG,NFATC2,STAT6,IFNG,LAT,TGFBR1,IKBKG,MAPK3,MAPK13,IL12RB1,NFATC3,TBX21,HLA-DOB,TGFB1,HLA-DPB1,HLA-DPA1,RORA,IRF4,RARA,IFNGR1,HLA-DRA,CD3E,HLA-DQA1,HLA-DRB5
NK	Mild	Leukocyte transendothelial migration	0.360608	1.49431	0.0720109	0.117455	112	30	VASP,RAC2,MSN,VCL,ITGAM,CTNNA1,ACTB,MYL12A,ACTG1,PECAM1,ITGB2,TXK,SIPA1,ACTN4,MAPK13,RAP1B,CYBA,PRKCB,RHOA,MYL5,MYLPF,CDC42,MYL12B,ITGAL,GNAI2,ITK,ICAM1,CXCR4,EZR,PIK3R1
NK	Severe	Natural killer cell mediated cytotoxicity	0.368252	1.5348	0.0720562	0.119079	134	23	IFNG,FCER1G,ICAM1,LCK,PTPN6,RAC2,CD48,ICAM2,TNF,LAT,TYROBP,HLA-F,KIR3DL3,ITGAL,KRAS,NCR3,PLCG2,PPP3R1,FYN,PTPN11,SOS2,PIK3R1,IFNGR1
Cluster20	Normal	Leukocyte transendothelial migration	-0.74359	-1.48809	0.057971	0.121789	112	3	NCF1,ICAM1,RHOH
RBC	Severe	B cell receptor signaling pathway	0.673721	1.58167	0.0262751	0.122326	82	5	JUN,NFKBIA,FOS,PRKCB,NFKB1
Monocyte	Mild	Cytosolic DNA-sensing pathway	0.360466	1.46271	0.0825688	0.122815	63	29	IL1B,CCL4,NFKBIA,CASP1,POLR1D,IKBKE,POLR3E,NFKB1,IRF3,CCL5,MAVS,POLR2K,CGAS,POLR2F,PYCARD,POLR3GL,NFKBIB,AIM2,POLR2L,IL6,RIPK3,POLR3F,CHUK,DDX58,RELA,ADAR,TBK1,IRF7,ZBP1
Monocyte	Mild	Intestinal immune network for IgA production	0.422088	1.47788	0.0852273	0.124454	49	20	HLA-DQB1,HLA-DRB1,HLA-DQA2,ITGA4,HLA-DPB1,HLA-DPA1,HLA-DOA,HLA-DOB,HLA-DQA1,HLA-DRA,HLA-DMA,HLA-DMB,IL6,CXCL12,TGFB1,TNFSF13B,MAP3K14,IL15RA,HLA-DRB5,ICOSLG
NK	Severe	T cell receptor signaling pathway	0.36033	1.50266	0.0942699	0.126755	104	22	FOS,IFNG,CD3E,LCK,CD3D,PTPN6,NFKBIA,JUN,TNF,LAT,CD8B,RHOA,KRAS,PPP3R1,CBLB,ITK,FYN,SOS2,PIK3R1,MALT1,RASGRP1,MAP3K8
NK	Mild	Th1 and Th2 cell differentiation	-0.321666	-1.6118	0.0590551	0.126795	92	31	FOS,JUN,CD3D,STAT1,CD3G,NFKBIA,NOTCH1,IL2RB,JAK1,IL2RG,NFATC2,STAT6,IFNG,LAT,IKBKG,MAPK3,MAPK13,IL12RB1,NFATC3,TBX21,HLA-DOB,JAG2,STAT4,HLA-DPB1,HLA-DPA1,RUNX3,IFNGR1,HLA-DRA,CD3E,HLA-DQA1,HLA-DRB5
NK	Normal	Natural killer cell mediated cytotoxicity	0.300388	1.51164	0.0279898	0.127145	134	59	KLRC2,FCGR3A,GZMB,KLRC3,PLCG2,ICAM2,KLRC4,KLRD1,LCK,HCST,HLA-F,PRF1,PTPN6,SOS1,NFATC2,FYN,RAC2,NCR1,CD244,TYROBP,VAV1,MAPK1,ITGAL,KIR3DL2,LCP2,HLA-A,MAP2K2,FAS,HLA-G,PTK2B,RAC1,KLRK1,IFNGR2,ITGB2,FCGR3B,HLA-B,CSF2,KIR3DL3,TNF,TNFRSF10B,PPP3CA,SH2D1B,NFATC1,HLA-E,MICB,KIR2DL4,CD247,PPP3R1,ICAM1,CASP3,RAF1,FASLG,PPP3CC,BRAF,KIR3DL1,KIR2DL3,KIR2DL1,IFNGR1,KLRC1
RBC	Normal	Intestinal immune network for IgA production	-0.703704	-1.40512	0.10142	0.131234	49	3	HLA-DRB5,HLA-DPA1,HLA-DQB1
Platelet	Mild	Complement and coagulation cascades	0.959732	1.70214	0.00234742	0.132305	85	2	CLU,PROS1
Monocyte	Severe	Complement and coagulation cascades	-0.406179	-1.43065	0.065371	0.132576	85	23	F13A1,SERPING1,PLAUR,CFD,C2,ITGAX,F3,SERPINA1,PROCR,F2RL3,TFPI,ITGAM,C1QC,CD59,C5AR1,CD46,CR1,C3AR1,THBD,CLU,F5,VSIG4,SERPINB2
Cluster20	Normal	C-type lectin receptor signaling pathway	-0.687179	-1.39593	0.0955711	0.132615	104	3	PYCARD,CALM2,NFKBIA
Cluster20	Normal	Cytosolic DNA-sensing pathway	-0.687179	-1.4191	0.11138	0.133122	63	3	PYCARD,NFKBIA,CCL5
DC	Severe	Antigen processing and presentation	0.508768	1.43838	0.101307	0.136339	78	8	HLA-DRB5,HLA-DQA2,HLA-DOA,HLA-DQA1,CD74,HLA-DQB1,HLA-DMB,CALR
DC	Severe	Intestinal immune network for IgA production	0.511444	1.44738	0.0974359	0.139566	49	8	HLA-DRB5,HLA-DQA2,HLA-DOA,HLA-DQA1,ICOSLG,HLA-DQB1,HLA-DMB,TGFB1
NK	Mild	Cytokines and growth factors	0.406851	1.3712	0.135015	0.139717	238	16	CCL3,CCL4,TNF,FASLG,TNFSF12,CCL28,IFNG,OSM,PPBP,FGF9,TGFB1,CD70,CCL5,XCL1,CCL4L2,CCL3L1
RBC	Severe	IL-17 signaling pathway	0.497385	1.58516	0.0340426	0.144668	94	11	JUN,HSP90AA1,NFKBIA,TNFAIP3,CXCL8,S100A8,FOS,FOSB,JUND,IL1B,NFKB1
Monocyte	Severe	Fc gamma R-mediated phagocytosis	0.338935	1.34907	0.11501	0.146641	93	43	MARCKS,FCGR3A,MARCKSL1,HCK,FCGR3B,LIMK2,FCGR2A,SPHK1,NCF1,PAK1,VAV2,FCGR2B,VAV1,FCGR1A,WAS,PRKCD,VASP,ARPC3,CDC42,CFL1,ASAP1,WASF1,WASF2,RPS6KB2,BIN1,MAPK3,ARPC2,PTPRC,PRKCB,MAP2K1,MAPK1,PIK3CA,ARPC1A,VAV3,ARPC4,ARPC5L,CFL2,PLCG2,GSN,AMPH,PIK3CB,SYK,ARPC5
RBC	Severe	Cytokines and growth factors	0.505753	1.45656	0.0638298	0.15356	238	8	PPBP,CCL5,PF4,CXCL8,IL32,TGFB1,CCL4,IL1B
RBC	Severe	T cell receptor signaling pathway	0.561168	1.47642	0.0670641	0.154843	104	7	JUN,NFKBIA,RHOA,FOS,FYN,CD247,NFKB1
RBC	Severe	RIG-I-like receptor signaling pathway	0.592369	1.40438	0.105426	0.157225	70	5	NFKBIA,ISG15,CXCL8,OTUD5,NFKB1
RBC	Severe	Cytosolic DNA-sensing pathway	0.546512	1.41962	0.0942813	0.160263	63	6	NFKBIA,CCL5,POLR1D,CCL4,IL1B,NFKB1
Platelet	Severe	Chemokine signaling pathway	0.373274	1.47497	0.0615836	0.163709	189	31	PPBP,PF4V1,GNAI2,PF4,RHOA,RAC2,GNB5,SRC,CXCL8,GNB1,PRKCB,CDC42,CCL5,AKT1,CCL4,WAS,CXCR4,CCL3,CCL3L1,HCK,CXCL2,KRAS,JAK3,PTK2,RAP1A,PRKACB,PIK3R1,NCF1,STAT3,RASGRP2,JAK2
NK	Mild	Fc epsilon RI signaling pathway	0.415708	1.31035	0.159357	0.164466	68	14	FCER1G,RAC2,ALOX5AP,TNF,LAT,SYK,LCP2,AKT3,MAPK3,MAPK13,MAP2K2,MAP2K3,PIK3R1,FYN
RBC	Severe	Platelet activation	0.420715	1.42952	0.102351	0.164697	124	13	ACTG1,ACTB,GNAI2,RHOA,MYL12B,FCER1G,MYL12A,FERMT3,ROCK1,SNAP23,FYN,GNAI3,PPP1CB
DC	Severe	Leukocyte transendothelial migration	0.700802	1.37005	0.104425	0.165424	112	3	ICAM1,MYL9,PLCG2
Platelet	Mild	Cytosolic DNA-sensing pathway	0.702957	1.45188	0.0700483	0.16563	63	3	CCL5,IKBKG,TBK1
DC	Severe	RIG-I-like receptor signaling pathway	0.816456	1.3753	0.0786948	0.172225	70	2	CXCL8,NFKBIA
Cluster15	Normal	Cytokines and growth factors	-0.66193	-1.48485	0.0960187	0.176007	238	4	LTB,FASLG,CCL3L1,XCL2
Platelet	Severe	Cytokine receptors	-0.674223	-1.56521	0.0402098	0.17623	112	7	CXCR4,TNFRSF25,ACKR1,CCRL2,CSF3R,IL6ST,IFNGR1
RBC	Severe	Th1 and Th2 cell differentiation	0.441904	1.33954	0.131241	0.196999	92	10	JUN,NFKBIA,HLA-DRA,FOS,RUNX3,CD247,HLA-DRB1,HLA-DPB1,HLA-DPA1,NFKB1
NK	Normal	Platelet activation	0.365203	1.6356	0.0149626	0.201271	124	37	APBB1IP,TLN1,PLCG2,MYL12A,PRKACB,VASP,VAMP8,FYN,FERMT3,RAP1B,ROCK2,ITGB1,RAP1A,MYL12B,MAPK1,LCP2,ITPR2,ORAI1,MAPK13,RASGRP2,PPP1R12A,ACTB,GP6,GUCY1A1,GNAI2,ITPR3,PPP1CC,PRKCZ,AKT1,ADCY9,ARHGEF1,RASGRP1,GNAS,PIK3CG,AKT2,TBXAS1,F2R
Cluster20	Normal	Cytokines and growth factors	-0.558431	-1.28289	0.188525	0.203164	238	4	TNFSF10,TNFSF13B,CCL5,IL32
DC	Normal	B cell receptor signaling pathway	-0.33167	-1.30007	0.180758	0.206693	82	14	PLCG2,SOS1,LILRB3,PIK3AP1,DAPP1,MAPK1,BTK,PTPN6,FOS,SYK,NFKBIE,PPP3CC,JUN,LILRA4
Platelet	Severe	Fc epsilon RI signaling pathway	0.484743	1.36552	0.139759	0.21042	68	9	FCER1G,RAC2,FYN,AKT1,BTK,PLCG2,KRAS,LCP2,PIK3R1
RBC	Normal	Chemokine signaling pathway	-0.931034	-1.22386	0.124744	0.213936	189	1	PPBP
Platelet	Severe	C-type lectin receptor signaling pathway	0.401354	1.38728	0.114058	0.214646	104	18	FCER1G,RHOA,IL1B,CALM1,SRC,CLEC1B,JUN,AKT1,PYCARD,PLCG2,BCL3,MDM2,ITPR1,IRF1,CALM2,KRAS,PIK3R1,RELB
Cluster15	Severe	Platelet activation	0.502536	1.39201	0.12963	0.217895	124	7	GP9,ITGA2B,FCGR2A,PTGS1,VASP,FERMT3,SYK
NK	Mild	Complement and coagulation cascades	-0.499366	-1.23631	0.192771	0.224931	85	5	ITGAM,ITGB2,PROCR,CD55,F2R
RBC	Mild	NOD-like receptor signaling pathway	0.71875	1.60596	0.0366379	0.226096	181	3	NAMPT,CXCL8,TXNIP
NK	Mild	Cytokine receptors	-0.33898	-1.27555	0.179402	0.227288	112	16	CX3CR1,IL2RB,IL18RAP,IL2RG,TNFRSF25,TNFRSF9,IL12RB1,SIGIRR,RELT,IL17RE,TNFRSF1B,FAS,CXCR4,CXCR3,IFNGR1,IL7R
Cluster15	Severe	Leukocyte transendothelial migration	0.4627	1.39914	0.109504	0.234748	112	9	MYL9,PECAM1,ESAM,CXCR4,ACTN1,VASP,CD99,NCF1,CYBB
RBC	Normal	Cytokines and growth factors	-0.931034	-1.22803	0.125483	0.237774	238	1	PPBP
NK	Mild	Natural killer cell mediated cytotoxicity	-0.256647	-1.30574	0.167364	0.240389	134	40	FCER1G,KLRC1,PTPN6,RAC2,HLA-F,TNF,FASLG,ICAM2,SH2D1B,PRF1,NFATC2,FCGR3A,ITGB2,GZMB,IFNG,LAT,SYK,NCR1,LCP2,MAPK3,CD244,PRKCB,HCST,HLA-C,ITGAL,MAP2K2,HLA-E,BRAF,HLA-B,ICAM1,FAS,PIK3R1,KIR2DL3,SH2D1A,FYN,KIR3DL2,KIR2DL1,KIR2DL4,IFNGR1,KLRC2
DC	Severe	T cell receptor signaling pathway	0.756329	1.26653	0.154286	0.247238	104	2	NFKBIA,LAT
DC	Mild	Toll-like receptor signaling pathway	0.675128	1.48071	0.0723404	0.24919	104	4	CCL4,IL1B,NFKBIA,IFNAR2
RBC	Severe	Complement and coagulation cascades	0.634748	1.2528	0.165079	0.249851	85	3	F13A1,CR1L,CD55
Platelet	Mild	B cell receptor signaling pathway	0.769128	1.32655	0.135371	0.251119	82	2	IKBKG,CD79A
Monocyte	Normal	Platelet activation	0.362419	1.39563	0.0672359	0.253968	124	55	PLCG2,ROCK2,APBB1IP,PPP1R12A,ADCY7,ITPR2,PLCB1,SYK,MAPK1,ITPR1,ROCK1,FCGR2A,TLN1,MAPK14,TBXAS1,PLCB2,BTK,SNAP23,PIK3CD,GNAQ,ITGB1,PPP1CB,STIM1,PRKACB,VAMP8,PRKCI,FYN,FERMT3,PIK3R6,MYL12A,ADCY9,RAP1A,LYN,PRKACA,PPP1CC,RASGRP2,RAP1B,AKT2,ARHGEF1,ACTB,TBXA2R,RASGRP1,AKT1,PPP1CA,P2RX1,F2R,GP1BA,PIK3R1,FCER1G,ACTG1,SRC,GP9,PIK3CG,PTGIR,ITGA2B
RBC	Normal	Antigen processing and presentation	-0.703704	-1.40826	0.0972763	0.257177	78	3	HLA-DRB5,HLA-DPA1,HLA-DQB1
Platelet	Severe	Complement and coagulation cascades	0.423863	1.29336	0.194667	0.258656	85	12	F13A1,F2R,CLU,SERPINE1,PROS1,PLAUR,ITGB2,CFD,F5,CD46,CR1L,TFPI
RBC	Severe	Antigen processing and presentation	0.362026	1.25972	0.199734	0.260933	78	14	HSP90AA1,CD74,HSPA1A,HLA-E,HLA-B,HSPA6,HLA-DRA,HSPA1B,TAPBP,KLRD1,CTSS,HLA-DRB1,HLA-DPB1,HLA-DPA1
Cluster18	Normal	IL-17 signaling pathway	-0.736264	-1.62483	0.0350515	0.269174	94	4	NFKBIA,JUND,TNFAIP3,FOSB
RBC	Severe	Fc gamma R-mediated phagocytosis	0.508803	1.21349	0.232449	0.272394	93	5	CFL1,ARPC3,ARPC2,ARPC5,PRKCB
NK	Severe	Cytokine receptors	0.446379	1.28804	0.180934	0.274726	112	8	CX3CR1,CXCR3,IL7R,TNFRSF14,IL27RA,CCR5,TNFRSF1B,IFNGR1
Monocyte	Mild	Complement and coagulation cascades	-0.333818	-1.19483	0.248421	0.302043	85	19	C1QA,C1QB,F13A1,PLAUR,F5,CD59,PLAU,F3,ITGAX,CFD,ITGB2,F2R,CLU,THBD,C5AR1,VSIG4,CD55,C2,SERPING1
Monocyte	Mild	Cytokine receptors	-0.316991	-1.3017	0.162844	0.303197	112	30	TNFRSF12A,CX3CR1,CCRL2,TNFRSF14,CSF2RA,IL3RA,IL2RG,IFNGR2,IL1RL2,IL2RB,CCR1,IL17RA,RELT,IL1RAP,IL6R,EPOR,IL10RB,FAS,TNFRSF10A,PRLR,GPR35,IL10RA,IL15RA,IL1R2,CCR2,CCR5,IFNGR1,TNFRSF1B,TNFRSF1A,IFNAR2
Cluster15	Severe	Cytokine receptors	0.524609	1.28918	0.191579	0.305199	112	5	IL21R,CXCR3,CXCR4,CXCR6,CSF3R
DC	Mild	Cytokines and growth factors	0.705763	1.52294	0.0498915	0.305865	238	4	CCL4,IL1B,OSM,CXCL2
DC	Normal	RIG-I-like receptor signaling pathway	0.541473	1.40032	0.11146	0.313448	70	6	ISG15,IFIH1,DDX58,TRADD,IRF3,CYLD
NK	Mild	RIG-I-like receptor signaling pathway	-0.301371	-1.09203	0.308824	0.31882	70	12	NFKBIA,TNF,MAVS,CASP10,PIN1,IKBKG,MAPK13,RNF125,CYLD,TANK,DDX3X,ISG15
Cluster20	Normal	B cell receptor signaling pathway	-0.878173	-1.16189	0.240084	0.321012	82	1	NFKBIA
DC	Normal	Chemokine signaling pathway	0.450716	1.69015	0.0321593	0.321308	189	16	CCL17,CCL22,CCR7,CCR2,SOS1,CX3CR1,NCF1,JAK3,CCL19,MAPK1,JAK2,GRK3,STAT2,DOCK2,PAK1,RAP1B
DC	Normal	Cytokines and growth factors	0.552859	1.44246	0.0910543	0.3218	238	6	CCL17,CCL22,TNFSF10,TNFSF13B,CCL19,VEGFA
NK	Normal	Chemokine signaling pathway	0.231052	1.13797	0.28534	0.329044	189	55	CX3CR1,CCL4L2,PRKACB,STAT1,FGR,SOS1,RAC2,RAP1B,ROCK2,GNG5,DOCK2,CCL5,STAT5B,VAV1,NCF1,RAP1A,WAS,MAPK1,JAK3,GNGT2,PTK2B,RAC1,RASGRP2,GRK5,CCL4,ARRB2,STAT3,CDC42,CXCR5,CXCR6,GNAI2,TIAM1,GNG11,PRKCZ,AKT1,PREX1,ADCY9,ITK,CHUK,CXCR4,GSK3A,ELMO1,CXCR3,PXN,PIK3CG,RAF1,AKT2,GRK2,PPBP,XCL1,CCL28,NFKB1,BRAF,NFKBIB,NFKBIA
Platelet	Severe	B cell receptor signaling pathway	0.410084	1.17385	0.274314	0.33683	82	10	RAC2,PRKCB,FOS,JUN,AKT1,BTK,PLCG2,IFITM1,KRAS,PIK3R1
DC	Normal	Natural killer cell mediated cytotoxicity	-0.277378	-1.0937	0.321739	0.337461	134	15	PLCG2,SOS1,TNFSF10,ICAM2,MAPK1,PAK1,PTPN6,HCST,TYROBP,SYK,HLA-A,CD48,PPP3CC,CD247,GZMB
NK	Severe	Fc gamma R-mediated phagocytosis	0.369062	1.18087	0.285448	0.339706	93	11	BIN1,RAC2,VASP,LAT,ARPC1B,ARPC4,INPP5D,LYN,PLCG2,RPS6KB1,PIK3R1
NK	Severe	Leukocyte transendothelial migration	0.305604	1.20153	0.265823	0.341497	112	19	MYL9,ICAM1,ACTG1,ACTB,RAC2,VASP,ACTN1,GNAI2,RHOA,CYBA,ITGAL,PXN,RASSF5,PLCG2,ITK,PTPN11,ITGB1,PIK3R1,ITGA4
DC	Mild	Leukocyte transendothelial migration	0.642706	1.27735	0.21267	0.342788	112	3	SIPA1,ICAM1,ACTG1
Cluster15	Mild	T cell receptor signaling pathway	-0.379442	-1.43603	0.0965058	0.352528	104	17	CD4,PAK1,RHOA,KRAS,PPP3CC,NRAS,NFKBIB,ZAP70,AKT2,AKT1,PIK3CD,CTLA4,FYN,CBLB,PDCD1,CD8B,CD8A
Platelet	Severe	Toll-like receptor signaling pathway	0.363554	1.18492	0.245742	0.353836	104	14	IL1B,CXCL8,FOS,JUN,CCL5,AKT1,CCL4,CCL3,CCL3L1,TRAF6,IRF3,TBK1,TAB2,PIK3R1
Monocyte	Normal	Toll-like receptor signaling pathway	0.320687	1.21568	0.19403	0.355035	104	55	CD14,TLR4,TLR8,FOS,LY96,CXCL10,TLR5,TLR2,MAPK1,TLR7,IRF7,MAP2K4,MAPK14,IKBKE,IRF3,MAP2K1,STAT1,IFNAR1,MYD88,IKBKB,MAP2K6,NFKB1,TLR6,CD86,PIK3CD,MAP3K7,IKBKG,MAP2K2,IRF5,RIPK1,IRAK4,TAB1,CD40,MAPK9,CHUK,CASP8,TICAM2,AKT2,CXCL9,AKT1,TAB2,PIK3R1,MAP2K3,IFNAR2,TLR1,TNF,CCL5,JUN,CXCL8,MAP3K8,CCL4,CCL4L2,CCL3,IL1B,CCL3L1
Cluster15	Mild	Complement and coagulation cascades	-0.595812	-1.33541	0.133803	0.360421	85	4	ITGAX,PLAU,CD55,F2R
Monocyte	Severe	Cytokine receptors	-0.258657	-1.07366	0.366603	0.361135	112	38	CCRL2,CCR1,TNFRSF14,CX3CR1,IL6ST,IL2RG,TNFRSF13C,TNFRSF10B,CD40,TNFRSF1B,TNFRSF8,IL10RA,CXCR2,TNFRSF10D,PRLR,CCR7,CD27,TNFRSF11A,IL2RA,CXCR1,IL1RAP,IL15RA,EPOR,RELT,IL11RA,FAS,IL17RA,IL10RB,IL27RA,IFNAR1,IFNAR2,IL1R1,IFNGR1,TNFRSF10A,IL18R1,CCR2,ACKR3,IL1R2
Platelet	Severe	IL-17 signaling pathway	0.328976	1.12954	0.302267	0.364427	94	16	JUND,IL1B,CXCL8,HSP90AA1,FOS,HSP90B1,JUN,FOSB,CXCL2,TRAF6,SRSF1,TBK1,TNFAIP3,TAB2,LCN2,ANAPC5
Monocyte	Normal	C-type lectin receptor signaling pathway	0.316997	1.23216	0.182682	0.36464	104	60	PLCG2,CLEC4D,CLEC7A,STAT2,CLEC4E,PAK1,ITPR2,PYCARD,PPP3CA,SYK,MAPK1,ITPR1,CALM2,MAPK14,IKBKE,STAT1,PRKCD,IKBKB,EGR2,NFKB1,CASP1,PIK3CD,CARD9,IKBKG,MDM2,NFATC3,PPP3CB,CALM1,EGR3,MALT1,PTPN11,MAPK9,CHUK,CALM3,CASP8,NRAS,NFATC1,AKT2,CALML4,CLEC6A,RRAS2,AKT1,CLEC1B,IRF9,PIK3R1,RAF1,FCER1G,SRC,MRAS,MAP3K14,PPP3CC,RELB,MAPKAPK2,PTGS2,TNF,IRF1,BCL3,JUN,LSP1,IL1B
Cluster18	Normal	Antigen processing and presentation	-0.733291	-1.49062	0.0587084	0.364864	78	3	B2M,CD74,HLA-DRB5
NK	Normal	Cytosolic DNA-sensing pathway	-0.298817	-1.09273	0.335664	0.365149	63	23	PYCARD,CCL4L2,DDX58,POLR3GL,CASP1,IRF3,CCL5,POLR2H,POLR3K,IKBKE,POLR2L,IRF7,CCL4,IL18,POLR2K,CHUK,ZBP1,POLR1D,ADAR,NFKB1,NFKBIB,POLR3E,NFKBIA
Monocyte	Mild	Th1 and Th2 cell differentiation	0.276767	1.17516	0.250842	0.37149	92	36	HLA-DQB1,HLA-DRB1,NFKBIA,HLA-DQA2,NFKBIE,MAML2,HLA-DPB1,HLA-DPA1,HLA-DOA,NFKB1,HLA-DOB,HLA-DQA1,HLA-DRA,HLA-DMA,NOTCH2,HLA-DMB,NFKBIB,IL2RG,IFNGR2,JAK1,IL2RB,CHUK,RELA,CD3E,PPP3CC,RBPJ,CD247,JAK3,IFNGR1,MAPK14,FOS,STAT5A,HLA-DRB5,NOTCH1,JUN,RUNX3
DC	Mild	Cytosolic DNA-sensing pathway	0.721544	1.6291	0.037037	0.371961	63	4	CCL4,IL1B,NFKBIA,PYCARD
DC	Normal	Toll-like receptor signaling pathway	0.387023	1.31317	0.172783	0.375515	104	12	CD14,TLR8,TLR4,LY96,TLR5,MAPK1,IRF3,FOS,CD86,IRAK1,JUN,MAP3K8
RBC	Normal	IL-17 signaling pathway	-0.827586	-1.08471	0.3286	0.376769	94	1	S100A8
Monocyte	Mild	Natural killer cell mediated cytotoxicity	-0.23395	-1.05331	0.363636	0.377927	134	43	FCGR3A,ICAM1,TNF,PAK1,CD48,FCER1G,BID,ITGAL,MAP2K2,PRKCB,PIK3R1,CD244,SOS1,HCST,IFNGR2,ITGB2,HLA-F,NCR3,GRB2,RAC1,HLA-E,BRAF,VAV2,CASP3,PPP3CC,CD247,PIK3CA,PRF1,KRAS,HLA-A,MICA,FAS,TNFRSF10A,MICB,PTPN6,TNFSF10,SH3BP2,SHC1,PTK2B,HLA-B,GZMB,IFNGR1,IFNAR2
NK	Normal	Cytokines and growth factors	-0.278182	-1.06091	0.393993	0.378638	238	25	IL32,CCL4L2,PDGFD,CCL5,ANGPT2,EFNA4,CCL4,IL17C,FGF7,NRG1,CD40LG,CSF2,OSM,CD70,TNF,IL18,TNFSF14,TNFSF9,FLT3LG,LTB,PPBP,FASLG,XCL1,CCL28,TGFB1
Monocyte	Normal	Leukocyte transendothelial migration	0.318183	1.18128	0.225668	0.378686	112	52	PLCG2,ROCK2,NCF1,VAV1,SIPA1,CYBB,PRKCB,NCF4,ROCK1,ITGAM,NCF2,MAPK14,ACTN1,ACTN4,ITGB2,CTNNA1,PIK3CD,PECAM1,ITGB1,PTK2B,VCL,MSN,F11R,PRKCA,ITGA4,PTK2,PTPN11,VAV2,VAV3,MYL12A,CLDN15,CYBA,RAP1A,ITGAL,ARHGAP5,RAP1B,RASSF5,CTNND1,RAPGEF3,ACTB,JAM3,ESAM,CD99,CLDN5,PIK3R1,PXN,ACTG1,EZR,RHOH,ICAM1,MYL9,CXCR4
Platelet	Severe	Cytosolic DNA-sensing pathway	0.385189	1.08345	0.350588	0.39244	63	9	POLR2E,IL1B,CCL5,CCL4,PYCARD,IRF3,TBK1,POLR2H,POLR2L
NK	Normal	Fc gamma R-mediated phagocytosis	0.258457	1.13834	0.28271	0.394249	93	33	ARPC5,FCGR3A,PLCG2,PTPRC,VASP,RAC2,DOCK2,VAV1,NCF1,WAS,MAPK1,ARPC3,ARPC1B,RAC1,WASF2,AMPH,CDC42,ARPC2,FCGR3B,CFL1,PIP5K1A,AKT1,ARF6,PLA2G6,ARPC1A,DNM2,RPS6KB1,ARPC5L,INPP5D,RAF1,AKT2,GSN,BIN1
DC	Mild	Fc epsilon RI signaling pathway	0.970526	1.29464	0.0501002	0.398627	68	1	FCER1A
RBC	Severe	Natural killer cell mediated cytotoxicity	0.338279	1.08933	0.366255	0.399569	134	12	PRF1,HLA-E,HLA-B,FCER1G,GZMB,TYROBP,PRKCB,KLRD1,FYN,CD247,HCST,CD48
DC	Normal	NOD-like receptor signaling pathway	0.325165	1.45778	0.0822695	0.401553	181	28	OAS2,OAS1,IFI16,TLR4,NEK7,NAIP,GBP1,BIRC3,NLRP12,NLRC4,GBP5,ITPR1,P2RX7,MEFV,CARD8,CYBB,MAPK1,ERBIN,IRF3,ANTXR2,TXN,STAT2,CASP1,CARD16,PYCARD,CYBA,JAK1,JUN
Cluster15	Normal	IL-17 signaling pathway	0.676379	1.40989	0.0867347	0.404058	94	3	S100A8,S100A9,TRADD
Monocyte	Normal	Fc gamma R-mediated phagocytosis	0.329173	1.23699	0.182682	0.405233	93	51	PLCG2,ARPC5,NCF1,PTPRC,VAV1,PAK1,WAS,SYK,MAPK1,PRKCB,FCGR2A,MAP2K1,DOCK2,PRKCD,PRKCE,PIP5K1C,INPPL1,DNM2,PIK3CD,SPHK2,INPP5D,HCK,PRKCA,ASAP1,WASF2,FCGR1A,VAV2,VAV3,RPS6KB2,ARPC1B,LYN,RPS6KB1,CRK,MARCKS,ASAP2,AKT2,WASF1,WASF3,AKT1,CFL1,LAT,PIK3R1,RAF1,FCGR2B,LIMK2,SPHK1,ARF6,GSN,ARPC5L,BIN1,MARCKSL1
DC	Normal	IL-17 signaling pathway	0.488417	1.53269	0.0578387	0.411707	94	10	CCL17,S100A9,S100A8,SRSF1,TRADD,MAPK1,FOS,JUND,FOSB,JUN
Platelet	Severe	Natural killer cell mediated cytotoxicity	0.30434	1.04656	0.393617	0.413112	134	18	FCER1G,RAC2,FYN,HLA-E,PRKCB,TYROBP,HLA-B,CD48,ITGB2,ZAP70,PLCG2,HLA-A,KRAS,LCP2,PIK3R1,HLA-F,ICAM2,IFNGR1
DC	Severe	Platelet activation	0.444716	1.11241	0.339655	0.414921	124	6	GP1BA,GUCY1B1,ITGA2,ITGA2B,F2RL3,PLCG2
Monocyte	Mild	Leukocyte transendothelial migration	0.265881	1.12168	0.306273	0.414998	112	36	ICAM1,MYL9,ITGB1,ACTG1,ITGA4,NCF1,AFDN,VCL,ITGAL,NCF4,PRKCB,PIK3R1,NCF2,CTNNB1,CYBB,ITGB2,CYBA,CTNNA1,VASP,RHOA,MYL12A,MSN,ACTB,CXCL12,ITK,RAC1,RASSF5,CLDN5,VAV2,ESAM,PIK3CA,F11R,CTNND1,PXN,PTK2B,MAPK14
Cluster15	Normal	B cell receptor signaling pathway	-0.547545	-1.24954	0.217105	0.416311	82	4	HRAS,LILRB3,NFATC3,CD79A
NK	Severe	C-type lectin receptor signaling pathway	0.276953	1.06742	0.386847	0.417691	104	19	FCER1G,STAT2,PYCARD,NFKBIA,JUN,STAT1,TNF,CLEC1B,IL1B,RHOA,MAPKAPK2,KRAS,PLCG2,PPP3R1,CASP8,CBLB,PTPN11,PIK3R1,MALT1
Platelet	Mild	IL-17 signaling pathway	0.350648	1.01741	0.40176	0.418926	94	6	ANAPC5,CXCL5,IKBKG,TBK1,CASP3,LCN2
NK	Severe	B cell receptor signaling pathway	0.292066	1.08307	0.363303	0.424115	82	16	FOS,PTPN6,RAC2,NFKBIA,JUN,LILRB1,IFITM1,INPP5D,LYN,KRAS,PLCG2,PPP3R1,CD79B,SOS2,PIK3R1,MALT1
Monocyte	Normal	Natural killer cell mediated cytotoxicity	0.298742	1.13521	0.285565	0.42553	134	60	PLCG2,TNFSF10,SOS1,VAV1,PAK1,PPP3CA,ICAM2,SYK,MAPK1,PRKCB,MAP2K1,HLA-F,ITGB2,PTPN6,IFNAR1,SOS2,HLA-A,PIK3CD,CD244,FAS,HCST,PPP3CB,PTK2B,PRKCA,MAP2K2,TYROBP,ARAF,GRB2,PTPN11,FYN,VAV2,VAV3,ITGAL,HLA-E,NRAS,HLA-B,NFATC1,HLA-G,ZAP70,CD48,KIR2DL1,HLA-C,SH2D1B,BID,SH2D1A,KLRC1,LAT,PIK3R1,RAF1,FCER1G,IFNAR2,GZMB,IFNGR2,TNFRSF10A,PRF1,PPP3CC,CD247,SH3BP2,TNF,ICAM1
Monocyte	Normal	Chemokine signaling pathway	0.273756	1.10665	0.321686	0.440798	189	89	ROCK2,CCR2,CX3CR1,JAK2,NCF1,CXCL10,SOS1,STAT2,VAV1,PAK1,ADCY7,WAS,PLCB1,MAPK1,PRKCB,STAT5B,ROCK1,ARRB1,MAP2K1,DOCK2,GRK3,CCR1,STAT1,PRKCD,IKBKB,PLCB2,SOS2,ELMO1,GNB4,NFKB1,PIK3CD,JAK3,PREX1,GSK3B,IKBKG,STAT3,TIAM1,PTK2B,HCK,PRKACB,PTK2,GRB2,PIK3R6,GNG10,VAV2,VAV3,ADCY9,GRK2,RAP1A,ARRB2,CXCR2,CCL2,CHUK,LYN,CXCL16,PRKACA,CRK,NRAS,RASGRP2,RAP1B,GNB1,FGR,GRK6,AKT2,CCL8,GNB2,CXCL1,CXCL3,CXCL9,AKT1,CCR…
Platelet	Mild	Fc epsilon RI signaling pathway	0.500957	1.02574	0.418052	0.441241	68	3	FCER1G,MAP2K3,LCP2
DC	Severe	Fc epsilon RI signaling pathway	0.547448	1.07517	0.370909	0.443244	68	3	FCER1A,LAT,PLCG2
Monocyte	Normal	Complement and coagulation cascades	0.395107	1.24901	0.182844	0.443337	85	22	SERPING1,C3AR1,CR1,CD55,CD46,ITGAM,C2,ITGB2,C1QB,CFD,F5,C5,C1QC,C5AR1,SERPINA1,F2R,CD59,PLAU,F13A1,THBD,PLAUR,CLU
Monocyte	Normal	Fc epsilon RI signaling pathway	0.362221	1.27897	0.158537	0.452611	68	34	PLCG2,SOS1,VAV1,SYK,MAPK1,MAP2K4,MAPK14,MAP2K1,SOS2,MAP2K6,BTK,PIK3CD,INPP5D,PRKCA,MAP2K2,GRB2,FYN,VAV2,VAV3,ALOX5AP,MAPK9,ALOX5,LYN,NRAS,AKT2,AKT1,LAT,PIK3R1,PDPK1,RAF1,FCER1G,MAP2K3,FCER1A,TNF
NK	Normal	NOD-like receptor signaling pathway	0.225331	1.15601	0.234667	0.462847	181	70	PYCARD,CYBA,IFI16,TXNIP,TRPV2,OAS1,GSDMD,STAT1,NEK7,CARD8,CASP1,CARD16,GBP5,TXN,OAS2,IRF3,VDAC3,MYD88,GBP1,HSP90AB1,CCL5,RBCK1,VDAC1,BCL2L1,GBP4,MAPK1,BCL2,GBP2,IKBKE,SUGT1,ITPR2,ERBIN,IRF7,MAPK13,CYBB,RNASEL,ANTXR2,TNF,JAK1,CASP4,IL18,ITPR3,TRAF6,TANK,CTSB,MAP3K7,TICAM1,ATG16L1,YWHAE,NAMPT,VDAC2,CHUK,TRAF3,MAPK8,NLRP1,IRF9,GABARAPL1,PKN1,DNM1L,ATG12,CASP8,PKN2,RIPK2,BIRC2,NFKB1,BIRC3,NFKBIB,NFKB…
Platelet	Mild	C-type lectin receptor signaling pathway	0.443801	1.03124	0.396419	0.471338	104	4	FCER1G,IKBKG,CALM1,CLEC1B
Platelet	Mild	Chemokine signaling pathway	0.312242	1.04487	0.39313	0.494246	189	9	CCL5,CXCL5,PPBP,IKBKG,GNG11,RAP1B,GNG5,RASGRP2,RAP1A
Monocyte	Normal	IL-17 signaling pathway	0.298352	1.05652	0.390841	0.494953	94	39	FOS,S100A9,SRSF1,CXCL10,S100A8,MAPK1,USP25,IL17RA,MAPK14,IKBKE,IKBKB,NFKB1,MAP3K7,GSK3B,IKBKG,HSP90AA1,TRADD,CCL2,MAPK9,CHUK,CASP8,TAB3,HSP90AB1,ANAPC5,CXCL1,CXCL3,HSP90B1,TAB2,TRAF4,MAPK6,CXCL5,JUND,PTGS2,TNF,CXCL2,CEBPB,JUN,CXCL8,IL1B
RBC	Mild	Cytokine receptors	0.509988	1.0685	0.365256	0.497528	112	3	CSF3R,RELT,CXCR4
RBC	Severe	Intestinal immune network for IgA production	-0.338624	-0.955765	0.5	0.498197	49	6	HLA-DRA,TGFB1,CXCR4,HLA-DRB1,HLA-DPB1,HLA-DPA1
DC	Severe	Natural killer cell mediated cytotoxicity	0.519059	1.0137	0.45975	0.4995	134	3	ICAM1,LAT,PLCG2
Monocyte	Normal	Cytosolic DNA-sensing pathway	0.300057	1.03072	0.424672	0.503415	63	32	DDX58,CXCL10,PYCARD,IRF7,IKBKE,IRF3,IL18,MAVS,AIM2,POLR3K,IKBKB,NFKB1,CASP1,IKBKG,POLR3GL,RIPK3,ZBP1,POLR2F,ADAR,RIPK1,CGAS,POLR3A,POLR3C,POLR3H,CHUK,POLR2H,POLR3B,POLR3D,CCL5,CCL4,CCL4L2,IL1B
Cluster15	Normal	Toll-like receptor signaling pathway	-0.498285	-1.14315	0.310962	0.504257	104	4	CD14,STAT1,CCL3L1,MAP3K8
Platelet	Mild	RIG-I-like receptor signaling pathway	0.516129	1.06505	0.379487	0.512335	70	3	IKBKG,TBK1,DDX3X
RBC	Mild	Toll-like receptor signaling pathway	0.529517	1.10982	0.312775	0.515604	104	3	CCL3,CXCL8,PIK3R1
Platelet	Severe	T cell receptor signaling pathway	0.314336	0.939837	0.502632	0.523893	104	12	RHOA,FYN,FOS,CDC42,JUN,AKT1,ZAP70,CDK4,KRAS,LCP2,PIK3R1,NCK1
Cluster15	Mild	Antigen processing and presentation	-0.412098	-1.49637	0.0822368	0.52786	78	15	HLA-DQB1,CD4,HLA-DRB1,KLRC2,PSME1,CALR,PDIA3,HSP90AA1,HSPA4,CTSB,NFYA,KIR3DL2,CD8B,CD8A,HLA-DRB5
Platelet	Mild	NOD-like receptor signaling pathway	0.359757	1.09081	0.305732	0.528061	181	7	CCL5,MFN2,IKBKG,TBK1,ERBIN,VDAC3,TXNIP
Monocyte	Mild	T cell receptor signaling pathway	0.240888	1.02555	0.38018	0.531262	104	37	NFKBIA,MAP3K8,TNF,NFKBIE,PAK1,NFKB1,PAK2,MAP2K2,PIK3R1,NFKBIB,SOS1,PTPRC,RHOA,ITK,GRB2,CD8B,RASGRP1,MAP2K7,CHUK,VAV2,RELA,GRAP2,PAK4,CD3E,MAP3K7,CD8A,PPP3CC,CD247,PIK3CA,KRAS,MAP3K14,MALT1,PTPN6,PDPK1,MAPK14,FOS,JUN
Cluster15	Mild	Th17 cell differentiation	0.299833	1.2505	0.232737	0.540136	107	17	HLA-DQB1,IL6R,IL2RA,IL1B,CD4,HLA-DRB1,STAT1,IL2RG,RORA,HSP90AA1,PPP3CC,SMAD2,NFKBIB,ZAP70,TGFB1,TBX21,HLA-DRB5
Cluster15	Mild	Intestinal immune network for IgA production	0.464254	1.37022	0.141827	0.543527	49	7	HLA-DQB1,TNFRSF13B,TNFRSF17,HLA-DRB1,CXCR4,TGFB1,HLA-DRB5
RBC	Mild	RIG-I-like receptor signaling pathway	0.877551	1.15202	0.274319	0.545317	70	1	CXCL8
Cluster15	Mild	Cytosolic DNA-sensing pathway	0.436211	1.19497	0.247826	0.551643	63	6	CCL4L2,IL1B,IRF7,POLR2E,NFKBIB,CCL5
Monocyte	Mild	RIG-I-like receptor signaling pathway	0.242373	0.98673	0.464158	0.561274	70	30	CXCL8,NFKBIA,TNF,RNF125,IKBKE,NFKB1,IRF3,MAVS,TRADD,NFKBIB,PIN1,ATG12,TRAF3,CHUK,DDX58,RELA,OTUD5,MAP3K7,CASP10,TANK,DDX3X,DHX58,TBK1,CASP8,TRIM25,IFIH1,MAPK14,IRF7,MAP3K1,ISG15
Platelet	Severe	Th17 cell differentiation	-0.337716	-1.09814	0.3375	0.577124	107	19	TGFB1,IL1B,HSP90AA1,HLA-DPB1,HLA-DRA,FOS,HLA-DRB1,JUN,HLA-DQB1,HLA-DRB5,ZAP70,JAK1,HIF1A,JAK3,STAT3,AHR,JAK2,IL6ST,IFNGR1
Cluster15	Severe	Cytosolic DNA-sensing pathway	0.345969	1.06859	0.363107	0.579239	63	9	CCL4L2,CCL4,CCL5,IL1B,NFKBIA,ADAR,CGAS,AIM2,ZBP1
Cluster15	Mild	IL-17 signaling pathway	0.440952	1.28402	0.1875	0.580667	94	7	S100A8,S100A9,IL1B,HSP90AA1,CASP8,CCL20,FADD
DC	Mild	Natural killer cell mediated cytotoxicity	0.339645	1.0471	0.363014	0.590458	134	10	FCGR3A,PRF1,ICAM1,PAK1,CD48,HLA-C,HLA-A,HLA-B,IFNGR1,IFNAR2
DC	Mild	T cell receptor signaling pathway	0.450788	0.98197	0.473923	0.601311	104	4	NFKBIE,NFKBIA,PAK1,MALT1
NK	Normal	Fc epsilon RI signaling pathway	0.234697	0.886071	0.593679	0.616627	68	21	PLCG2,SOS1,FYN,RAC2,VAV1,MAPK1,LCP2,MAP2K2,MAP2K6,RAC1,MAPK13,ALOX5,CSF2,TNF,AKT1,MAPK8,MAP2K3,INPP5D,RAF1,AKT2,MAP2K7
Cluster15	Normal	Fc gamma R-mediated phagocytosis	0.537313	1.1294	0.289474	0.617435	93	3	PTPRC,PAK1,ARPC5
Cluster15	Mild	Fc epsilon RI signaling pathway	0.310932	1.06198	0.373464	0.628604	68	11	FCER1A,FCER1G,SYK,RAC1,KRAS,NRAS,MAP2K3,AKT2,AKT1,PIK3CD,FYN
Cluster15	Mild	Th1 and Th2 cell differentiation	0.299927	1.10817	0.326923	0.629381	92	13	HLA-DQB1,MAF,IL2RA,CD4,HLA-DRB1,STAT1,IL2RG,PPP3CC,NFKBIB,ZAP70,TBX21,RUNX3,HLA-DRB5
RBC	Severe	Cytokine receptors	-0.538596	-1.10691	0.348235	0.639735	112	3	IL10RA,CXCR4,EPOR
Cluster15	Severe	Fc gamma R-mediated phagocytosis	0.340445	0.992254	0.464503	0.659286	93	8	GSN,FCGR2A,LAT,VASP,MARCKSL1,NCF1,GAB2,SYK
DC	Severe	Fc gamma R-mediated phagocytosis	0.432566	0.842168	0.671506	0.669004	93	3	LAT,FCGR2B,PLCG2
RBC	Mild	Chemokine signaling pathway	0.365448	0.906814	0.593074	0.670369	189	4	CCL3,CXCL8,CXCR4,PIK3R1
Cluster15	Severe	NOD-like receptor signaling pathway	0.300046	0.927316	0.53629	0.676703	181	9	CCL5,TNF,IL1B,TNFAIP3,NFKBIA,CXCL3,TXN,AIM2,CYBB
DC	Severe	B cell receptor signaling pathway	0.440905	0.86005	0.667311	0.677709	82	3	NFKBIA,FCGR2B,PLCG2
Monocyte	Normal	T cell receptor signaling pathway	0.238848	0.895781	0.644654	0.690429	104	56	FOS,SOS1,PTPRC,PAK2,VAV1,PAK1,PPP3CA,MAPK1,MAPK14,MAP2K1,PTPN6,IKBKB,SOS2,NFKB1,PIK3CD,MAP3K7,GSK3B,IKBKG,NFATC3,PPP3CB,DLG1,MAP2K2,MALT1,CD4,GRB2,FYN,VAV2,VAV3,CDK4,MAPK9,CHUK,NRAS,NFATC1,PAK4,ZAP70,AKT2,CD40LG,CD8A,RASGRP1,AKT1,NCK1,LAT,PIK3R1,PDPK1,RAF1,NFKBIE,GRAP2,MAP3K14,CD3G,PPP3CC,CD247,CD3E,TNF,CD3D,JUN,MAP3K8
Cluster15	Normal	Complement and coagulation cascades	0.573772	1.17847	0.263158	0.694177	85	3	SERPINA1,CFD,CD59
Cluster15	Mild	Hematopoietic cell lineage	0.36574	1.38396	0.13285	0.697569	99	15	HLA-DQB1,CD14,CD1C,IL6R,IL2RA,IL1B,CD4,HLA-DRB1,CD5,FLT3LG,CD7,CD55,CD8B,CD8A,HLA-DRB5
RBC	Mild	Natural killer cell mediated cytotoxicity	0.397217	0.831584	0.64	0.697672	134	3	ICAM1,FCGR3B,PIK3R1
Cluster15	Severe	RIG-I-like receptor signaling pathway	0.419106	0.94039	0.526839	0.699835	70	4	TNF,NFKBIA,DDX3X,MAP3K1
Cluster15	Normal	Cytokine receptors	0.522172	1.43702	0.090106	0.703576	112	6	TNFRSF1B,CXCR3,IL6ST,IL2RA,IL6R,TNFRSF17
Monocyte	Severe	Fc epsilon RI signaling pathway	0.228233	0.844615	0.64823	0.705912	68	27	TNF,FCER1G,LCP2,FYN,VAV2,VAV1,BTK,MAP2K7,SOS1,MAP2K3,MAP2K4,MAPK3,MAP2K1,MAPK1,NRAS,PIK3CA,KRAS,MAPK9,GRB2,VAV3,HRAS,PLCG2,PIK3CB,SYK,MAP2K6,MAPK14,ALOX5AP
RBC	Mild	IL-17 signaling pathway	0.877551	1.15532	0.262948	0.708609	94	1	CXCL8
Cluster15	Mild	Toll-like receptor signaling pathway	0.252547	0.959057	0.502717	0.72329	104	14	CD14,CCL4L2,IL1B,IRF7,STAT1,RAC1,CASP8,IRAK1,MAP2K3,AKT2,AKT1,PIK3CD,CCL5,FADD
Cluster15	Severe	Natural killer cell mediated cytotoxicity	0.425978	0.839698	0.648594	0.726116	134	3	TNF,LAT,SYK
Monocyte	Mild	Fc gamma R-mediated phagocytosis	0.201891	0.860294	0.643234	0.731278	93	37	FCGR3A,NCF1,ARPC3,ARF6,PAK1,FCGR1A,DOCK2,ARPC5,ARPC2,HCK,PRKCB,PIK3R1,ASAP1,ARPC1B,MARCKSL1,MARCKS,WASF2,PTPRC,VASP,PLPP2,RAC1,PRKCE,VAV2,GSN,INPP5D,RPS6KB1,CRKL,PIK3CA,LYN,INPPL1,PIP5K1A,LIMK2,FCGR2A,FCGR2B,CRK,BIN1,GAB2
Cluster15	Normal	Fc epsilon RI signaling pathway	-0.547809	-0.94976	0.530172	0.73209	68	2	HRAS,FCER1A
Monocyte	Severe	Leukocyte transendothelial migration	0.211331	0.852107	0.649378	0.733017	112	40	ICAM1,MYL9,RHOH,ITGA4,NCF1,VAV2,NCF2,RASSF5,VAV1,ITGAL,CTNNB1,RAP1B,VASP,GNAI2,CDC42,CYBB,MMP2,MSN,ACTG1,ACTB,PECAM1,RAP1A,VCL,PXN,F11R,PRKCB,ITGAM,EZR,PIK3CA,ROCK1,PTK2B,VAV3,CTNNA1,ITGB1,PLCG2,PIK3CB,MMP9,MAPK14,PTPN11,ACTN4
Monocyte	Normal	Cytokine receptors	0.230201	0.831814	0.740044	0.734359	112	37	CCR2,CX3CR1,IL6R,IL17RA,CSF2RB,CCR1,IFNAR1,TNFRSF1B,IL1RAP,IL13RA1,IL27RA,FAS,TNFRSF14,IL6ST,CSF2RA,CSF3R,LTBR,CXCR2,LEPR,CD40,IL11RA,TNFRSF8,IL1R1,ACKR3,CCR7,IL10RA,IL2RB,EPOR,TNFRSF10D,IFNAR2,IFNGR2,TNFRSF13C,TNFRSF10A,RELT,IL7R,TNFRSF12A,CXCR4
Cluster15	Normal	C-type lectin receptor signaling pathway	0.310753	0.78459	0.717584	0.737878	104	5	CLEC7A,PAK1,HRAS,STAT1,NFATC3
DC	Mild	Fc gamma R-mediated phagocytosis	0.322991	0.826068	0.646288	0.739022	93	6	FCGR3A,PAK1,ARPC5,ARPC3,BIN1,FCGR2A
Cluster15	Normal	Platelet activation	-0.414055	-0.852316	0.618143	0.743052	124	3	ITGB1,APBB1IP,ITGA2B
RBC	Mild	Th17 cell differentiation	-0.469149	-0.976304	0.494662	0.74575	107	3	HLA-DRB5,HLA-DRB1,HLA-DRA
Cluster15	Severe	C-type lectin receptor signaling pathway	0.323821	0.851894	0.638604	0.751292	104	6	PLK3,TNF,IL1B,NFKBIA,SYK,MDM2
Cluster15	Normal	Natural killer cell mediated cytotoxicity	-0.361632	-0.890763	0.572727	0.754078	134	5	ICAM2,PAK1,HRAS,FASLG,KLRC1
Cluster18	Normal	Cytokine receptors	0.655399	1.27586	0.169591	0.761694	112	3	TNFRSF13B,CX3CR1,CXCR4
Cluster15	Mild	Fc gamma R-mediated phagocytosis	0.227573	0.802605	0.660428	0.773057	93	12	MARCKS,PAK1,SYK,RAC1,PRKCB,ARPC2,ARPC5L,CFL1,ARPC4,AKT2,AKT1,PIK3CD
Cluster20	Normal	Complement and coagulation cascades	0.497436	0.964729	0.546848	0.77365	85	3	C5AR1,SERPINA1,PROC
Cluster15	Normal	Chemokine signaling pathway	-0.277157	-0.776487	0.718884	0.781392	189	7	CXCR3,PAK1,HRAS,STAT1,PREX1,CCL3L1,XCL2
Cluster15	Severe	B cell receptor signaling pathway	0.340591	0.763116	0.742857	0.787343	82	4	FOS,NFKBIA,CD19,SYK
Platelet	Severe	Th1 and Th2 cell differentiation	-0.393031	-1.12609	0.305317	0.789493	92	12	HLA-DPB1,HLA-DRA,FOS,HLA-DRB1,JUN,HLA-DQB1,HLA-DRB5,ZAP70,JAK1,JAK3,JAK2,IFNGR1
Platelet	Severe	RIG-I-like receptor signaling pathway	-0.374704	-0.873217	0.625436	0.789866	70	7	CXCL8,IFIH1,TRAF6,IRF3,TBK1,DDX3X,TANK
Cluster15	Mild	Chemokine signaling pathway	0.153774	0.748058	0.763298	0.792336	189	27	XCL1,CCL4L2,XCL2,PAK1,GNG4,STAT1,CCR3,RAC1,RHOA,PRKCB,GNB1,GNB2,KRAS,RAP1B,GNAI3,CXCR4,GNG2,PXN,NRAS,NFKBIB,CCL20,AKT2,AKT1,PIK3CD,CCL5,PIK3R5,ADCY3
NK	Severe	Complement and coagulation cascades	-0.270076	-0.722833	0.795876	0.800291	85	6	CLU,F13A1,F2R,CD55,CD46,ITGAX
Cluster15	Mild	C-type lectin receptor signaling pathway	0.192598	0.824018	0.648649	0.80342	104	19	FCER1G,IL1B,NLRP3,PAK1,SYK,STAT1,RHOA,CALM2,CALM3,KRAS,PPP3CC,CASP8,NRAS,AKT2,AKT1,MAPKAPK2,PIK3CD,RRAS2,CBLB
Cluster20	Normal	IL-17 signaling pathway	-0.286458	-0.783316	0.758721	0.805027	94	6	S100A9,S100A8,MAPK7,JUND,TRAF4,NFKBIA
Cluster15	Normal	RIG-I-like receptor signaling pathway	0.463576	0.812755	0.727788	0.80507	70	2	SIKE1,TRADD
RBC	Severe	Fc epsilon RI signaling pathway	0.447758	0.758523	0.817717	0.809889	68	2	FCER1G,FYN
RBC	Mild	T cell receptor signaling pathway	-0.744898	-0.990208	0.516765	0.822666	104	1	PIK3R1
Cluster15	Mild	Leukocyte transendothelial migration	0.228004	0.851964	0.596577	0.827432	112	14	CYBB,ICAM1,RAC1,RHOA,ACTN4,PRKCB,ACTG1,RAP1B,GNAI3,CXCR4,PXN,RASSF5,ACTB,PIK3CD
RBC	Normal	Fc epsilon RI signaling pathway	0.586207	0.764608	0.879098	0.830668	68	1	PLCG2
Cluster15	Normal	Leukocyte transendothelial migration	0.420763	0.871993	0.61413	0.832875	112	3	NCF2,ITGB1,ITGA4
Cluster18	Normal	NOD-like receptor signaling pathway	-0.351648	-0.810081	0.680312	0.8347	181	4	PYCARD,CYBA,NFKBIA,TNFAIP3
Cluster20	Normal	Chemokine signaling pathway	-0.240838	-0.712531	0.83526	0.841123	189	7	ARRB1,HCK,CCR2,JAK2,NCF1,NFKBIA,CCL5
Cluster18	Normal	B cell receptor signaling pathway	-0.483871	-0.838712	0.701031	0.8482	82	2	SYK,NFKBIA
NK	Severe	Fc epsilon RI signaling pathway	0.190536	0.651815	0.843416	0.855308	68	13	FCER1G,RAC2,TNF,LAT,INPP5D,MAP2K3,MAP2K4,LYN,KRAS,PLCG2,FYN,SOS2,PIK3R1
DC	Mild	C-type lectin receptor signaling pathway	0.24307	0.672021	0.849537	0.863148	104	7	IL1B,NFKBIA,PAK1,PYCARD,CALM3,MALT1,SRC
Cluster15	Mild	RIG-I-like receptor signaling pathway	-0.324866	-0.964666	0.489933	0.868681	70	9	IRF7,ATG5,ATG12,CASP8,NFKBIB,TANK,TBKBP1,FADD,DDX3X
Monocyte	Severe	Platelet activation	0.16784	0.687594	0.876768	0.874218	124	47	FCER1G,LCP2,FCGR2A,FYN,SRC,PTGIR,PIK3R5,PLCB1,BTK,GNAS,ITPR1,PTGS1,RAP1B,ARHGEF1,ADCY7,VASP,TBXAS1,GNAI2,F2RL3,VAMP8,ACTG1,GP6,ACTB,FERMT3,TLN1,PRKACA,PPP1CB,RASGRP2,RAP1A,MAPK3,SNAP23,GNA13,GNAQ,MAPK1,STIM1,ADCY3,PPP1CC,PIK3CA,ROCK1,GP9,ITGB1,PLCG2,PIK3CB,SYK,P2RY1,MAPK14,PIK3CG
DC	Normal	Fc epsilon RI signaling pathway	0.399663	0.966549	0.497521	0.875737	68	5	PLCG2,SOS1,MAPK1,BTK,SYK
Cluster15	Severe	Fc epsilon RI signaling pathway	0.290427	0.651522	0.871636	0.877887	68	4	TNF,LAT,GAB2,SYK
NK	Severe	Platelet activation	0.163525	0.661487	0.834879	0.886747	124	20	FCER1G,ACTG1,ACTB,GP9,VASP,PPP1CA,GNAI2,RHOA,ITGB3,P2RX1,GNAQ,LYN,PPP1CB,PLCG2,F2R,FYN,PRKACB,ITGB1,PIK3R1,RASGRP1
RBC	Severe	Hematopoietic cell lineage	0.191071	0.643876	0.870572	0.890371	99	13	CR1L,TFRC,HLA-DRA,GYPA,CD55,CD36,EPOR,HLA-DRB1,CD7,HLA-DPB1,CD2,IL1B,HLA-DPA1
Cluster15	Mild	Platelet activation	-0.2236	-0.851216	0.638796	0.890445	124	17	FCER1G,SYK,RHOA,PPP1CC,ACTG1,PPP1CA,RAP1B,GNAI3,ARHGEF1,AKT2,AKT1,ACTB,PIK3CD,PIK3R5,ADCY3,FYN,F2R
Cluster18	Normal	Cytokines and growth factors	-0.542553	-0.73036	0.891429	0.892613	238	1	IL32
Cluster18	Normal	Platelet activation	-0.423913	-0.845116	0.652439	0.900998	124	3	ITGB1,SYK,MYL12A
Cluster20	Normal	Cytokine receptors	0.593909	0.788728	0.813765	0.906565	112	1	CCR2
Cluster15	Mild	NOD-like receptor signaling pathway	0.151462	0.597926	0.899485	0.908197	181	16	IL1B,CYBB,NLRP3,IRF7,STAT1,RHOA,HSP90AA1,ATG5,ATG12,CASP8,CTSB,NFKBIB,TANK,CCL5,FADD,GABARAPL1
Cluster18	Normal	T cell receptor signaling pathway	-0.712766	-0.953896	0.557447	0.909125	104	1	NFKBIA
Cluster20	Normal	NOD-like receptor signaling pathway	0.332652	1.01008	0.444613	0.912389	181	10	OAS1,GBP1,OAS2,OAS3,GBP4,CARD8,TXN,PYCARD,NFKBIA,CCL5
Monocyte	Mild	Fc epsilon RI signaling pathway	0.186129	0.689877	0.842756	0.917624	68	22	TNF,ALOX5AP,FCER1G,ALOX5,BTK,MAP2K2,PIK3R1,FCER1A,MAP2K6,SOS1,MAP2K3,GRB2,RAC1,MAP2K7,VAV2,INPP5D,PIK3CA,LYN,KRAS,PDPK1,MAPK14,GAB2
Cluster15	Normal	NOD-like receptor signaling pathway	0.283082	0.907648	0.539543	0.922283	181	9	GBP1,IFI16,GBP5,NEK7,BRCC3,STAT1,CARD8,TXNIP,GBP2
Platelet	Severe	NOD-like receptor signaling pathway	-0.171368	-0.612876	0.936893	0.924069	181	28	CYBA,RHOA,IL1B,CXCL8,HSP90AA1,MFN2,JUN,CCL5,VDAC3,PYCARD,CXCL2,TRAF6,ITPR1,IRF3,BIRC2,NEK7,TBK1,ANTXR2,JAK1,YWHAE,TNFAIP3,NAMPT,PANX1,TAB2,BIRC3,CARD16,TANK,TXNIP
Cluster15	Mild	Natural killer cell mediated cytotoxicity	-0.188716	-0.725181	0.804839	0.924997	134	18	FCER1G,ICAM1,KLRC2,PAK1,SYK,RAC1,PRKCB,KRAS,PPP3CC,SH2D1A,NRAS,ZAP70,PIK3CD,PRF1,GZMB,MICB,FYN,KIR3DL2
Cluster15	Normal	T cell receptor signaling pathway	-0.178667	-0.583803	0.936471	0.930722	104	10	CD28,CD4,PTPRC,PAK1,HRAS,ICOS,CTLA4,PAK2,NFATC3,MAP3K8
Cluster18	Normal	Chemokine signaling pathway	0.3211	0.637696	0.896947	0.932816	189	3	CX3CR1,CXCR4,NFKBIA
Cluster20	Normal	Fc gamma R-mediated phagocytosis	0.439244	1.12153	0.322222	0.941509	93	6	MARCKS,FCGR3A,HCK,ARPC5,NCF1,MARCKSL1
DC	Normal	Platelet activation	0.195215	0.566469	0.942029	0.941606	124	8	PLCG2,ITPR1,MAPK1,BTK,APBB1IP,SYK,RAP1B,VAMP8
Cluster18	Normal	C-type lectin receptor signaling pathway	-0.355556	-0.860704	0.596603	0.946778	104	5	PYCARD,SYK,NFKBIA,IRF1,NFKB2
DC	Mild	NOD-like receptor signaling pathway	-0.211002	-0.556403	0.932862	0.947394	181	8	IL1B,NFKBIA,YWHAE,PYCARD,TXNIP,IFNAR2,OAS3,CXCL2
RBC	Mild	Platelet activation	-0.744898	-0.994579	0.5	0.947515	124	1	PIK3R1
Platelet	Mild	Cytokine receptors	-0.722283	-1.20838	0.224265	0.947987	112	2	IL6ST,IFNGR1
Cluster20	Normal	Natural killer cell mediated cytotoxicity	0.278047	0.601558	0.933442	0.948249	134	4	FCGR3A,TNFSF10,CD48,ICAM1
Cluster18	Normal	Th1 and Th2 cell differentiation	-0.72124	-1.20911	0.23617	0.94989	92	2	NFKBIA,HLA-DRB5
Cluster18	Normal	Cytosolic DNA-sensing pathway	-0.344086	-0.599211	0.926641	0.95561	63	2	PYCARD,NFKBIA
RBC	Normal	C-type lectin receptor signaling pathway	0.586207	0.768353	0.855186	0.962841	104	1	PLCG2
RBC	Mild	C-type lectin receptor signaling pathway	-0.319588	-0.559443	0.97188	0.975755	104	2	CALM1,PIK3R1
DC	Normal	Cytokine receptors	0.286659	0.862752	0.628527	0.977354	112	9	CCR7,CCR2,CX3CR1,NGFR,IL6R,TNFRSF1B,RELT,IL18R1,TNFRSF12A
Cluster15	Mild	B cell receptor signaling pathway	-0.147309	-0.490882	0.977671	0.977423	82	12	SYK,CD81,RAC1,PRKCB,KRAS,PPP3CC,NRAS,NFKBIB,AKT2,AKT1,PIK3CD,IFITM1
DC	Normal	C-type lectin receptor signaling pathway	0.234931	0.973294	0.484627	0.985682	104	21	CCL17,CCL22,PLCG2,CLEC7A,CLEC4E,ITPR1,CLEC4D,MAPK1,STAT2,PAK1,CASP1,PYCARD,SYK,CALM2,CALM1,LSP1,CYLD,IRF1,MAPKAPK2,PPP3CC,JUN
Platelet	Mild	Hematopoietic cell lineage	-0.219855	-0.465905	0.992026	0.991761	99	4	ITGA2B,CD8B,GP1BA,HLA-DRA
Monocyte	Mild	Platelet activation	0.10632	0.445787	0.994845	0.992117	124	36	ITGB1,APBB1IP,ACTG1,FCER1G,PLCB1,SNAP23,TBXAS1,TLN1,VAMP8,BTK,PIK3R1,GNAS,ITGA2B,PLCB2,PPP1CC,PRKCZ,PPP1CA,VASP,RHOA,MYL12A,ACTB,ITGB3,RASGRP1,GNA13,F2R,PPP1CB,P2RX1,ADCY3,PRKACA,PIK3CA,PIK3CG,LYN,ORAI1,FCGR2A,MAPK14,SRC
Cluster20	Normal	RIG-I-like receptor signaling pathway	0.666806	1.12243	0.299814	1	70	2	ISG15,NFKBIA
Cluster18	Normal	RIG-I-like receptor signaling pathway	-0.712766	-0.961319	0.538776	1	70	1	NFKBIA
Cluster18	Normal	Natural killer cell mediated cytotoxicity	0.526882	0.89105	0.602041	1	134	2	GZMB,SYK
Cluster18	Normal	Hematopoietic cell lineage	-0.38883	-0.866634	0.624758	1	99	4	CD1C,MS4A1,CD55,HLA-DRB5
Cluster18	Normal	Intestinal immune network for IgA production	-0.5014	-0.976119	0.47166	1	49	3	TNFRSF13B,CXCR4,HLA-DRB5
Cluster18	Normal	Th17 cell differentiation	-0.72124	-1.23862	0.190114	1	107	2	NFKBIA,HLA-DRB5
Cluster18	Normal	Fc gamma R-mediated phagocytosis	0.483871	0.815788	0.747573	1	93	2	SYK,ARPC5
Cluster18	Normal	Fc epsilon RI signaling pathway	0.521277	0.692229	0.97921	1	68	1	SYK
Cluster18	Normal	Complement and coagulation cascades	-0.787234	-1.04032	0.444008	1	85	1	CD55
Cluster18	Normal	Leukocyte transendothelial migration	-0.428571	-0.965785	0.491453	1	112	4	ITGB1,CYBA,MYL12A,CXCR4
Cluster18	Normal	Toll-like receptor signaling pathway	-0.712766	-0.954874	0.546535	1	104	1	NFKBIA
DC	Mild	Th1 and Th2 cell differentiation	-0.257447	-0.621743	0.8875	1	92	6	NFKBIE,NFKBIA,HLA-DQB1,HLA-DRB1,IFNGR1,HLA-DRB5
DC	Mild	RIG-I-like receptor signaling pathway	-0.525329	-0.999306	0.485605	1	70	3	NFKBIA,DDX3X,ISG15
DC	Mild	Platelet activation	-0.458392	-0.961133	0.508079	1	124	4	ACTG1,VAMP8,SRC,FCGR2A
DC	Mild	Antigen processing and presentation	-0.370247	-1.0637	0.382562	1	78	10	HLA-DQB1,HLA-DRB1,B2M,HLA-C,PDIA3,HLA-A,HLA-B,CALR,HLA-DRB5,LGMN
DC	Mild	IL-17 signaling pathway	-0.41882	-0.807503	0.6875	1	94	3	IL1B,NFKBIA,CXCL2
DC	Mild	Th17 cell differentiation	-0.219624	-0.58518	0.93345	1	107	8	IL1B,NFKBIE,NFKBIA,HLA-DQB1,HLA-DRB1,IFNGR1,IRF4,HLA-DRB5
DC	Mild	Cytokine receptors	-0.396041	-0.900514	0.558182	1	112	5	CX3CR1,IFNGR1,IFNAR2,IL15RA,CCR1
DC	Mild	Complement and coagulation cascades	-0.463624	-1.07083	0.377586	1	85	5	F13A1,C2,CD55,C5AR1,SERPING1
DC	Mild	Chemokine signaling pathway	-0.295479	-0.755918	0.750903	1	189	7	CCL4,CX3CR1,NFKBIA,PAK1,SRC,CCR1,CXCL2
DC	Mild	B cell receptor signaling pathway	-0.477942	-1.20984	0.264184	1	82	7	NFKBIE,NFKBIA,MALT1,LILRB2,LILRA4,CD79A,IFITM1
DC	Mild	Intestinal immune network for IgA production	-0.583854	-1.21263	0.237911	1	49	4	HLA-DQB1,HLA-DRB1,IL15RA,HLA-DRB5
DC	Mild	Hematopoietic cell lineage	-0.292433	-0.735949	0.78634	1	99	7	IL1B,CD1E,HLA-DQB1,HLA-DRB1,CD55,CD34,HLA-DRB5
DC	Normal	Fc gamma R-mediated phagocytosis	0.179632	0.608788	0.912387	1	93	12	MARCKS,PLCG2,NCF1,FCGR1A,ARPC5,MAPK1,PTPRC,DOCK2,PAK1,SYK,ARPC5L,ARF6
DC	Normal	Cytosolic DNA-sensing pathway	0.2867	0.633268	0.89198	1	63	4	DDX58,IRF3,CASP1,PYCARD
DC	Normal	Complement and coagulation cascades	0.222079	0.582641	0.966777	1	85	6	CFD,C5AR1,C1QB,ITGAM,CD46,PLAUR
DC	Normal	Leukocyte transendothelial migration	0.228101	0.722561	0.794712	1	112	10	PLCG2,NCF4,NCF1,NCF2,ITGAM,CYBB,PECAM1,CYBA,RAP1B,MSN
RBC	Normal	B cell receptor signaling pathway	0.586207	0.776169	0.859756	1	82	1	PLCG2
RBC	Normal	Fc gamma R-mediated phagocytosis	0.586207	0.77245	0.869822	1	93	1	PLCG2
RBC	Normal	Leukocyte transendothelial migration	0.586207	0.774281	0.867562	1	112	1	PLCG2
RBC	Normal	Natural killer cell mediated cytotoxicity	0.586207	0.774853	0.871227	1	134	1	PLCG2
RBC	Normal	Platelet activation	0.586207	0.774695	0.846307	1	124	1	PLCG2
RBC	Mild	Fc gamma R-mediated phagocytosis	-0.381009	-0.685527	0.888683	1	93	2	FCGR3B,PIK3R1
RBC	Mild	Hematopoietic cell lineage	-0.230957	-0.593575	0.934744	1	99	5	CSF3R,CD37,HLA-DRB5,HLA-DRB1,HLA-DRA
RBC	Mild	Intestinal immune network for IgA production	-0.473684	-1.11224	0.314488	1	49	4	HLA-DRB5,CXCR4,HLA-DRB1,HLA-DRA
RBC	Mild	Leukocyte transendothelial migration	-0.369717	-0.776619	0.75592	1	112	3	ICAM1,CXCR4,PIK3R1
RBC	Mild	Cytokines and growth factors	0.555111	1.1673	0.270968	1	238	3	CCL3,CXCL8,LTB
RBC	Mild	B cell receptor signaling pathway	-0.484611	-1.01981	0.458029	1	82	3	CD79B,PIK3R1,CD79A
RBC	Mild	Th1 and Th2 cell differentiation	-0.431579	-0.996644	0.478261	1	92	4	RUNX3,HLA-DRB5,HLA-DRB1,HLA-DRA
RBC	Mild	Fc epsilon RI signaling pathway	-0.744898	-0.997952	0.486381	1	68	1	PIK3R1
RBC	Mild	Antigen processing and presentation	-0.473684	-1.10337	0.340909	1	78	4	HLA-DRB5,CD74,HLA-DRB1,HLA-DRA
Platelet	Mild	Intestinal immune network for IgA production	-0.612081	-1.02677	0.44708	1	49	2	CD40LG,HLA-DRA
Platelet	Mild	Th17 cell differentiation	-0.426723	-0.97614	0.489329	1	107	5	IKBKG,HIF1A,IL6ST,HLA-DRA,IFNGR1
Platelet	Mild	T cell receptor signaling pathway	-0.336422	-0.7675	0.780374	1	104	5	IKBKG,CD8B,CD40LG,LCP2,NCK1
Platelet	Mild	Th1 and Th2 cell differentiation	-0.635141	-1.21606	0.21875	1	92	3	IKBKG,HLA-DRA,IFNGR1
Platelet	Mild	Natural killer cell mediated cytotoxicity	-0.337692	-0.823151	0.682216	1	134	6	FCER1G,HLA-E,CASP3,GZMB,LCP2,IFNGR1
Platelet	Mild	Antigen processing and presentation	-0.220984	-0.506887	0.983103	1	78	5	HLA-E,CD8B,B2M,CD74,HLA-DRA
