# Supplementary material for: Multimodal single-cell omics analysis identifies epithelium–immune cell interactions and immune vulnerability associated with sex differences in COVID-19
Source: Signal Transduct Target Ther. 2021 Jul 30;6:292. doi: 10.1038/s41392-021-00709-x (PMC8322111; doi:10.1038/s41392-021-00709-x)
Supplement: Supplementary file 10 — Supplementary Table 9 [file 41392_2021_709_MOESM10_ESM.xlsx]

## Sheet: Supplementary Table 9
Supplementary Table 9. The network topological characteristics of cell-cell interaction network derived from single-cell RNA-sequencing data of PBMCs between healthy donors and COVID-19 patients
Network characteristics	Healthy		Mild		Severe
Sex	Female	Male	Female	Male	Female	Male
Number of Node	9	8	10	8	6	9
Number of Edge	23	15	28	21	7	14
Edge-to-Node ratio	2.56	1.88	2.8	2.625	1.17	1.56
