# Supplementary material for: Multimodal single-cell omics analysis identifies epithelium–immune cell interactions and immune vulnerability associated with sex differences in COVID-19
Source: Signal Transduct Target Ther. 2021 Jul 30;6:292. doi: 10.1038/s41392-021-00709-x (PMC8322111; doi:10.1038/s41392-021-00709-x)
Supplement: Supplementary file 11 — Supplementary Table 10 [file 41392_2021_709_MOESM11_ESM.xlsx]

## Sheet: Supplementary Table S10
Supplementary Table 10 The network topological characteristics of each cell type from single-cell RNA-sequencing data of PBMCs between healthy donors and COVID-19 patients.
Cell type	Severity	Sex	Type	Shortest path	Clustering coefficient	Degree
B cell lgG-	Mild	female	lymphoid	1.77778	1	2
B cell lgG-	Normal	male	lymphoid	1.85714	0	1
B cell lgG+	Mild	female	lymphoid	1.66667	1	3
B cell lgG+	Normal	female	lymphoid	1.875	0	1
B cell lgG+	Severe	female	lymphoid	1.8	0	1
B cell lgG+	Severe	male	lymphoid	1.75	1	2
CD4-T EM	Mild	female	lymphoid	1.77778	1	2
CD4-T EM	Mild	male	lymphoid	1.71429	1	2
CD4-T EM	Normal	female	lymphoid	1.75	1	2
CD4-T EM	Normal	male	lymphoid	1.85714	0	1
CD4-T EM	Severe	female	lymphoid	1.8	0	1
CD4-T EM	Severe	male	lymphoid	1.875	0	1
CD8-T EM	Mild	female	lymphoid	1.55556	1	4
CD8-T EM	Mild	male	lymphoid	1.57143	1	3
CD8-T EM	Normal	female	lymphoid	1.625	1	3
CD8-T EM	Severe	male	lymphoid	1.75	1	2
CD8-T nEM	Mild	female	lymphoid	1.55556	1	4
CD8-T nEM	Mild	male	lymphoid	1.42857	1	4
CD8-T nEM	Normal	female	lymphoid	1.375	1	5
CD8-T nEM	Normal	male	lymphoid	1.71429	1	2
CD8-T nEM	Severe	female	lymphoid	1.8	0	1
CD8-T nEM	Severe	male	lymphoid	1.875	0	1
DC	Mild	female	myeloid	1.33333	0.8	6
DC	Mild	male	myeloid	1.42857	1	4
DC	Normal	female	myeloid	1.375	1	5
DC	Normal	male	myeloid	1.57143	1	3
DC	Severe	female	myeloid	1.6	1	2
DC	Severe	male	myeloid	1.75	1	2
Monocyte	Mild	female	myeloid	1	0.444444	11
Monocyte	Mild	male	myeloid	1	0.52381	9
Monocyte	Normal	female	myeloid	1	0.464286	10
Monocyte	Normal	male	myeloid	1	0.285714	9
Monocyte	Severe	female	myeloid	1	0.1	7
Monocyte	Severe	male	myeloid	1	0.178571	10
Monocyte-inter	Mild	female	myeloid	1.55556	1	4
Monocyte-inter	Mild	male	myeloid	1.57143	1	3
Monocyte-inter	Normal	female	myeloid	1.375	1	5
Monocyte-inter	Normal	male	myeloid	1.57143	1	3
Monocyte-inter	Severe	male	myeloid	1.75	1	2
Monocyte-nC	Mild	female	myeloid	1	0.444444	11
Monocyte-nC	Mild	male	myeloid	1	0.52381	9
Monocyte-nC	Normal	female	myeloid	1.125	0.619048	9
Monocyte-nC	Normal	male	myeloid	1.42857	0.833333	6
Monocyte-nC	Severe	male	myeloid	1.625	0.666667	3
NK	Mild	female	lymphoid	1.22222	0.666667	9
NK	Mild	male	lymphoid	1.14286	0.666667	8
NK	Normal	female	lymphoid	1.25	0.8	6
NK	Normal	male	lymphoid	1.28571	0.6	5
NK	Severe	female	lymphoid	1.6	1	2
NK	Severe	male	lymphoid	1.375	0.4	5
